# Supplementary material for: Digital gene expression analysis of male and female bud transition in Metasequoia reveals high activity of MADS-box transcription factors and hormone-mediated sugar pathways
Source: Front Plant Sci. 2015 Jun 24;6:467. doi: 10.3389/fpls.2015.00467 (PMC4478380; doi:10.3389/fpls.2015.00467)
Supplement: Supplementary file 1 [file DataSheet1.XLSX]

## Sheet: Supp. data 1
Comparison	Metasequoia PUTsID	Forward primers (5’ to 3’)	Reverse primers (5’ to 3’)
c1vsc2	isotig37843	GGTTGTTGAAGAAGGTTAGC	TAGTTTGTCGCCCGTAGA
	isotig24896	GCACTGTTGATGAGTTGTT	CGAAGCAGGAGTAGAAGATA
c1vsc3	isotig13090	GGACCTGGACAACTTCAA	TAAGAGGATTACGGATGTGT
	isotig43143	CGTCCAGAACAGATGCTT	TGGGAGGGAGAGGATAATC
c1vsc4	isotig16184	GCTTGTTGTGGTGATTGC	CTTCTGAGATGATTGGATTGG
	isotig07448	CACAAGTTGCTGTCATAGTT	AAGACGCCTTAGTTCTGAAT
c1vst1	isotig03483	TGCTGTGGACTAGGTATAAC	AACCGAGACCTCCTTAGAA
	isotig34815	TTGACGGAAGCGAATTGT	ATGAGCATAACGGCACTTA
c2vsc3	isotig59775	TGCCGTTGTTACTGTGTT	CCATACTAGTCGTGTGAGG
	isotig37873	GCATAAGCAAGGTCAAGTAT	TTGTGAAGGCAGGAGAAG
c2vsc4	isotig38408	ACACTCACAATGGAACAAGA	GCAGCAAGAAGGCAACTA
	isotig28528	ATGCTGCCAACAGTGAAG	GGAAGTGACATCTCATCTCTAT
c2vst2	isotig76810	GCTCGTTAGTGACAGAAGT	GGTATGCTTCCGCTTATCA
	isotig29034	ATCTAAGCCGTGGAGGTA	GAGCAGGAATGAAGGAAGT
C3vsc4	isotig04971	AGTGGCATAGATAACCTTGTC	CTTGGCAATTCCGAGCAA
	isotig13666	GAAGCATCTCAGCATAATAGG	TGTCCACAAGAATCAACCA
c3vst3	isotig43347	ATGTGTCTAAGGAGATTCTGG	GGTGCTCGTGTATCTTCC
	isotig12601	CAGTGAAGACAGTGAACAAC	ATGGCGATAGAGTGGAGAT
c4vst4	isotig52347	CACTTGACTGGCTTCCTC	GCACTATTGACACTGGCTT
	isotig04515	CGAGAGGAGGATATTGAGAA	GTGGTAGGAGCATTGGTTA
t1vst2	isotig63887	TTCACTGACTTCTGTGCTAA	TGCTCAACAACATCATTCTG
	isotig07445	AACTAAGGCGTCTTCAAGG	GTCAACAGGATTCACATCATC
t1vst3	isotig27899	CACAAGAATCAAGGCTGAA	CTCCACGTCCATGAATTG
	isotig14517	ACCACCACCTATGCGTAT	GCCTTGCTGTATCTGCTAA
t1vst4	isotig59904	GGATACAAGATTGATGCTACC	CCATTACACTCATTGATAGGC
	isotig11828	GTTGGCTGATTGGAGTGT	AGGAGAAGAATGCTAGACTAC
t2vst3	isotig78463	GCTCTGGCTATGGCTATG	CTCTATAAGGAAGGTACTGCTA
	isotig03422	ACCGACTACAGGACATCC	CGCACATACTGAAGAACATC
t2vst4	isotig59775	TGCCGTTGTTACTGTGTT	GATTGTGTTCTTCGTGTTGT
	isotig25237	GCTCAGCAGTGAAGAATTAG	AACACGCTTCCTTACATCA
t3vst4	isotig43751	TGTCATTGTCTGTTCTTCCA	GCTGAGATGGCTGAACTAT
	isotig42187	TTGTGTTGTCGCTTGGAA	TGCCTGTGATACCTCTGT
	18s	GGCTCTGCCCGTTGCTCT	CGTCACCCGTCACCACCA

## Sheet: Supp.data 2
Accession number	Aligned sequences
comp0_c0_seq1(isotig41964)	GACAGAAGCAGCAGTTCTCGATTACATTTGAGTTAGTTTGCGATGGCTTTCGGCAGTTCTGCATTTTTGCTGTTTTTGTTGACTGCAGTTCCATTACTATCCCATGCTGAAATTCCAGAGGAGGTTGCTGGAAAGATCAAGCTTATCAATGCCAAGGGCGACCATTATGGTCTCGTTGTTTCCGGCGAGGCAGAACTCAATGTTGTTCTGGCTCAGGGATGGTTCCGTCCTGATAAGGACTTGCCTGCTCTAGACATCTCTGCTCGAAGGTTCCGTGTGGGAGAAGTTCAAGGGTGCAGGACTATTCTGGCCTGGAATTCTCGGGTGCCAAGGAACTCCAGTCAACCGT
comp2_c0_seq1(isotig17281)	CCATTTCCCAGTACCCACTCTCCCGTCCACGGATTACACCAATCTTTTTCTGAAGCAGAGCACGAGGAGGAAGAAACAATGGCAACAATGGCGAAGCTCTCGTCCCCAGCATTTGCAGGGCAGATAGCGAAAAGCGACTTTGCCAGGCAACTGGCGGGTCTGAATGTGGGAGAGCGCGTGAACATGCGAAGGGGCGCGGCCAAGACCGTCAGAGCACCCGTATCAAGCTCTCCCTGGTACGGGCCAGACAGAGTGAAATACTTGGGACCCTTCTCAGGGGAGCCCCCATCCTACTTGACCGGTGAGTTCCCCGGTGACTACGGGTGGGACACAGCCGGTCTGTCAGCGGACCCAGAGACTTTCGCTAAGAACAGAGAGCTGGAAGTCATTCACAGCCGG…
comp3_c0_seq1(isotig26302)	TTTATTCAACTTTAACTAAGAAAGTTGGGCGTTGTATTCCACCCACTTTAGAATCTATGGTGATTTTGCATCCAACAAGGTAGCCTATCTTCCTCTTCACGCCATCGCTGCCTGGTGTAGTCCAAGGATGGAGTCTGACAAGACGATGCTCTGGTCGATGATGGGTTTGCTATCCCTGCAGACCAATGCGTTACCCACCTATCTTCAGCATCTCTACAAGCTCTGGAAATCTTCCCGAGACAATTTAAGCGCGTTCTCCCACATAGAGATCCCTGAATACGAAGAATCGTCCATGGGAAATTACAACGAAATATACCGTTCTCTGCGATTGTACTTGAGCAACCTAGAAGCAACTGCAAATGCGCCGAGTGTATCCATCAGTCGGCCCAGCCGAACCTC…
comp4_c0_seq1(isotig28315)	TTAAATTGAAGAGTTTGATCATGGCTCAGATTGAACGCTGGCGGCAGGCCTAACACATGCAAGTCGAACGGTAACAGGAAGCAGCTTGCTGCTTCGCTGACGAGTGGCGGACGGGTGAGTAATGTCTGGGAAACTGCCTGATGGAGGGGGATAACTACTGGAAACGGTAGCTAATACCGCATAACGTCGCAAGACCAAAGAGGGGGACCTTCGGGCCTCTTGCCATCGGATGTGCCCAGATGGGATTAGCTAGTAGGTGGGGTAACGGCTCACCTAGGCGACGATCCCTAGCTGGTCTGAGAGGATGACCAGCCACACTGGAACTGAGACACGGTCCAGACTCCTACGGGAGGCAGCAGTGGGGAATATTGCACAATGGGCGCAAGCCTGATGCAGCCA…
comp5_c0_seq1(isotig13710)	TGTCTTTTCTCGAACTTCATCGTGTACGCTACGAGAAGAGCCTTGAAACAACCCGGAAGGAGCTAATGGGCTTCGCAAACCCTTATAAAAAGAGAGCGGGCAATGTTTAGCTAAGAAATCTTAATTGGCAAAAACCCAAAAATATTGGTTTTTGTGCATTGCAGGGAGAATTAGAAGTGGGTAATATCAAGTTATGCTGGCCCAGTTGTGCTGTTTGTCTCATTGTTGCTGCTGGATTTTAACTTGCTGGCCCAATTTTGATCTTGTGCTGATTTAATCTGCAGTTTTTAGCTGTATTCTTATTTGTAACCTGGTAATATCAATCTTATAGAGAGTTTGCATATAGCTCTTAACTAAAAAATTTGTGTTAAGCGATAAAAATGAGCTTCAGTTTCAAAG…
comp6_c0_seq1(isotig17564)	AGTTCAGATAACGTGGATTTGAAGACGCGGGTTCGAACCTTCTAGTTCATACCTCAATATATATACATGCGTTTGGGAATTGTGCTGCGTTGATATCTCTATTGCAATTCATTTTGTTCTTGTTCTTCGATCTCTGCAAGCTTTCTCCGATTTCGTAGTTGGGTAGTATTTGGTTGATTTGGGTCATCGTCCGATTTTTAATTTTCCAATGGCGACGTATGGATCGTATTACCCTGGCGGGCAACAGGGTTTTGGGAATTCTGGTTGGAATTCTCGGGTGCCAAGGAA
comp7_c0_seq1(isotig33877)	TTTTACCCCCCATTTATTCGTCTGTTCATGTACGCTCATTTCACCCAGTCGAAGAATTGCGGGGGTGAAATCTGCTATTGTAGCCCATTTTACGCCTCTGTTTTGTTCGTTATTTCTTTTGACGCCATTGTAGCAGATATAAGCCAATTCTAGAGCTTTTTTTCCTTTGAAAATTGCCTTTTTTTGAGGAGTTTTGGCGATGTCAATGTCTGGTGTGGATAATGGCGGAACTCCGGGGGCCACTAACCAGGAGGAAGAGAAAAAGCCCATGGATCAGGGCGGTGCTCACATTAATCTCAAAGTCAAGGGACAGGATGGGAACGAGGTCTTTTTCAGGATCAAACGAAGTACTCAACTCAGGAAGCTTATGAACGCCTATTGTGATAGGCAGTCTGTTGA…
comp8_c0_seq1(contig00204)	TCGCTTCTCGACGTGGGGGCGCTGGTGGATCGATTGTGTCAACACCCTACACATCGGTGCGACCCGCACCAAGAAATCCAAAGACTGGAGTGCGGCCGAAATGCCTTGAGCGTTTTGGTCGCCGGAAAATGTGAAAATTAGAACAAAATATGACTCTCGGCAACGGATATCTCGGCTCTCGCCACGATGAAGAATGTAGCGAAATGCGATACTTAGTGTGAATTGCAGAATCCCGTGAATCATCGAGTCTTTGAACGCAAGTTGCGCCCGAGGCTTCGGCCGAGGGCACGTCTGCTTGGGCGTCGCATTTCAAAATCGCCCTCTAGAACGGAGGAGCGGAGATGGTCGTCCGTGCCCGCCAGAGGTGCGGTCGGCTGAAATGAGCACGAGGTCCGTCGC…
comp9_c0_seq1(isotig18202)	TCATTAACAATAATATGCTTTACCTTTTATTCACTAGGTTAGGGTTTCCAATCCTTTCAAAGAGTTTAGAGTAGCAAACAAATTTTGGTCTAAAGATCAAAACGTATCTTGACCCGAGACCTGCAATCAGTTACAGGTTTTTAACTCGTTTGGAAGCGCCGGGTCTGAAGATTGAGCATAACCATATAAATCTAGCAATCAACCATGGCGGACGGTAAAGCTGTTACAGTCAGGACAAGGAAGTTTATGACTAACAGGCTTCTTGCAAGGAAGCAGTTTGTGATTGACGTTCTTCATCCCGGCAGGCCGAATGTCTCTAAGGTTGAGCTGAAAGATAAGCTTGCAAAGCTGTATGAAGTGAGAGATCCACAAACGATATTTGTGTTTGGGTTCAGAACC…
comp10_c0_seq1(isotig08007)	AGTGGAAGCGTCTGGAAAGGCGCGCGATACAGGGTGACAGCCCCGTACACAAAAATGCACATGCTGTGAGCTCGATGAGTAGGGCGGGACACGTGGTATCCTGTCTGAATATGGGGGGACCATCCTCCAAGGCTAAATACTCCTGACTGACCGATAGTGAACCAGTACCGTGAGGGAAAGGCGAAAAGAACCCCGGCGAGGGGAGTGAAAAAGAACCTGAAACCGTGTACGTACAAGCAGTGGGAGCCTCTTTTATGGGGTGACTGCGTACCTTTTGTATAATGGGTCAGCGACTTATATTCTGTAGCAAGGTTAACCGAATAGGGGAGCCGAAGGGAAACCGAGTCTTAACTGGGCGTTAAGTTGCAGGGTATAGACCCGAAACCCGGTGATCTAGCC…
comp11_c0_seq1(isotig13638)	GGGGGGAATTGTGAGCGGATAACAATTCCCCTCTAGAAATAATTTTGTTTAACTTTAAGAAGGAGATATACCATGGGCAGCAGCCATCATCATCATCATCACAGCAGCGGCCTGGTGCCGCGCGGCAGCCATATGACCCTAAATATAGAAGATGAGCATCGGCTACATGAGACCTCAAAAGAGCCAGATGTTTCTCTAGGGTCCACATGGCTGTCTGATTTTCCTCAGGCCTGGGTGGAATTCTCGGGTGCCAAGGA
comp12_c0_seq1(isotig14963)	CCTGAATCTTTAATCCTCGCACTCTCCCTTGCGCATCGACAGGTTACGGGATTGAAATTCGCCCTGACTAATCGGTTTTGATAAGCGCATATTTCAAATTTCTTCTTCTTCCTTTGCTTTTCGGCAATGGCGCTAGTTGTCGAGAAGACTGTGACGGGGAGGGAGTACAAGGTGAAGGATATGTCGCAGGCGGACTTTGGCCGCATGGAGCTAGATCTGGCGGAGGTGGAGATGCCGGGGCTCATTGCCTGCCGGGTCGAATACGGGCCCTCGCAGCCGTTTAAGGGTGCTCGCATAACCGGCTCCCTCCACATGACCATTCAGACTGCTGTGCTCATTGAGACCCTCACCGCCCTCGGTGCTGAAGTCAGATGGTGCTCCTGCAACATTTTCTCTACT…
comp13_c0_seq1(isotig24881)	GGAAGAAAGTTGCATTCAACTGTGCATAAGAGAATCTCCAGAAAATTAACTTGATCTGCGAGAGATCTCGCGATCGAAACCCAATGATGGAGGCTTTAACACTCCGTTCCTTGACAATGCCCTTGTGTTTTCCATCTCAGACCTCCTTAACAAGATGCCAACCACGCAGATCATCGCATCTTAAGCCCACAGTTGTCAGCTGCGATCGTGCCCTTAAAACCACAGGCACTAAAATCACCTGCTCGCTGACCCCAAATTTCCTAAAATCCTCGTCAAATTTCAGCAGCTTGCTGTCCAGCAAGGTCTTATTTCAGCGGCCCGCTTCCTCACCCACTCAGGGCCAATCACGTGACCAGAGGCCTATCGTAGCCGCCTCTGCATCACAAGACGATAACAACA…
comp14_c0_seq1(isotig24322)	GGAGGAGGGAAAAGTAAATGCGTATAAGCAGAAGCTCAGGGTTTTGCGAAGAGGGGGGAAATTGAGGCCTACGTTTGGGCGCTTAAAAGCTCTTATCGACGTCACGGTGTAATTGCAGTAATATGGTTCGAATCGCACTGTTGGATGGTTCGGAGGAATGTGGAGCGGGCTGTGTGGAACATTCGCGGTTTAGTAGATAAAGTTTTTGGTCTAGTTGGAGTGGCGGAACGCTCAGGGCTTTAGTTCAGGAAGGGTTTGTTTGTTTGTTGGGAGATTCGAACCCCGGGCTTTTGGAGGTGTGATAGAGATGGCAGGGGCAGGAGCGGAGTCTCCTGTAGGTGCGGCGGAGTCTCGTGCGAACGGGAAAGGTCCCGACGAGGTTATGGAAAAGGCAACGGC…
comp15_c0_seq1(isotig03151)	TATGGCGGCTTCATTGAGGCAAAGCTTTCTATTTATATGGATGAAATCCTCCTTCACTTTTATCTCTGAATCATTGCACTGGCTGGCTTTCACAAGATGAGGGTTTTAACTAGTTTCATTCTTCTCATTTCAGTAGCGGCTAGCGGAGCTGCGCATTTGCAGGGTGAAGCGTACTGGCACGAGAAGCTGCCCACAACACCCATTCCACAAACTCTGCGGGAACTTATTTCACCTAATGATGAGAACGTGGCGATGAACGTGCACAAGGGAGGAGTGAGGGAACTTATCTCACCTGATGATGAGCAAGTGGCGGTGAGCGCTCCAAGGAAAGTTGGGACGCATGGAGAAGGCGTTGGGGTGTCTTTGAAACGCTGCGTTGTGGCCATTCTTTACGCTGCA…
comp16_c0_seq1(isotig31207)	TAAAAAAATTCGCCTTCAGTAACCTTGCGCTAGATCTAGCGAAGGTTCTGAAAGAACCTTATCAGAACACTTCTTGCCACGTTGGTAAATGCAACAAGCTCTCGTAGCAGCAATGGTGGCGCAGGCAATTATGGCTGCAACCCCGGCGGTACTAAATGTAAGTAGCGCTTCTCGTATTCCTCAATTTCACGTTGCCATCAGTGGGTCTCCGGTTCGAATCGCGAAAAAGCCGTTGTTTGCTTTTGCTCCGCCGCCTGCCAGGGCGCTCACTGTAGTTGCCGCGACCAAGAAGGCCGTTGCCGTGCTCAAGGGAAACACTCAGGTCGAAGGCGTTGTGAATCTCGTTCAGGAAGATGACGGTCCCACAACAGTGAAGGTCCGTGTGACAGGATTGGCTCC…
comp17_c0_seq1(isotig14310)	CAGGCACAATATCAGCGAGAAAAATTCTTTGCTTCTGCTTTTTCTAAATATTATTCTTGCATACCTGTGTACTGTATAGAGAGGGCAATTTTGGGTTACTTCGGCTCGCTCTCCTTGAGGCTTTTCTTTTCGTGAGTTTTATTCTATCGGCGAGTATCCTCTGATTTACAATCGATAATGGCGGATGTAAACATGGGAGAGGTGGAAACCTTCGCATTTCAGGCCGAAATTAATCAGCTTCTGAGCCTCATTATTAACACTTTTTATAGTAATAAGGAGATTTTTCTTCGGGAACTTATCAGCAATGCGTCAGATGCTCTGGACAAAATTCGGTTTGAAGGGCTGACGGATAAGAGCAAACTCGATGCTCAGCCGGAGCTCTTCATTCGAATTGTTCCT…
comp18_c0_seq1(isotig15721)	CTTCCTCCTTGAGAGATGTGGAATTATGGAGAGCAAGATGAAGAGGCTTCACGTGTTGGTCTTCCCATTCCCTGCTCAGGGTCATATGATTCCTCTCTTGGACCTCTCCCTTTCTCTTGCCTCCCGAGGCCTTTCGCTCACCGTCCTCACCACTCCCGAGAACGAGCCCCACCTGCGCCCTCTCTTATCCACCGCTTCTTCCCACGCCCTCCAAATTCAATCCCTCATCCTTCCGCTTCCTCCTACGCAGGGACTCGCCCCCACTGCCGACAACAAAGCCCAACCGCCTACGGAGTTCTGGCCGCTTTTCTTCTATTCTCTCAAAGGGCTTGCCGACCCCTTGGAGCACTGGCTCCTGCAGCAAAAACTCAACGAGACCTCCAATGAATTCGGACCTGT…
comp19_c0_seq1(isotig11127)	ATCGACTCTTCACCTTGTACTTCGCCTGCGTGGTGGAATGCAGATCTTTGTGAAAACCCTAACCGGCAAGACCATTACTCTGGAGGTGGAGAGTTCTGACACCATTGACAATGTAAAGGCTAAGATTCAAGACAAGGAGGGAATACCGCCAGACCAGCAACGCCTGATCTTCGCCGGTAAACAACTAGAAGACGGCAGAACCCTTGCCGACTACAACATCCAGAAGGAATCGACTCTTCACCTTGTACTTCGCCTGCGTGGTGGAATGCAGATCTTTGTGAAAACCCTAACCGGCAAGACCATTACTCTGGAGGTGGAGAGTTCTGACACCATTGACAATGTAAAGGCTAAGATTCAAGACAAGGAGGGAATACCGCCAGACCAGCAACGCCTGATCTT…
comp20_c0_seq1(isotig24033)	TCCAGTCATTAAAATACACCATCATACCCAAGCTTGTTTCTCTTTCTACTGAACCCGGATCACTTCTTCAGGGGGATTTGAAGCTGTGACCTCCGTAAGAAAATAAATATTTTAGCAGCAGGGGCAGAGAGCAGCAATGGCTGCCTCTGTAGCCACTACAATTGCCCGCCCGCCTCCAGGGCATCTTTTACAGTCGGGCTTTAATCCAAGTTTCAAACCCTTTCCTTCTAGAGTTAAGCTGCGCAAGCTCGCCATTAAAGTGTCGGCATCGCTTGCTGAAGATGACAGAACAGTTTCGTCGGATGAGAAGAATTTTGTGGAATTCTCGGGTGCCAAGGA
comp21_c0_seq1(isotig19553)	GTTTTCGTGTGTGCATTGGTGCCATCATTTATGTTTCGGTTGTTAAGCTTTCCACTCAATGCACGTTTTGTAAGCCTATATAAGGAACAAAACTCCTTGTATTTGGCATCGGTTGTTTATTTCAAAAGTTTTGTTTTGTGAGCGGTTGAGCAAACTAGGATTAGTGCTCTCAATGGGCAATGAACAGGGAACAAACTCGCGACCAAACTCGGAAAACTCCGGATACGCGGGAGCATGGAACTCGGGAAACTCCGGATACGCGGGAGCAAACTTCTCGGAAAACAAAGGCTCCGTGGGAAACTCCGGGAACGCGGGAGCAAACTTCTCGGGAGCCTCCGGAAATGCGGGAAACTCGGGAACAATCAATCATAATGATCAGAGCCAGCGAAACTCTGGTAC…
comp22_c0_seq1(isotig23609)	AAAAGAAGCAGTGAATATATCCCAAAGGTAGTGCGTGAGTAGGCAAAGATAATGCTGAGAATATGTGGTGGTGGAAAAGAGAGATTTTGAAACCCCTGTTTGAAACCCCATCCGCAATAACCAGGAAGGAGGAGAGCAGATCTGAAGCAGCGCTTCTATCATCATCATGGCAGCTGGAATTGTGGCCGCGCGTGCAAACGCTATTTTCAATAAGCTAGACAAAATGGGGTTCGATGAGGACTCTCTGGGGATCTGTTTCAGAAAGGACTTTGAATGGCTGGAGAAGAAACTTGCACGAATTAGTGGTTATCTGTATGGTTCTGAAGATGAGGACAGCAAGCAGAGCGAAGCCGTGAAAAAATGGCTGCAGGAAGTCGGAGATATTTGCCATGACACCGA…
comp23_c0_seq1(isotig23495)	CACCACAAAATTTGTAACCTTATCACAGCTACGAGAAGAGGAAAATAAAATACGCCCGCTACAGTTTCCTTGGATTATCCATGTTTTAATCGTATAATACCTAAACATAAGAAATAAGCATCCATGTTGGCCACAGAATCTAGATCTTTTTGGCATCTTTATACGGCCATCATTTGATTGTCTTCATATTTCTCAGGGGGGAGGCGCTTGATCCACCACTGTACTGCACAGGTTTTCTCCACCTGACCTTGCTTTTCAGTGGACTTAAAATCTGAGTAAAGATGGCAGGGACACTGGCACAATGTGCAGTTCTTCCTTCTGGAATAATCAGTGCAAGTCATGGTCAAATTCAGAGCTCTAAAAGAGTAACACAAGTCCCAAAGATGACGGGGAATACAT…
comp24_c0_seq1(isotig27528)	GACTCATGCAATTAAGGTCTCATTACCCCATAAATAACAGAGCAGGGAAGCTTTATGTTTAAGCTGTGACCATAAGCTTAGGTGTTCATTTTCTGTGCAGGAGAATTTCTGCTGTTTGTTAATCCAGTTCATAGGTTTTTTGTTAAGGGTTGTCTGATTTTGGGCCATGGCTAAAGAAGAAGGTAAGGAGGTAGAGGCGCAAGGCCTTGCAGCCAAGGATTATATAGACCCACCCCCTGCACCTCTAGTGGATTTTAATGAATTCAAGCTCTGGTCTTTTTACAGAGCTCTGATTGCTGAATTCATTGCTACATTGTTGTTTCTTTACATCACAATTGCTACTGTAATTGGTCACAAGAGAAATTCTGCAAACTGTGGAAGTGTTGGTCTTCTGGGTAT…
comp25_c0_seq1(isotig35011)	TATAGGTAGAAGACGTTCAGCAACGCATTCTCAGTGACATTGAAATATCTTGATAAGAGTCTTGTTAATGGCAGCCATGGCTTCAATGATGTTGAAATCTGCTGCACTGCCCAACTGCGGAGCGACCCAAAGAAGTTGTGTGGGTCACATTCACAGAGTGCCACTGAAGAGCCTCCGAGTCAAGTGCATGGCAGAGGCGGATTCGGAGCCGAAAGAGGTGTCCCCAACAACCGACACTCCTCTTTCTCCTCCTATTTCGGCAGCGCCCACCCCAACTCCAGCAAGAAGCTTCGCAGCTCCAGTCCCTCCCAAAAAGGTCAGCACGAAGTTTGGTGACGTGTTCGCATTCTCAGGGCCAGCGCCAGAGACCATTAATGGAAGGCTGGCCATGGTGGGGTT…
comp26_c0_seq1(isotig25763)	ACGATCCTCTTTAAGCGAGCAATTTTTATTCTTCATTCGCTTCTGCCGACGCTTTCAGCAAATTCTTCATCGATCTTCCGGGCGCTTCTGAATCAAGTTTTTGATTACAAGAAGCTATGGGAAAAGAAAAGACTCACATCAACATTGTGGTCATTGGCCATGTCGACTCTGGAAAGTCAACCACCACCGGGCATCTGATTTATAAGTTGGGTGGCATTGACAAGCGTGTTATTGAACGTTTTGAGAAGGAAGCTGCTGAGATGAACAAGAGGTCATTCAAGTATGCTTGGGTGCTTGACAAGCTCAAGGCTGAGCGTGAACGTGGTATTACTATTGATATTGCACTATGGAAGTTTGAGACCACTAAGTACTACTGCACTGTGATTGATGCTCCTGGCC…
comp27_c0_seq1(contig01928)	CATTCCACCAGATCAGCAGAGGTTGATTTTTGCTGGCAAACAATTGGAGGATGGTCGTACTTTGGCGGACTACAATATCCAAAAGGAGTCGACCCTCCACCTTGTGCTGCGTCTCAGGGGTGGTATGCAGATATTCGTGAAGACATTGACAGGGAAAACTATTACCCTGGAGGTGGAGAGCTCTGATACCATAGATAACGTGAAGGCCAAGATCCAGGATAAGGAGGGCATTCCACCAGATCAGCAGAGGTTGATTTTTGCTGGCAAACAATTGGAGGATGGTCGTACTTTGGCGGACTACAATATCCAAAAGGAGTCGACCCTCCACCTTGTGCTGCGTCTCAGGGGTGGTATGCAGATATTCGTGAAGACATTGACAGGGAAAACTATTACCCTGGA…
comp28_c0_seq1(isotig35368)	ACCATGTACACGAATCCCACTCTACTAATCAGCGCTTCCGAGTTTCAGACAGAAGTACTAAAGATTTTTTTTTTCACTGGAATATGGAAATTTCAGACAAACAGCAGGGCGCCGCCCAAGGGCCGCCAGATGAAAAGAGTGGCGAAAAAAGTTGCCCATATAAGGGAATTCGAATGAGAAAATGGAATTCTCGGGTGCCAAGG
comp29_c0_seq1(isotig85132)	GTTCAGAGTTCTACAGTCCGACGATCTACCTGGTCGATCCTGCCAGTAGTCATATGCTTGTCTCAAAGATTAAGCCATGCATGTCTAAGTATGAACTATTTCAGACTGTGAAACTGCGGATGGCTCATTAAATCAGTTATAGTTTCTTTGATGGTACTTTGCTACTCGGATAACCGTAGTAATTCTAGAGCTAATACGTGCACCAAATCCCGACTTTTGGAAGGGATGCATTTATTAGATAAAAGGCCGGCGCGGGCTCGCCCGCTACTCCGGTGATTCATGATAACTCGACGGATCGCACGGCCTTTGTGCCGGCGACGCTTCATTCAAATTTCTGCCCTATCAACTTTCGATGGTAGGATAGAGGCCTACCATGGTGGTGACGGGTGACGGAGAATT…
comp30_c0_seq1(isotig66728)	CTATATAAGGAACAAAACTCCTTGAATTCGGCATCCGTTGTTTGTTTTTAAGGTTCTGTTTTGTGAGCATTTTGACATCCCGCTATAGATAGTGTTCTCAATATGAGTCAATATAGATGTATTCACAGAGCAGCTGCCGCACCACAGGCTGCCAATATAGATAGTGTTTTGCACGGTGATGCCTTACCTTCTCAGCAAGCTGATGCCACACCAGCCGCTCCACCTGTTCAAGCTAACGTGTCACCCTCATTCCACAATGCGCTGGGACCAAACTCGGGCTCAATGAAGAACGTTCAGCAGGGAAACAACACAAACACTAACTCCCCTTGGTCTTAAAAGGCTGCTGGAACATTAATGAAGACTGAGCG
comp31_c0_seq1(isotig03156)	TGTGTGTCACACGGACACCAGTGTCTGGAGCCCCAACAACTTGGCATTCCAGGTGCTACACGTGAAACCTGGTGCCGGTACTATCTGCCATTTCGCTCTCCAAGGCGACGTTTTCTGGGTGACTGCCGCTTAAGATCCACGCCGCTGCTCAACTGTGCCTGCTATATATACATAAATAATTTGCAACGTAGGGAGTAGCAGGAGATGGTTATCTAG
comp32_c0_seq1(isotig45172)	CGTTTTGTAACCCTATATAAGGAACAAAACTCCTTTTGTTTGGCATCCGTTCTTTGTTTCAAAGGTTTTGTTTTCTGAGCGGTTTAGCAAACTAGGATTTGTGCTCTCAAACTCGGGAACAATGTCGGGCACATACTCGGGAGCAAACACGGGCGCAATTAACTCGGGCACAAACTCGGGAACAAACAATCGGCTATCATCAGTAGACAATCACGCCCCTTGGTCATTCCATAACGATCAGAGCCAGCGAAACTCCGGTTCATGGAAGAACAATCAGCAGGGCGCACCAATTAACTCATCTGTGAATATGTAAAAGGCTGGTGGAACATTAATGGAGACTGAGCGGTAAAGTCCGCGTA
comp33_c0_seq1(isotig31711)	TTATATCTCTGCTTTCTGCCTTTCGTTTTTTCTCTTGCGTTGGAGAAGATCATCGCCACTTTTCTCTGTCGCCTCCACTCTGACCAGATCTGAGACTCGAAGCCAAGATCTATATCAGGTTACACGATGGGGCTCACATTTACCAAGCTTTTCAGTAGGCTTTTTGCTAAGAAGGAAATGCGCATTTTGATGGTGGGTCTTGATGCTGCTGGTAAGACTACCATTTTGTATAAGCTGAAGCTTGGGGAAATTGTTACTACCATTCCTACCATTGGATTCAACGTGGAAACTGTTGAATACAAGAACATCAGTTTCACCGTATGGGATGTTGGGGGTCAGGACAAGATTCGTCCACTATGGAGACACTACTTCCAAAATACTCAGGGTCTTATATTTGTA…
comp34_c0_seq1(isotig28624)	TTAATGTTATTAGCATTGTGAATAAAACCCACGGTTGCAGTTAGGGTTTTAAGCAGTGAGTGATAAAGCCCCTTTTTTGTCCCCGTTTGACCTATTGAGATTGTGAAGGAGGGGATTCAGTTCAGCGGAGGCGGGAGGGATCTGCAGGCACAAGACACCACTCGGCAATCATGGGTATCTCACGAGATTCGATGCACAAGAGACGTGCGACGGGAGGAAAGAAGAAGCAATGGAGAAAGAAGCGAAAGTATGAGTTGGGAAGACAGCCTGCAATGACAAAGCTGTCAAGCAACAAGACGGTTAGAAGGGTACGTGTAAGAGGAGGAAATGTGAAATGGAGAGCTCTGAGGCTGGAATTCTCGGGTGCCAAGG
comp35_c0_seq1(isotig00893)	GACACACAGTAAGCTGTTTTCCATTCAATTCAGTGAGTTTGCAATGGCTTTCTATGGTTCTGTTTTCTTTGTGCTCGTGTTGATTGCCTTTCCTTTCCTCTCGAACGGAGAGATATCTAAAGAGGTGGCCGAAAAGATCAAGACTGTGAATGCAAGAGGCGAGCATTACGGTTTGGTGGTTCCCGGTGAAAAAGAACTCAAAGTAGTTCTGAGCCAGGGAGTGTTCCAACCTTACAAGACCATGCCTTCTGTGCATATATCTGCTCGAATGTTCCATGTGGGAAATGTTGAAGGGCGCAGGACTATTGTAGTGCTGAGCGGAAGTGGATCGGTGAACGCAGCACAGACAACACAGTTGCTGCTCACTCACTTTCGTGTGAAGGCAGTAATTCACTATGG…
comp36_c0_seq1(isotig27549)	TTTCCATAAAATATTACGGCTAAATCAACAGCCTGTATTTTGTCTTTTAAAAAACAATTATACAGAGCTAAACATTCTCGGCGCGATCCAAACTTAGCTTGTAAATTACATTATTTGGGGCCTGAAATGGCGGAGAACAATGCTGAATAGTGCTAGATCTGGAGGCATAATTTAAACAGGCGAAAAGGGGCGAAAATTCACAGATCATTGAATTTGTATGAGATCTGTGCATAAAAAACGAGAATTGAATTTGGGGAGGGTGTAGGAGAAGTGGCAAACTGGGGATAGAAGAAGGGAGGGGTCGCTTCGTGCGATTCGACGAAGTGCCATCGCCGTCGCATCAGATGGCGGAAGGCATGGACCTCAGCTCCACGCTTGCCGACATTGATGGGCAGCTCA…
comp37_c0_seq1(contig01364)	CTGGGAGAAATTTGGAGGTGATGAGGGGAGTTTCACTCGCGAGATTGCGAACCTCACGTTTTCGAAATATAATGTTGGAGAAAAGAGTGTTAACAATAAACTGCAGAGCGTATATTTCCAGCCAGAAACTGTTTATTCAGTGAAAGGAAAGCCTGAGGTGGGAAACTCCAAATTTTGGTTTCGTGTGGATGACAAATTGTTTGCTGCCGCACAGGAGATTGAGGATACAAATTTGGACAGGTGCGTGGGGAGATCGCTTATATGCTTGGAACAGCAGCCAAAGATTAAGAGGGTTGAGAAGGGCGGCAGTGCCAATTTCTATGTGAATAACGAGGCTTACAGAGACTTCCTCCGTAACAAGTTAAATATCGCCTCCATTGACACTGAGAGCGCAGCAAT…
comp38_c0_seq1(isotig09483)	TCAGGACAAGGAGGGCATCCCCCCAGACCAGCAAAGGCTTATCTTTGCCGGAAAGCAGCTCGAGGATGGACGGACACTGGCCGATTACAATATTCAGAAGGAATCTACCCTTCATCTTGTGCTCCGTCTTAGGGGAGGTATGCAAATCTTTGTGAAGACTCTGACAGGAAAGACCATCACCCTGGAAGTTGAGAGCTCAGACACCATTGACAACGTCAAGGCCAAAATCCAGGACAAAGAGGGTATTCCGCCAGACCAGCAGAGGCTGATCTTCGCTGGTAAACAGCTTGAGGATGGACGCACGCTGGCTGATTACAACATACAAAAAGAATCCACACTTCATTTGGTTCTCCGTCTGAGGGGAGGTATGCAAATTTTTGTCAAAACCCTCACTGGGAA…
comp39_c0_seq1(isotig38459)	GGCCCCCGGTGTAGATCTTGGTGGTAGTAGCAAATACTCAAATGAGAACTTTGAGGACTGAAGTGGGGAAAGGTTCCGTGTGAACAGCAGTTGGACACGGGTTAGTCGATCCTAAGAGATAGGGAAACTCCGTTTTAATGTGGGCGCTTGCGCCCCACCCTCGAAAGGGAAGCCGGTTAACATTCCGGCACCTGGATGTAGATTCTCCGCGGCAACGCAACTGAGAGCGGAGACGTTGGCGGGAGCCCCAAGAAGAGTTCTCTTTTCTTCTTAACAGTCTGTCACCCTGAAATTGGAATTCTCGGGTGCCAAGG
comp40_c0_seq1(isotig23215)	ACTTTTATAGGGGTAAAAAATTGTTTCAATGTTAAAAGATTTGGGCTTGTTGGTTTTTCTACAGATGTTTTTATTGGGTGTAATGCGGGGTGACAGATCTCAGACACCCAAGAGCTGAAACCCACGAAAAATGAGGTTCTGAGATTTGCTTGAACTAGTAGTGGTCGCGGTAGTTTGACTGGGAGAGATTTCGGCCACACTAACAATGGAGGCCAACGCTGGCATGGTCGCAGGATCTCATAACAGGAATGAACTTGTTCTGATTCGCCATGAAGGAGAAGTTGGTCCGAAGCCTCTGAAAGATTTGGATGGCCAGAAGTGCCATATATGTGGAGATAATGTGGGAGTGACAGCTGATGGGGAGCTCTTTGTAGCCTGCAATGAATGTGCATTTCCAGT…
comp41_c0_seq1(isotig15683)	ATGATGCATATTTCCTTTCAAAATATTGTACGGGGCAGTCTACATGCCCTCCAAACTCTCGTGGAACGCACTCCAAGCTCTGGAATGAATTTGCACCTTACATATTTGGCCATCCAATGAGCCTTGATCTGCCAAACAAAATCTTATTCTTCCGCAGGGGATCGAGGAAAGATTGAAATGCTTTCTGAGAGTGATAGTGTATGCAGATAAGGCTTATATCCGTGAAACGGTAGCATCCCAGTCAGATCCACAAGTTAAACACAGGAGGAGTAATGGGTGAGATCGCAGGTGAATATGAAACAATTGTTGTAGGAGCAGGCATAATGGGCAGTTGCACTGCCTATCAAATTGCGAAGAGAGGCAAGTCTGTTCTTCTTCTGGAGCAATATGATTTTCTAC…
comp42_c0_seq1(isotig06633)	GACATCCAAACTATATCGCTTACAGGAAATTATCTCTCTTGAAATTCCTGTTATTTTTTTGATTGTGTTGTATTTTTTGACGAGTTTCTCTGTTGCAATGGCGGAAGAAAATACACCAGAGCATCAGGATCGCGGGCTCTTCGGTTTGTTCGGGAAGAAGAAAGAAGAGGAGGCACATCAACAGCATGGAAGTGCCGTGGATCCGCACGGACAGGGACACGTGGCCGGTGCAGCTCCGTATGGGCAGGGACATGTAGGCGAGGTTCATGGCGAAGGTAAGAAGAAACAAGAAGGGGGCCACACGGGAAAGCTGCATCGATCCAACAGCTCTTCTTCAAGCTCTTCTAGCGAAGAGGAAGATGAAAAGGGAGAGAAGAAGAAGAAAAAGAAGGGTGGATT…
comp43_c0_seq1(isotig31389)	AGGGTTTCCAAAAACACATATTTTACATATCAAAGATAGGAAATCAAGTCTTTCTCTACAGACGATTACGGGCAGCGGAGCTAAGCGAGAAGGGTTTTCAAGGTTTCTTATTTTCGCAAAATGTTGATTCCGAAGAAAAACCGAAATGAGGTCTACAAATATCTCTTTAAAGAGGGTGTACTATATGCAAAGAAGGATTACAATTTGGCCAAGCATCCTGAAATTGATGTACCCAATCTCCAGGTAATCAAATTGATGCAAAGCTTCAAGTCCAAAGAATATGTGAGGGAGTCATTTGCATGGATGTATTACTATTGGTACCTCACAAATGATGGCATTGAGTACCTTCGCACATACTTGAACCTGCCATCAGAAATTGTTCCTGCAACACTGAAGAAA…
comp44_c0_seq1(isotig00893)	AATGCCGCAAGTGTCTCTTGCTTTTCTTTTCTTCACATGTACCACTCAATTAAGATTAGGTGCATTTGCTAAGCCATACTATTCAACTCCCTAAGAGATATTTGGATGTGGAAAATCGAGGGTGTTCTTCCCTATAAATAGGAACTGAATGGTTGGCATTACCAACCAGCTTAGTAAGTGTGCATTACTCTTCAATTCTGCAATGGCTTTCTGTAAGATTTCATCTGCTTTTGTTCTCTTCTTCTTCTTAATGATTGCCCTTCCATTACTCTCCGTTGCTGAAATACCTCGAGAAATTGCTGAAAAGATCGAGCGTGTGAATAGAAAGGGAGAGCTTTACGGCCTGGTCGTTTCGAGCAGAGCTGAACTTGTAGTAGTTCTGGACGAGCACTCCGGAAC…
comp45_c0_seq1(isotig09114)	GATGGCTACCATTCCCATTCCCACTAACAACTGGAAGCGTAATTTGATGCTAAAAGAAAGACAAATCTGTTAAATTAAAATATATTATTATCATTGTTTGTTTTGCATTGAAAGACACGGAGCGTTGCAAAGCAAGTCATTAGGATTTATTATTGCACTGTGTTGTTATTAGAATTTCAAAGGAAGAAAATAACGGGTGATTCGAGCAGACAACATGCAACCTCTGAGAGGTCCCAGCAAATACGATGAAGAACCTGTTCGTCATCCATCTCTCAAAATCAATGCCAAGGAACCTTTCAATGCAGAAACTCCAAGAACAACATTGGTTGAATCTTATGTAACACATGTGGACATGTTTTACAAGCGTAATCATGGACCCATTCCAGTACTTGATGATCC…
comp46_c0_seq1(isotig23340)	GAAAACAATCCGAGATCCAAACCAATAAAGATTTGGGCAATGACAAAACACTGCAGGAAAGAGGTGGGATTCGAAACCGGGAGCTCTGAGGAAGATTGGGTGGTGGTTCCTCGCAATGAAAGAAGCATTATGTTTTCTTCATCTGCAATGGAGGAGGTGGTGGCTGGGGAGGATCTGAAAGTGGAATTCTCGGGTGCCAAGG
comp47_c0_seq1(isotig43405)	CTTCACTATAAATATCTGTCACCTCCTCTCATTGTATACACACAACACAACCGTTGAAATAAGGTAAATTTCGTCATGGCTGGGCGTGCGCTGTTTTCAGTGGTTGCTGCGCTGTGCATCATAAATGTTGCGTTAGCAGCAAATACAAACGCTCCCAAGATCACAGATATCCTGGCAAACGGGGATGTTGATGAAGCGTTGGGCAGCGCGTGGAATGAAAGTTTTCTGCAGCAGCCCAATTCTTATCAAGTGAGAGGAGGGTGGATTTACGCGGACTTCAACTATCCCGACGCCCACAAATATATCCTTGTCCAGCACGCCTCAAAAGACCGCTCACCCCAAGAAGCAGATGGAGATATAGAGCTCAACAATCCGGAGAAGGACGCCGTGCTGAGCAGC…
comp48_c0_seq1(isotig11129)	TCTCAGGGGTGGTATGCAGATATTTGTGAAGACATTGACAGGCAAGACCATCACTCTGGAGGTGGAGAGCTCTGACACAATTGACAATGTGAAGGCGAAGATCCAAGACAAGGAGGGCATTCCTCCCGATCAACAACGCCTTATCTTTGCTGGGAAGCAGCTCGAGGACGGCCGAACTCTGGCTGACTACAACATACAGAAAGAGTCTACACTTCACCTCGTCCTGCGCCTGCGCGGAGGGTTTTAATCTTATATGTATGTTTTATTCGTACCTCTGATATATGTACACGAGCTTTTTTATCAAATAAATAAATCTCTCTTACATTAGTGTGTCATTTGCCTCTGGCTGCTACTCAGGATAAGCCTGAGAAAGGATTTTGTAGTTATTTTGCTCTTAAG…
comp49_c0_seq1(isotig28315)	CGGTGAAATGCGTAGAGATCTGGAGGAATACCGGTGGCGAAGGCGGCCCCCTGGACGAAGACTGACGCTCAGGTGCGAAAGCGTGGGGAGCAAACAGGATTAGATACCCTGGTAGTCCACGCCGTAAACGATGTCGACTTGGAGGTTGTGCCCTTGAGGCGTGGCTTCCGGAGCTAACGCGTTAAGTCGACCGCCTGGGGAGTACGGCCGCAAGGTTAAAACTCAAATGAATTGACGGGGGCCCGCACAAGCGGTGGAGCATGTGGTTTAATTCGATGCAACGCGAAGAACCTTACCTGGTCTTGACATCCACGGAAGTTTTCAGAGATGAGAATGTGCCTTCGGGAACCGTGAGACAGGTGCTGCATGGCTGTCGTCAGCTCGTGTTGTGAAATGTTG…
comp50_c0_seq1(isotig12531)	GGCCCTGCTTTGCGCCTTCTCTTGCAAAGCTCGTCTCATCTACACTCTTTTGTGCTGTCTCAGCTCGAGGGGAAACTCTGTTGAGCTACTCTTCCTTTCTTCAGATCAGGGGTTTTCTAAACATATCTTTAAGAGCAATGGCATCCCACGTTGTTGGATACCCTCGCATGGGTCCTAAGAGAGAGCTGAAGTTCGCTCTTGAATCATTCTGGGATAAAAAGAGCTCTGCAGCTGATCTAGAGACAGTTGCCAAGGGGTTGAGGGCATCAATCTGGAAGCAGATGACTGATGCTGGAGTCAAATACATTCCAAGCAACACTTTCTCTTTCTATGATCAAGTTCTTGACACCACTGCCATGCTCGGTGCTGTGCCTCCCAGATATGGCTGGTCAGGTGAAG…
comp51_c0_seq1(isotig38196)	CAAGTTGATCCCTCTATATGAAGGTTCTTCCTTTCTCACTTCTGAATATACTGCTTTCTCTCAATTTGCTGTGAGCAAAGAAAAATCATGGCTGTCCAAGTGAAAAGCCTTGCTCTGCTGTTCCTATTTGTGGGTGTGCTTAGCCTTCTTGCAGTCCCTACTTCGGGGGAAAATGTGACCGTAACGTTTGTAATGGTTCAACATGCCGACTTTGGGCAAGTTTTTAAGATCGTTGGAAACAGTTCTGAGCTGGGCGTTTGGGACCCTAGTAGTGTGAACAACATGACATGGACTCCTGGCGATGCCTGGGCCAGCTCTGTGACATTGACAAAGGGAGTACCCTACCAGTACAAACCAATGGTGGTGAGCTTTGCAAGTGGGAACAGTGTGTGCTGGGCT…
comp52_c0_seq1(isotig25763)	TGAGGCTGGTATTTCCAAGGATGTACAGACCCGAGAACATGCTCTGCTGGCATTCACCCTGGGAGTGAGGCAAATGATTTGCTGCTGTAACAAGATGGATGCAACTACTCCCAAATACTCTAAGGCTCGTTATGAGGAAATTGTGAAGGAAGTATCCTCTTACCTGAAAAAGGTTGGATACAACCCTGATAAAATTCCGTTTGTTCCAATCTCTGGATTTGAGGGTGATAACATGATTGAGAGGTCAACCAACCTTGATTGGTACAAGGGTCCAACACTGTTGGATGCCCTTGACCAACTGTCAGAGCCTAAACGTCCTTCAGACAAGCCTCTTAGGTTGCCACTTCAGGATGTTTACAAGATTGGTGGCATTGGAACTGTGCCTGTAGGACGTGTTGA…
comp53_c0_seq1(isotig01872)	TTTGGTATTCATTTTATATCTCATCTAAAAATCCAGTGTGCCTTGTGATTTTTGTTATTGCAGATTTCTGTTTGCTTTTCTTGGCTGTTGATGTGGTGAAGATGTCGTGCTGTGGTGGAAACTGTGGGTGTGGAGACAACTGTGAGTGTGGCATAGGATGCTCTGGGTGCAAGATGTACCCAGAGATCGTTGAGTCACCTAAGGAGACCACGGCAGTCTCCTCTGAAATTGGAAAAGTGGAGGAGGTAACGGTGGCAGGCGAAGGTGGAGATGCTCCGAGTGGATGCAGCTGCAGTCCCTGCACCTGCAACCCCTGCAATTGCAAATGATGAGATTATAAGCTGTGGGGTTTAATGGGTTTTACTAGGTAGTTATATGCCAATATCTACTTGAGATCCG…
comp54_c0_seq1(isotig26153)	CTGCCATACATATATATTCTCCTCTTGTTGAAGTTGCCAGGTTTTGAACCTCTAACGTGCATAGCCATGGCCGCCGTTGCTCACTTGAAGAACGCGAATGTTTCTTCTTCACATATTTGTAAGTCAAACAGTGTGCAGGCAAACAGATCGGGGTTTTCCCGTGGTGGAGTTGTTGTAGGCTTTAAGGGCAAATGGTCATCTACTTCGTTGTTTTGTAGTGGCAATCGCATCAACACAGATAGCCGGATCGGAAACGTTTCAAGGATAAGGTGTGCACTTGCAGAACGAGGGCCTAAAGTGGAAAAGAAAACACTTCTGCATGAGCTCTATGAACAGCAGGGACAGAGTCCTTGGTATGACAACCTCAGGCGACCAGTTAGTGATTTGAAGCCATTGATT…
comp55_c0_seq1(isotig18627)	TTTTTTAACTCTATAAAAGCCGTTGCATTCACTTCCCATTGGCAGAGCACTTACAGCATCCCGCGACAGCATCGACTGATCATATTCAGTTTTCAGTTAAGTTGCTTCTTTCTTTAGCATATCTATTCACAGTAGTAGCGTTTCGAAGTCAGTCTTAAACAATTAATCAGACTTGTTTGATTTCCTGTGGAGGACTTAGTGGTAGCTTGAGCTACATATAATGGGGAATTACAAGCTGTTTGTTATGGTCGTTACGATCGCTCTTGTGTTTGCATGCACTGTGGAAGGTCGGATTGTACGAAGTGATCTGGGCCTGAGCCTGGGCGGAGATGGAGGCTTGGGTGTCGGCGTGGGGTTGGGCGTGGGGGGAGGCCTAGGTCTGGGAGGAAGTGGAAGCGG…
comp57_c0_seq1(isotig13242)	GGCAGATATTTCATTTTGTGCTTCCTGTTATAGATTGAAGAAGAGAAAGTAAAAGGGTAGCGTTTTCAAGTTGTAAGAATGCATCCAGGAGGACCACCACCGCCAGGGGGACCTAATCCTCCTCCTCCAGGGCCAGGTGGTCCTGGAGGACCTCCTCCTCCAGGGCCGGGTGGTCCGGGAGGACCACCTCCCCCTGGAGGACCAGGAGGCCCTCCACCCCCTGGAGGACCAGGAGGACCTCATGGAGGACACGGAGGACCTCATTGCGGGCACGGAGGACATGGAGGACGTTGTTAGGTCCATTTTCTATGTGCAAATATATACAATAATCTCTATAACAGAGGCAGGTGAAGTAAATTGTGAAACAACTGCAAATGTTGCAGTTAGTCATGTTATAGT…
comp58_c0_seq1(isotig16010)	TCAGCAACCAGCATCCATCAGCCCTCTGTTTTAAGTAGGGGTACTACCACAGCTATTCAATTCAGGCATTTCATTTCATTTCATTTGCAGTTGCAGTCCTTTGAGTTCAAGAGAAAAGAGAGCAGAAATGGAAGGAAAGGAGGAAGACGTTAAGCTTGGAGCAAACAAGTACTCCGAGAGGCAGCCACTGGGGACGGCTGCTCAGACAAGGGAAAAGGATTACACAGAACCAGGGCCTGCACCCCTGTTTGAGCCAGGGGAGTTCAAGTCATGGTCTTTCTGGAGAGCGGGCATTGCAGAGTTCGTGGCAACTTTCCTGTTCCTCTACATCACCATCCTCACTGTCATGGGCGTGAAAAGATCAAACGATATGTGCTCAACCGTGGGTATCCAGGGCAT…
comp59_c0_seq1(isotig31419)	TACAAGCCTAAACTTGCAGCATTTCTTGTGGGTTTTGATTTTCTTCTTGTTTTGTTTCAGATAATTTAAGAAAAGGCGAAGATGAAAAACGGTGCATTATTGGTTGCAATGGGTATGATCTGCTTGGTGATGAGCATGGGTTCTGTGGTGGAAGCAGGGCATCACCCTCCACCTCCCTCATCTTCATCTTCTCCTTCCCCGCCTCCACCGCCAGGTTCATCAAGCGGGGGGAATTCGACAACCTGTCCGCTAAATGCACTGCAATTAGGATTGTGTGTGGATGTGCTGGCAGGGCTGGTAAATCTCACCATTGGAGACCCTGCTGTCAACACCTGCTGCCCTGTTCTGACAGGCGTTTTGGCACTGGAAGCAGCCCTGTGTTTATGTACAACTATTAGG…
comp60_c0_seq1(isotig25805)	GATTGCAGAAGAGTAGGGCGTCTTTGCAAACGCCTTCTTCACTGTTATTCGCTTTACAACAACACATTTTTTTCTCCTCTTTTGTGTGATTAAGCATCGAAAATGAGGGAGTGCATATCGATTCACATTGGCCAGGCTGGAATCCAGGTCGGAAATGCCTGCTGGGAGCTGTACTGCCTTGAGCACGGTATTCAGCCTGATGGCCAGATGCCCAGCGATAAGACCGTTGGAGGCGGAGATGACGCTTTCAATACGTTTTTCAGCGAGACTGGCGCCGGCAAACATGTCCCTCGGGCTGTATTTGTAGATCTGGAACCCACTGTTATAGATGAGGTTCGCACTGGAATGTACCGTCAGCTCTTTCACCCGGAGCAGCTTATTAGCGGCAAGGAGGACGCG…
comp61_c0_seq1(isotig30490)	AAATAAACCCCACCGCCTTGCCCAGTCCCACTCACAACTTTAGCACCAAATCTGATTGCGATTAGATTTTTGTCCAGAGGAATCCAATGCAGTAGTTACCGACTTAAAAGTTCTATAAATTGTTTTAACACATTCTTTCTCCTCCTCGGCAATCACCCGCTCGCATTCCTCAATCTTCCTTCTCCTTTCTGGCTTTCTATTGCCCATTTTCATAACTTGCAGAAAGCCAGGTTGAGGCAGATCAATTGGGGCTTTGAGATTTTCAGTCAGTAGACAGAAGCAGGGTTCGAAAACACTTTGATGTCACATTTGATTACTGATGGTCTCAACCCTTTTGATCCGTTCAAGGAGACAGAAGCTGAAGATTCGAGCGGGGCAGAGTATGTCCATGTCCGTGTT…
comp62_c0_seq1(isotig31739)	TGGCCTTTGTGAAATTTCCTGCAAGTCTCTCCAAGAAGGCCTGGAGAAAAGTGAAAAGAAAAAGAAACAGGGCAGTGCAGGTACAGGAAGTTCATTATCAAGATTCTGACACGGAAGATTCTTCTCAGGCTTCTCAGGATGAGTTGTTGACTCACATACACAAACTAAATGCTCAGACTTATGTCAGCACCGAGCAATTTTGGGAGGAAGTTGTGGGAAAGAGTTATGTGGGCTTTTGGAGAAATCATTCTTTTGAGGGGTAGAAGCCCAATCTGAGGTTCAGGGTTTCCTTGGAGGGAAAATAAAAGTATAAAGCACAGAGCCCGTAAGGGTCTCTTCTTGCTAATTTTCCTATGATGATGACAAGTCAGAGTGCCTGAATGTTTGGATTGCCCATAG…
comp63_c0_seq1(isotig08944)	ACACATCCCTTTTTTCTCTCGACAGGTTTTGGCTACATTGCATTGTCTTCTCAAGATTGATTTAGAGCAGAGTACTGTTTAGGCTGGCACGATGGCCAGGCATGTGACGGATGCTTCTGAGGAGGAGAAAGAGGTCGACGATCAATCACCAATAGAAGAAGTGGCACTGGTGGTGCCTGTTACTGACGACCCAACTTTGCCTGTATTTACATTCCGAGTTTGGACACTGGGTTGTGTGTCATGTGTAGTGCTCATGTTTTTGAACACCTTCTTCACCTACAGAACACAGCCCTTAGTCATATCTGCTATTTTAGCCCAGATTTTGGCCTTGCCGTTTGGAAAATTTATGGCAGCAATCCTTCCTACCAGGAAAATGAAGATTTTCGGGTTTGAGTATAG…
comp64_c0_seq1(contig00357)	AGCTTCTTAGAGGGACTATGGCCTCCTAGGCCATGGAAGTTTGAGGCAATAACAGGTCTGTGATGCCCTTAGATGTTCTGGGCCGCACGCGCGCTACACTGATGCAACCAACGAGTTTTTCTCCCTGGACCGAAAGGTTCGGGAAATCTTGCCAAATTGCATCGTGATGGGGATAGACCATTGCAATTATTGATCTTCAACGAGGAATTCCTAGTAAGCGCGAGTCATCAGCTCGCGTTGACTACGTCCCTGCCCTTTGTACACACCGCCCGTCGCTCCTACCGATTGAATGATCCGGTGAAGTGTTCGGATCGCGCCGACGACGGCGGTTTCCGTCGGCGACGTCGCGAGAAGTTCATTGAACCTTATCATTTAGAGGAAGGAGAAGTCGTAACAAGG…
comp65_c0_seq1(isotig08889)	GCATATTCTTTACGCCAAGAGAAACCCTAAGGAGGCATCGAAACCCTAGACAAGGAGAATTATCTTTGTGCGGTCCAAACAAAACTCCTCCTCTTATCTCTATATCGCACCAGGTGCAGGAGCCTAGTTTTGGAAGGTCTGCACCCCGAATCCTTACAGCGCAACCTCCTGTTTACAGATTTCAGACATAATATCAAATTGCCTTTTGGTGAATATAAGAGTCTGCAAAAATGGTGAAGTTCACAGCTGAGGAACTCCGTAGGATTATGGACTTGAAACATAATATACGGAATATGTCTGTCATTGCCCATGTTGACCATGGGAAGTCTACACTTACTGATTCTTTAGTGGCAGCAGCTGGTATCATTGCTCAAGAAGTTGCCGGTGATGTTAGAATGA…
comp66_c0_seq1(isotig32525)	GATTGAACGGTTGAGATGGTTTTCAGGAATATCGAGATTTATATAAGAAGCAGAGCCATGGCATAGAGCAGCGGACATTCACTAACAAGTGCGGCGTGGTAAAGATTCAGGAGAGGACGATCGTGATCAGAACAAGAAATCAGGTTTTATACAATGGCAAATCCAAGGGTTTTCTTTGACATGGCGGTGGGCGGCGCGCCGGCCGGCCGAATCGTGATGGAGCTGTACGCGGACGTGACACCGAAGACGGCAGAGAACTTTAGGGCTCTCTGCACTGGCGAAAAGGGTATGGGCAAGTCAGGGAAGCCCCTCCATTTCAAGGGTTCCTCCTTCCACCGTGTCATTCCCGGCTTTATGTGCCAGGGCGGCGACTTTACTGCCGGCAATGGCACCGGCGGT…
comp67_c0_seq1(isotig16708)	GAGGGAAAGGGGGTGGCGGGATACGATGGAGAGGCTTGAGAAGGAGCGTCTGATGATGGAGCGAACCTGGAGAGACAGGGAAGAGCAGCGCCGCGCCAGGCAAGATGCCCGCGCCGACAACAGGGATGCTCTGCTCGCCGCTCTGCTTACCAAGCTTATCCACCCTGATATGTGATCACTTACTCTGTTTCCACTTTGTTCTTGCTTTCAGGGCAGATGGGCATGACTGGGACGACCAGTCATTCATGGCTGCCACTGAATCTTCAAAGATATCTAAACGTTGGGGTCTGAAAAGGCTTGGAATTCTCGGGTGCCAAG
comp68_c0_seq1(isotig26906)	GGTGCCCATTTTATCTCCCTGCTTTTGCTCTCCCGTTGCCTCGTTTCTTCGTGCGGTTATTAGTTTTTTAATTTAGAGAATCAACACAAGTATTTAGAGTGAAAAGAAAATCATTTTGAAGGGCACCCACATGAGCGAATTGGGATTTTGACAATGATTAATTGGTTGACTCGATCTGCAAGAAGAAGAACATGGAATTCTCGGGTGCCAAGG
comp69_c0_seq1(isotig27440)	ATGGTATATATGACCACAGGAATTACGTATACACAATGAATATGCACCCGATCTGGAGGTCTAAAATTAAACAGTTTCGGGATTCGTGCGCATAATTTAGAAGGTTTCTGACTTTTGATCGTGTATATAACTCTCAGGCATACGGCGTGGAAGTACACACATTGAATATACTCAGTCAAGGCATTCTTTCAGAGAGTTCAGCGAAGGGTTTTGTTTCGATGGCGCAGGAAAGCTGGAAGAATATGGAATTCTCGGGTGCCAAGG
comp70_c0_seq1(isotig03245)	CCCTTTTGATGTCTTGAGGCATTTTCTCCACAATCTCTTTCTTAGATGTTTCTCACATCTTTCCAGGATAACATCCATTGCTGTTGTTTAAAAAACAAAGATCCACCTCTTTGTAAGTACCAGTTCTCATAGGAGATCACAAGTCTAGCAGGCAGCAGATTTCAAGCTATGGGTTTAGATTTTCAGCCCACACCACGGTTCAGTGTTGGTGGGGAATTAGCAACTTTGATTACTTCCTGCGGGATCCTGCACAAGGCTTGGGAGGAGATCTACAATGTTTCAAAAAATGACGTAGAATTTTGTGTGAAAGAACATGAAGGTGTAGCATATGTGACCTTCCCTTCATTTTCCACAGAAGATTTCATCGTCACATATAGTAGATATGGAGAATACAATATC…
comp71_c0_seq1(isotig43744)	CGATCGGTTGTTTGATTTGAAAGTTTTGTTTTGTAAGAATTTGGAGAAAGCTCCCGCAGTGGTTGAGCAAAATAGGATTAGTGCTCTCAATATGAGTCAACACACACCTCAAGGAAATTTCATTAGTAGAACAACTCGTCGTGGAGTAGGATGTATTCACAAAGCAGCGGATCTAGTTGTTCCACCTGCTGTAGATAGTGTCTTGCACGGCGCTGCTCTAGGTGTATTGGATTGGGCAGGTGTTACCCAGCCTTCTAACCGGACCCAGTGCTCTCAACAAGCTGCTGCAACACCAGCCGCTCGGCCTGTTCAAGCTAACGCGCCACCCAAATTCCACAATGAGCTGGGGCCAAACTCGGGCTCAATGAAGAAC
comp72_c0_seq1(contig01903)	CCCCTCACATATCTCATACGATCTTCCATTGCGCTCTGTTCCTCGATTCGGATTTAGCAGAGGCTCTTTTTAGAGGTTATTTCTAGTACTTTTTTAGTGATCATCAACATGCAGATATTCGTCAAAACCCTCACCGGTAAGACCATCACTCTCGAAGTTGAGAGCTCGGATACCATAGACAATGTCAAAGCCAAGATACAGGATAAGGAAGGCATCCCTCCCGATCAGCAGAGGCTCATCTTCGCTGGCAAACAGTTAGAAGATGGGCGCACGCTTGCTGACTACAACATCCAGAAGGAATCTACCCTCCATCTGGTTCTCCGACTTAGGGGTGGAATGCAAATCTTCGTCAAAACCCTCACTGGTAAGACTATTACCCTGGAGGTTGAG
comp74_c0_seq1(isotig04647)	GATCCGAAATATAAATAGTTTTTAAGCCCGCTCTAAATTAAGGTTAATTTTAACTCAGCCAGCAGTATAAAATGAGCATTTGAGAATCAAGAAAGGCCTCTCTCTTGGTGGCTTCTTGCGGTTGTGGAGGAGGAGATTTACAGAGGAGGGTGCGATCTTCATCTTCCAAAAGGCAGAAGTAAACACAAGCCTGTGAAAATGTTAGTCTACCAGGACATCTTCACCGATGATGAGCTTCTTTCTGACTCATTCACTTACAACGAACTTTATAATGGAGTTCTATGGGAAGTAGAAGGGAAGTGGGTAGTCCAAGGGGCACTTGATGTTGACATTGGTGCCAACCCCTCAGCTGAGGGTGGTGAGGATGATGAAGGTGTAGATGAGCAGAGTGTTAAAGTG…
comp75_c0_seq1(isotig24863)	GGTCAATAGAAGGTAATCTTTTTTCTTGCGTTGCACTGAAAAATATTACAGAAGGCGATTCGAGGCAAGATTGTTTTTAGGGTTTCTTTGTGAGGGAGTGATTATTAAGGATTGATAATTTTTTCAATTGAGTTGCATTCAATCTGAGATTTGGTTTTTTCTTCTGGTGGGGTGGATTGGCGGCGGCCTTCGCTGATATCCTTCTGCAGTATTTTATACATAGAGTCTGAATGTTGTGATGGAGTCCAAAGGTGGTAAGCAGAAGTCTAGTAGTAATTATCCCCAATACGAAACTCCCTTAGGCTACAAGATTGAAGACGTTCGACCAAACGGTGGCATTGATATCTTCCGTTCTGCTGCTTACTCAAACTGCGTGCGAAAGCCATCCTGATATTCTCT…
comp76_c0_seq1(isotig28992)	GATTTTCAAGCCAAATATTACCCTTTTCTATTAGGTACCGCGGTCTGTGTCTTGTGCCTGTGCTCGCCCCGCTCAGATCTTCAAGAGCTTGTGGCGGCGATCTGCTGATAAGTTGAAGAAAGAGAATGGTTATTGGTGGCAACATGTCAGGCAAAGGTGCAAAAGGTCTGCTTATGGGCAAGTCTTCTGCTGCTGCAACCAACAACAATACTAATAAGGACAAGGATAAGAAGAAACCAGTTTCCCGCTCCTCTCGCGCAGGCCTACAGTTTCCAGTGGGACGAATCCACCGCCTTTTGAAATCTCGAATATCTGCAAATGGCAGAGTGGGAGCAACTGCTGCTGTGTATTCTGCAGCTATTTTGGAATATTTGACAGCAGAGGTTTTGGAATTCTCGG…
comp77_c0_seq1(isotig42488)	ATGATTGTGAAATAGGAAGGACATACCCAGATGCCGGGGTACAGGTGGTGCCAAATCTGCCATAGAACAGACTTTTCTGGGAAGAGATTGAAGTGGTAGTGTAGTAGCAGAACTCTTGACTGTTTCTTTATAGCCACACCCACCCTTCATTCTTTCTCATTCTAAGCTTTACAGAGTGTTTTGTGTCGTTCCAGGTGTTTTTGTTGGCGTTGTTAAGTGAGGAAAAATGTCTTCCTGTGGTGGAAACTGTGGGTGTGGTGCTAACTGCAGCTGTGGAAGTGGCTGTGGAGGATGCAAGGCCTTTCCAGAGAGGGTTGTAGAAGCCCCTGTGTTTGCTGACACTGCCTCTGACATGGAGTATAATGAAGAAATGACTGTGGCAGGGGAGAATGGATGCAA…
comp78_c0_seq1(isotig09774)	CACTGAACTGTACCATGCGGGATTTTCTCCGAAACACTCCTCCTGCAAATTCTCTTATGTTTCTCGGAACCTACCCAACGCACTAGCGAAGAAGAAAATGCCTTATAAGTAGAACTAATGATAACTCCGACCAGTGACTCAAGATGGCTAACATTTGGAGTATGTCGATGCGAGGGTTCACACTCTCCAATTCTACTCCTCAGAGAAATGTTAGTTTCATTCAACCAGGCTTTTCTCATGTTTCCGTGGGACATGCTCATAAGCTTGCTCAGATCCGAGGCGCCAAGCAGGAAATCTTTAGAAAAGGAGTTGAGCCAAATATGGCTGAGAAAACGGCCAGTATTCTCATAAGGAAACCAAAGCCTGCCTCCGGAGGAATAATTGAAATGTTTTCTACTG…
comp79_c0_seq1(isotig25135)	CCCCAGAGGGCCAATCCCACGTGTCTCACACGAAGAATTCGGTGGAGGAGTTACAGCCAAAATTTGGAGGTGTTTTGCTCCTCCTCCTGGATTGATGAATAAGCAAAATTCCTATAGTTTTTTAAGCAGTACCCAATTTCGTCCCACCATTCTTTGCAAAAATCAACAATTTTTAAGTTCAAAAAATTGGATTAGTAGGAGCCTAGAATTGAAGTGTGGATTGATAGATAAACTTCTTTTGGTCCAACTGGCTGCCCAAACCGGGGTTGTTGGACGTCTGTTTCCATTCCTACAAGGTCCTGGGAGGGTATTTTGTGTGTATATCACTTTGTATCTTGTGATTTGGAGGTCCTTAGGACTGCCCAACTACTTATTTTGTTGTAGGCTGTTCTGGATTTT…
comp80_c0_seq1(isotig47495)	AGTGCTCTCAATGGGCAATGAGCAAGGAACAAACTCGGGAAACACCGGAAATACGGGAGAAGGCTTCTCGGACAACTCCGGATACGCGGGATCAAACTTCTCGGGAAACTCCGGTGTGGTGGGAAACTCGGGATATGACGCAACAAAATTACCAATCAATTCCAAAGAAGCGGGAAACTCGAGAACAAGGAACCAGAATGCTCGGAACCAGCAAAACTCCGGAAATAAGGGAGCAAACTTCACGAGAAACTCCGGATATGCGGGAGCAAACTTTACGGGAAACTCCGGTACTGTGGGAAACTCTGCAAACCCGAGAGGAAACGCCGGAAATACGTAAAAGGCTAGTGGAACATTAATGGAGACTGAGCTGGAATTCTCGGGTGCCA
comp81_c0_seq1(isotig95530)	CATTGTCAGGTGGGGAGTTTGGCTGGGGCGGCACATCTGTTAAAAGATAACGCAGGTGTCCTAAGATGAGCTCAACGAGAACAGAAATCTCGTGTGGAACAAAAGGGTAAAAGCTCATTTGATTTTGATTTTCAGTACGAATACAAACCGTGAAAGCGTGGCCTATCGATCCTTTAGACTTTCGGAATTTGAAGCTAGAGGTGTCAGAAAAGTTACCACAGGGATAACTGGCTTGTGGCAGCCAAGCGTTCATAGCGACGTTGCTTTTTGATCCTTCGATGTCGGCTCTTCCTATCATTGTGAAGCAGAATTCACCAAGTGTTGGATTGTTCACCCACCAATAGGGAACGTGAGCTGGGTTTAGACCGTCGTGAGACAGGTTAGTTTTACCCTACTGAT…
comp82_c0_seq1(isotig04649)	CATTAAGAGATACATAAAGAACCTCACTCCCAAATTGCCAGAGGAACGCCAAGAAGTATTTAAGAAGAATGTCGAAGCAGCTGCAAAATGGCTCATTTCTAAGTTGAGCGACCTGCAGTTTTTTGTTGGAGAGAGCATGCAAGATGACAGCTCTATGGTTTTTGCTTACTACAAAGATGGGGCCACTGATCCAACCTTCTTGTATTTCCCCGATGGTTTGAAGGAGATCAAATGCTAGTCCAGATTAGTGTATTAACTAGTTATTAAGATTGTTTTCATATACCCTTCTTGGAGGGATTGTGACTATGACATGGCATTCAGATTATGGTTGAGCTATTTAAATATTTATGAATGACGATTTTGATATTTGAATAATCCTGTTATTTCTGGCGACTTCTC…
comp83_c0_seq1(isotig16564)	CCATGGCAAGACTGAAGAACAGGACGAAAAGAAGGGGTTGATGGATAAGATCAAAGAGAAGCTTCCTGGACACCACAAAGAGGAAGAAAAAGGGCATTGAAAAGCAACTGGTTTTTTTGGCTGGTTTTATCTTATTTCGAGTTGTGTGTATCCCATCTTTTGGTTTGAAGCATACTGTGGATTTTATGTATGCTCTATTTATCTTCTATATATAATAAGAATGT
comp84_c0_seq1(isotig08636)	GCTCTTCCCTCTTTATCTATGCTCTCTGCTTCTGCCTTTCCCATTGCCCATTGCCCACTGCATACAGTCATTTTTCATTCTCCAGCCAGCAACTACTACTATGGCGTTGGCTCTCGTGGGATCCACCACAGGTCTGGCAGCTGCAGCCACCTCCAAGACCATTGCTGCCCTCAACTTGGCCACCCCTTTCTCTGGAACATCCATCCGCTCCTCTGACAAGGCCTCCAAGAGAAGGAGCAGTGGCCTCAGAGTGCAATGCATGCAGGTGTGGCCTCCATATGATAACAAGAGATGGGAGACATTGTCATACCTACCACCCCTAAACCCAGAGCAAATTTTGAAGCAAGTCGACTATCTGCTGAAAAATAAGTGGGTTCCCTGCATAGAATTTGATGAGGA…
comp85_c0_seq1(isotig43405)	GGGGTATTCTACTATGGCCCTGAACGTCGGGCATCCCTGGATGGACCCACGGGCTACCCTCAAACTTCTCCCGAAGCTTACAGTGGCCAAAAGGATGTCAGATTTGGCGATAACAAATATACCAGCCAAGGCCAATGCAATCCATGAATGAACTGCGGCTACCCATTACTAGTACTAAGCCATATTATGTCACTCTGAGCACCTCCATCGTTACCATCTTGTGTGCATGTTACATGTCTGTATGAAGTCTCCCTATAAATAAGTGAAAGGTGACTTCGGTCTAGATAAGTTTGCATGTTGCTGTGCAATATAAAATGCACATCGTCGCCCTCTTATATGCATTTTACGTATGTATATGGATTCCCGCCATAAATATAAGTTGATTTCAGAGTGAATTTA…
comp86_c0_seq1(isotig46842)	ACTCATTGCGATTTCATTCATATTCACAACACAAAAACTTCTTTTGTTATTTCAGCTTCTTCTTTCCAACATGTCTTCTGCCTGTGATACCTGTGACTGCCCTGACAAAAACAACTGCCCCAAGAAGCGCAACGGCTTTGGGGTGGAGATTGTTGCGAAAAACTACAACATGAGCTTTGAATTGGAGGTTGCTGAGAACGACTGCAAATGTGGGCCATCCTGCACTTGCACTACCTGCACCTGCCACAGTGCCTGATGATTACCCACAGCAAGATCAATTTACATGAAGTATAGATCTAATATTGTGGCCATACCCACAAAAGATCAATTACCAAGTTGATCTTGCTTTAGGATTATCTATATTGTCTTATGTGTGCTGTAATTATGGGGCATACCCAC…
comp87_c0_seq1(isotig00026)	ATAATTAAGAGCGGATTATTGTCTGACGTCCTAGTTGTGACTGCCCTGATAGACATGTATGCAAAATGTGGAAGCATAGACAAGGCACGTGAATTGTTTGACAGAATGCCTCAAAGAGATGTCATCTCATGGAATGCAATGATTGCAGGATATGCACAAAATGGATTTGTTGAAAAGGCTTTAGAAACTTTCAAGCAAATGCAATTGGCAGGTGTAAAGCCAAATTCCACAACCTTTGCCAGCATCCTCCCTGCCTGTGCCAAAATGGGAGCTTTGGAACAGGGTATGGACATCCATCAAAGCATAATGGAAGGGGGATTTTTGTCAGATATTATAGTTGGAAATGCTCTGGTAGACATGTATGCAAAATGTGGAAGCATAGACAAGGCACGTGAATTG…
comp88_c0_seq1(isotig09251)	TTCCACATATTTTTCTTCAAAAGTTCTAATACATTATATCTCAATCGTTGGATTTTTAATGGGAAGTCGAATAAACAGCACCAGTCATGCGTAATTAGAATGCGCGGAGATTCTATATGTTGGTGTTAAATAATCATTTTGCATGGCAATTTTAGCAGCTACATCGGCTGTTGGTTTCGCTAAGGTTTTACCTGCTAAACCTCACATTGGCCTCACGCGTAGAAAATTCTGTGGGCGAGTTGGGTTTCGATCTGTGGTCGCTATAATGGTAGAGGCTTTGGATGTCTGTGTTAAAGCTGCTACAGGGGCATCGGATAAACCTGGGGACTGCCCATTTACTCAGAGGGTCTTGCTGACTTTGGAGGAAAAGCATATCCCTTACAACACAAAGTTGGTAAA…
comp89_c0_seq1(isotig35130)	GGTGCTTAAATCATTCTACAGATGAAGAGTTCGTCTATATAAACACCTGGAAGAACACAACCTATCATATAGGTTTCTTTCAGCTTTTGGGGTTCAGTATGGAAGGACTAACGCAGAGGAGGAAGGGAGAAAGAGCAGAGGAGGATGACCAGGGGATCCAGAAGAAAGCTGCGCCGACGAAAGGGGTAAAGTCTCTGCTCATAGCAGTTGCCATTCCCTTGGTATTGGGTGTTACAGATGCTTTTTTTTTCAGCCCAAATTCAACTTATTACAAAGAGCTGAAAAAGCCATGGTGGAATCCCCCTGGGTGGCTGTTTGGTTTGGCATGGACTGTGCTGTATTCTGCGATGGGGTTGGCTTCATGGCTGGTGTGGGTTGAGGGAGGATTTGAGAAACAGG…
comp91_c0_seq1(isotig29626)	AAATCACCCTTCTATAAATACCCCCTCCTGCTTTACAAACAAATCAAATTAATCACTAGTATTTAGAAGTTTCTGAGATATGGGCAGCTTCTTCTTCCATGGGTTTATTGTATTCTCATTGCTTATATTGCTCAAGGGAGCCACCAGTAGCTTGGACAAAGATTTCTATGTTTCCTGGGCTCCAGACCATGTTAAATTCTTCAATGGTGGGCAGGAACTGCAGCTCAACCTTGATCAGAATTCTGGGTCGGGCTTTGCTTCGAAAAATAAGTATCTGTTTGGGAACATTAACATGCAAATCAAGCTGGTTCCTGGAGACTCTGCTGGCACTGTGACTGCTTATTATCTTTCTTCTGAGGGATCGAACCATGATGAACTGGACTTTGAGTTTCTGGGGAA…
comp92_c0_seq1(isotig00462)	GATTCACATCTTCACCTCTATCAATAGTCCTACATTCTACGTTCTTCTCTTCAGTTCCCAATGGATATCAGTTTATGTTTCCTCCTCTTAAGCCTTGCACTCTCATTCTCCCACCTTGTTTCTGCAAATTTCTACAATGACTTCGACATCACATGGGGAAATGATCGTGCTAAGGTACTCGACAATGGCCAACGCTTGCAACTCACTCTCGATCAGTCCTCAGGTTCAGGGTTCCAATCCAAGAATGAATATCTCTTTGGCAAAATAGATATGCAAATCAAGCTGGTGCCCGGTAACTCGGCCGGTACTGTCACTGCATACTATCTCTCATCACAAGGGAATACGCACGACGAAATAGACTTTGAGTTTCTGGGAAATCTGTCTGGAGATCCCTATATT…
comp93_c0_seq1(isotig27710)	CCTCCACAGCGGACGTTCTCCTCGGTCACAAAACTTCATCCATCATCTATCCCTTCGTTAATCTCAACATGCCTGCAGGGAAGATGAAGATGGAGGACATTGAAGCATTCAGGAAGGCCCAGAGAGCCGACGGCCCTGCCACCGTCCTCGCCATCGGTACCGCCACTCCCCCAAACGCCATCGAGCAGAGCGAATACCCGGATTACTACTTCAGAATCACCGACAGCGAGCACAAGGTCGAGCTCAAGGAAAAATTCAAGCGCATGTGCGAGAAGTCGATGATCAAGAAGAGGTACATGTATCTCACGGAGGAGATCTTGAAGGAGAATCCTAATGTGTGCGCTTACATGGCCCCCTCGCTGGACGCTCGGCAGGACATGGTGGTGGTGGAAGTTCCAC…
comp94_c0_seq1(isotig26629)	GGTGCATTGCAGTTTGCCGGTAGAGAAGAGGGTGAACTTGAGCTCCCAATCTCTTCCGAACTCTGCATTTTTCTTTCTCTTTGCTACTGCCTTGTTCTCTTGGAGATTTGGAGCAACTGCATCTGCGCCAGATGGATACTTTTCTATATACGTCCGAGTCTGTGAACGAGGGACACCCAGATAAACTGTGCGATCAAATTTCTGATGCAGTCTTGGATGCGTGCCTGGAGCAGGATCCTGAAAGCAAGGTAGCATGCGAGACGTGCACCAAGACTAACATGGTTATGGTTTTTGGTGAAATCACCACCAAGGCCGATGTAGATTATGAGCAGATTGTACGCAAGACTTGCAGAGAAATTGGCTTCATCTCCGATGATGTGGGTCTGGATGCTGACAACT…
comp95_c0_seq1(isotig30264)	AAGGTCCCCTGGAGAACTTGGCTGACCATCTCGCAGACCCCGTCAACAACAACGCCTGGGCTTACGCCACCAACTTCGTCCCCGGCAAGTGAGCGTTCTGATCAATTCAGTCTCTCGTAATAGCTTAACATTGTGGTGAAATTCCAAGGGCCCTGAAATTTCTTATTTCTTCTTAATTGCAATCAATTCTGTGCATATGCTATTATTATTATGTGCTACTCTGTTTTGTTTAGATTTTAATGAAGAAATATTGTATGGCTTCTTAAATGTGGCTACAGTGTAATGTATATGAATGGATTTGTGTTTCAATTTCCCTGGTTTCAATGGTTTCACAGTTATATAGTTTACACTG
comp96_c0_seq1(isotig11992)	GATTCATAGTCACACCACGAAAACTTCTTTTGTTTGTTCAGCTGCTTCTTTCCAACATGTCTTCTCCTTGTGATACCTGTTCCTGCGCTACCAAAAATCCCTGCCCCAAGAAGCCCGCCACCAGCTTTGGGGTGGAGATTGTTGAGAAAAACTACAACATGAGCTCTGAAGTGGAGATGGGTGAGAACGGGTGCAAATGTGGGCCATCCTGCACTGGAATTCT
comp97_c0_seq1(isotig07144)	GGCCACTCAAATCTCTGCGTTGTGAACACTTTTAAGTAAATACAATGGCAATGGGTACAGGTGAGGTTGAGCAAGCTTTAGAAAACATTTTATCATTTGTTCCCACCCTTGTTCTCAAATCCGCCCTACTCCTCAATATTCCTGATATCATCGCAAATGCAGGCCCCAATGCATCCCTTTCTCTTGGCGAGATCGCAGCAAAACTTCCCAGTGAAACTCCCAATCTGCATTCTCTTTCCCGCATTCTCACGTATCTCTCATTCAAAGGCGTTTTTGTCCTAACGCAGACCAGCGAGAATCCAAGCGATACTCGATACGGTCTCACTGATTCTGCCAGGAGGTTTTTTGTTAGGGAGAATAATCCATGGAGCCTTGCGCCGCTCCTCCTCATGCACACAC…
comp98_c0_seq1(isotig30268)	GCTTAACTGCAAAACTGTAATCCCACCATTTATCTTTGCAAGGAGAGGTCCTCTTGGCTCTAAGAACTGTTGATCATGGCAAGGGCAATGGAGGGCAGTTTGAGGTGGAAATTAGTTTACTTTGTGGTGGCAATAATTGGCGTTGTGGTGGTGGGGTTGAGCGGAAAAGTGGAGGGAGCAATTTCGTGCTCAACGGTGGTGTCTGATTTAACTCCATGCCTGTCGTACGTGGCGGGGAACGCCGCTCAGCCGACGCAGGGATGCTGTAACGGCGTTAAGTCTGTCAACGCCGCCGCTAAAACTACGGCTGATCGGCGATCCGCATGCAACTGCATAAAGTCTACAGCGTCGTCGACCAACGCTAACTATAATAAAATCGGCAAGCTGCCTGGTCTCTGT…
comp99_c0_seq1(isotig35690)	ATCTTTAGAAAGACTCTCGGGTTATTGTGCATACCAAGACTTGCATTTTTTACTTGGTGAACGCTGATAGATTGAAGAAGAACGGAGAGAAAGAAGAGTGTTGGAATGTATCCAGGAGGACCACCACCTCCAGGAGGAGGTTATCCTCCTCCTCCAGGACCACCTCCTCCGCCTGGGCCTCCAGGAGGACCTTATTTTCCTCCTCCAGGAGGACCGCCACCGCCTCCAGGGCCACCACCGCCTCCAGGCATGCCTTATTTTCCCCCTCCAGGACCACCTCCACCCCCAGGCCCCCCAGGGGGACCACCACCCCCATGGCCTGCATACGAACCTCCTCCACCTTATGGACCTCCAGGTCCTGGAGGGCCACCTCCTCCATGGGGACCTGGTCCTCGTTGG…
comp100_c0_seq1(isotig25181)	GGTAGCAGCATTAGCCTCGAAAACTCTCGCTAGGATTTCAGCTTTGAACTTCTGTTCTATCTCTGGCGTTTTTGTGGGAGCGTTGTTAGCTGCTTCTTTGTCTGCGGCGGCACGTATTGTTTGATAAGTATGGTTGGAACAGTGCAGCCACAGTTAAAAGTGCCGATTGTTGTGGATAATCCAGATGGCTGGGGACCTCCCGAAGGCCCTGCTTTTCTAGAAAATCAGCTACAGAATGTGCCATATGCACCTTTCTCCAAGGGGGAAAAGCTTGGGAGGGTGGCAGATTGGACAAGGAATTATAATGCCAGGCCCAATGCAAGGGGTGGGCAAGAGTATTCAGTATTTGATTTTGCATTTGATGAGGCAGATGAGGAGTCATTCCGTTTGGTTGATGGA…
comp101_c0_seq1(isotig25499)	GATTCGATTCGCTCTTTCCTTCTGCCTGCGAGGAGGAAGGATCGCAGTAACAAGCTTACGCTGAGCATTTTTTATAATTTATAAGTGTGTGATGCGCGGTGCTGACAAACGACACTAGAAAACAAAGCTTGAAATCGCAGCTCGAGTGAAGTGTTTTTTCGTCTCTCTATATGATATGAGCCGGCAAATACTTTATTTGCGGGATGCTTTAGAGGAGATTCTTTTGTTTATGTAAAATGCGAAATCGTTGAGGATTTACTGATTCTGAAGAATTGCGGAGATTTATTGGAATGCAAGGCTATGGACTCTGATTTTGGCGTGGAACAGCAAGCTGCCGTCGCTGTTCCTGATTCTAAGACAATGGCTAACCATCATTCTTCTTTTAATTCCATATTTAAC…
comp102_c0_seq1(isotig29099)	CCCTAAAAAGTCTTTCCCCTGCATTCTCTCAAACTCAACGCTTACTTATTCCGGGGCCCCGCTGGCTCAAGGGTCAAGGGTTCGACTCCCCGCTCCTCTTCTTGTCCCTGCGCTCTCCACCTCTTGCTTCGCTTCCCGCGATCAGAAATAATCCAGCCTCGTAGACCGCTAGCAGCATTGCTGTGGTGTATGCAAAATGTCGGCCTATTTGGATGGCGATGAAAGAGTGCGACGTATCTCCGCGGCAATCCGAGTGGTGCCTGATTTTCCGAAGCCAGGAATTATGTTTCAAGACATAACAACGTTGCTTCTGGATCACAAGGCCTTTCGGGACAGCATTGATATATTTGTTGAAAGGTACAAGGATAAGAATATCACAGTGGTGGCAGGGATTGAAGC…
comp103_c0_seq1(isotig28420)	AAAAATGCCCTTCGTGCAGGACCGACCATACTCGCCTTTGGTGCATCGGTGGGGTTTGTTTGCATGCCCTTCAATCTAGTGTTACGTATAGAATCTGGCAATTTCAACGGGTAGGAAGGAAGAAAAATGCCCTTCGTGCAGGACCGACCATACTCGCCTTTGGTGCATCGGTGGGGTTTGTTTGCATGCCCTTCAATCTAGTGTTACGTATAGAATCTGGCAATTTCAACGGGTAGGAAGGAAGGGCTTGAACTCGAACTTTCACTTTCCTGTTTATGCGAAAGTGCTTTGATGCTGTTGAAACTCCTGCTCTAGCAACCTTCGTTTATGCCATCTTCGAACTTTCCGAACGAACGACTTTCTTGTTGATCTGCAGTGTGCATTCAGTCGGATCCCTCC…
comp104_c0_seq1(isotig08639)	CCACCACAATGAGCTAAGATTTGGATTTGGGGTATCTAAGTGGGGAGGGTAGTAGGAAGAGGAATAGCAACTCAAGGCATCTCCAATGGCGTCCATTGCTGGTGGAGCGGCTCTTGCAAGACCAGAGTTTCTGGGTATCTCCTCATCACTCAAATCAACATCATCGTCTCCACTGCGAGTGGTTTCTCTGTTTGGCCTGGGAAAGAAAAAGGCGGCACCGCCTCCTCCTCCCCCCAAATTCAAGTCTGCACCTCCTCCTGCTACCGATGAGCTCGCCAAGTGGTATGGACCCGACAGGAGGATCTTTCTGCCCGAAGGTCTGCTTGACAGAGCCGATATTCCCGAATATCTCAACGGGGAAGTTCCTGGAGATTACGGATACGATCCCTTCGGATTGAG…
comp105_c0_seq1(isotig36321)	GATTGCCTCAAGCATATAGCAAACAGCAAGCAGCGTTGTTTAAGATGGGTCAGTACAAATCAACCGTAGCAGCATTACTGGTTATAGTGTTTTTGGGATGCAATATAAGCATTCCCATGGTGATGGGGGATCCAACATGCAGTCCAAGAGGAAACTTCTTCTGTAACAGTGGGCGGTGCTGCAGCATCTATAACTGGTGTGGGACCGGCTCAGCTTACTGTGGCAAAGGAAATTGCCTTGCTCAGTGCTCGCCCGGCGTCACTGCAGTTACCACCTACTCTCTGTCTGGAAGAAACCTCACTTCAACTATCAATAATTAGAGCGTAGACAGTCGGTACATTCACCACAGTGTACCGACTGTTTAGGCTGTATCTATATCTATGAATGGCTCTTGATAAC…
comp106_c0_seq1(isotig51786)	GATCGTCTGCTAAATCTCTAATCCCATTCTCGCTCAACATAAGTTGGCCTCTCTATTTTCGGTTTCCTGATAATGGGTCCCCGCTCTGAAGTGCTATTTTCACTTCTGTTTGCAACTTTGGTGTCTTCCAATCTTATTTTGTGTAATGTAAATGCCTCGAGAGTGGCTAGATTCTTTAACAAAGATCCCGCCTACAACAATCCCACTGAGAGAGAAAACGCCGGTTATCTGGATCCCAAAGAGTATTACCCGACGGGTAGGGAGAACTCTCACAATAGCTATTACGGGTCCGGTGAAGGGCAGGGCAACGGTTACGGAAACGGTGCGGGTGAAGGTGGCGGCTACAAAGAGGGCGTCAATGGCTACGGTAAAGGCGCGGAATACACTACAGAAAACGCC…
comp107_c0_seq1(isotig08241)	CAAGACCATCACTCTGGAGGTGGAAAGCTCTGATACGATCGACAATGTGAAGGCAAAGATCCAGGACAAGGAGGGAATCCCTCCCGATCAGCAGCGCCTCATCTTTGCCGGCAAACAGTTGGAGGATGGTCGAACTCTGGCTGATTATAACATACAGAAGGAGTCCACCCTTCACCTCGTGCTTCGTCTCCGTGGTGGGTTTTAGGAATTAGTTGGGCTGAGTGCGACTGAATCATATGTTTAGGTTGATTTAGACTTCTGAATGGTGAATTTCATGAAATTTTAAAACAGACTCCGTATGTGTGATTTCTTTCTCTGTCTTGATATGGAATAATGCCTGATACGATATGGTTTTTAGAATTGATTCCCTTGCTGCCTATTTTGAAATTCTGTAACAGA…
comp108_c0_seq1(isotig16437)	CTTGGGCGCCATCTGTGGAGCAGGAGTGGTGAAGGGGTTCCAGGGCCACCACAACTACGAAATGCTCGGGGGCGGCGCCAATTCTGTGGCTCATGGCTACACCAAGGGTGACGGTTTGGGGGCCGAGATTGTCGGCACCTTTGTTCTGGTTTACACTGTTTTCTCTGCCACTGACGCCAAACGAAGCGCCAGGGACTCCCATGTTCCGCTTCTGGCACCCCTCCCAATTGGGTTCGCCGTTTTCTTGGTCCACTTGGCCACAATTCCCATCACAGGAACAGGCATCAACCCTGCTCGAAGCCTTGGAGCTGCTATTATTTTCAACCAGGACCACGCCTGGGATGACCACTGGGTTTTCTGGGTTGGTCCCTTCATTGGCGCTGGACTTGCAGCAATCTA…
comp109_c0_seq1(isotig19553)	ACTCCGGTTCATGGGAGAACAATCAGCAGGGCGCACCAAAAAACTCATCTGTGAAGATGTAAAAGGCTGGTGGAACACTAATAAAGTCTGAGCGGTAAAGTCCGCATAAACAAAACTCTAAGTATGTGTTCTGTCCTGTTTCTGTGTTGAGCTGTCCACTCAATACACTGTGATGTGTTTCGTGTACTTCTTTTTGGTCATTTTTATTTTTTAGTTTTCATCGCTGTCTGTTTTAGTCCATACTCTGAAGCTTTGTAATATC
comp110_c0_seq1(isotig39749)	ACTCGCCTCAAGAAGCTTCTAAAGACGTTTTAGGCCGACAAGGGAAAGAATAGATTCAAGATAACCATCTAGCATAAATTCAGAAATAGACTACATAGCTTTATTACCATCGAAGTTCCCGTCAAGTGACACAAATTCGCAACGACGCCAATTCGAATATAACAGAAGACACGAATCACTACTATAAAGGGAGGACAAACAACTCTGTATATTCAGAGAGGAAGGGCTTCGAGACGATTACCAAGGCATTTTTGCAGACCGTGCGTTGATAACCGGCAACCATGTCTAGCAAGCAAGGTGGAAAAGCAAAGCCCCTGAAGCAGCCAAAGCAAGAGAAAAAGGAGTATGACGAGCATGACCTCGCAAATATTCAAAAGAAAAAAGATGAGGAGAAGGCCT…
comp111_c0_seq1(isotig19603)	GAACAAAAGGAGTATCTCTTAGAGATGAGGAAGATGTCGTTCACGTGGCTTGTTTTGGTCGTCTGCTTCCTGCAATTGTGCGCAGGGCAAGACTTGCAGACACAGTTCTTAAGCCCTCACAACGACGCGAGGTCTCAAGTGGGCGTTGGTCCTCTGGTGTGGGATGATACTGTCGCTGCCTACGCGCAGAACTATGCTAATCAACGCATGGCGGACTGTGCTTTGCAGCATTCTGGGGGTCAATATGGAGAAAATATTTTCTGGGGCCAAGGTGAAGAATATTCGCCCGCGGATGCCGTGAGCTCATGGGTTAGTGAACAGCAATATTACGATTATAATTCCAATTCATGCACTCAAGGGCAACAGTGCCTACATTATACTCAAGTGGTGTGGAGAAAT…
comp112_c0_seq1(isotig24143)	GACTCTCTCGCACTGCATTTCGACCACATTAGTGAGAAGGAATATTAGGTTATTCCTTGCTTTATCGTTGCATTACTCTGCGATAACCTAATTCCTCTTAGGTTTTTGTTTTTCATTCGTTCTCTCTCTGTGGTTCGGTCTGTAGTGTGAGGGAAAATGAGTAAGGGAGAGGGGCCTGCTATCGGAATCGATCTCGGAACTACGTACTCTTGTGTGGGGGTGTGGCAGCATGACAGGGTTGAGATCATTGCTAACGATCAGGGGAATCGAACCACGCCCTCCTATGTTGCGTTTACGGATTCCGAGCGCCTCATCGGTGATGCTGCCAAGAATCAGGTTGCGATGAATCCCACCAACACTGTTTTTGATGCAAAGCGGCTCATTGGTAGAAGAATTTCA…
comp113_c0_seq1(isotig16891)	CAGGTCGTCTACTTCAAATAGGGATTAGGGTTAGGGCTAGGGTTTAAGCTCTTATATGGTACAAGATTTTTCTACTTTCTTCTTCGCGTGATTTTGTTGGAGCAGAGGGAAAGACGAAGCAGCAGCAATGGCGGTAACCTTACCACAACCTGATGTGAAACTATTTAATCGCTGGACTTTCGAAGACGTCGAGGTTAGTGATTTCTCTCTGCAAGATTACATAGCAGTTTCGGCACGGAAGCATGCTACATTTGTTCCCCATACTGCTGGACGATATTCGGTTAAACGATTTCGAAAGGCACAATGCCCTATTGTTGAGCGGTTGACAAATTCTCTGATGATGCACGGGCGCAATAATGGAAAGAAGTTGATGGCTGTGCGTATAGTTAAGCATGCTAT…
comp114_c0_seq1(isotig12721)	ACACATCATAGAGGCATTTGTGATGGATGGATGCATGGATGAGTTGGATGGAGGATCCTTCGCTGTAGTTTCTTAATCGCTGTGTAAAATTTTGCAGCTTATCTACTATTTATTGTCAACGCTATGATGGGTTCTTTTGCAACCACGGCACAATGAAATCACAGGGATCGTAGCTTTTCAGTCAGGTAACGGAATCAAGTCGTTTCTCTATATTTGATCCATAACCATTGCAGAAATTTGGGTGCTTGTGGGTTACGATTTGGAGATAAGCACAACAGGATTCAGCTTTTCGAGGGTTTGACTGCATCCATCTTCATTGGCTTTCGGCTTTTTAACAGACTTTGAAATCAGGATTTGGCAAATTGAAGTTTGGTATTCTCCTCGGTAAGCTGACATGGC…
comp115_c0_seq1(isotig06511)	TTCAGAAGTCCACATACAATCAACCAAATATTTTAAAAATCTTTTTTCTTCGGAGGAATTATTTGTTCGTTCATCCTTCTGATATTTCTCAAGAAAAAGGACAAAATTCGTTCATTCGATCTATCGATAAGCTAGTCGCTTGCTTTGCATCGTGTAAATTTCTTTTTCCGCTGCACTGCACGGCGTTGCTTATCGTTTTTCTAGGGTTTTTAGGGTTTCGTATTTTTTTCCTAGGTCAAAATGTACGCTGTATCGCAGCCCCAGCTTCAGCAGCAAGGAGTTGCAGGGGGGGCAGTCGGGACGGCAGATCAACTGCAAGCGAGATTGAAGCAACAACAGCTCATGCAGCAGGCCATGCTTCAGCAACAGCAGGGGCTTTATCATCCTGGTCTTTTGCAA…
comp116_c0_seq1(isotig26385)	ATTCAAGCTGCCTTTGTTTTAATCATTAAATATTTTCTTTATTAATTCATGGTGTCTATAAATTGGTATTTGGTACTGATTGATAATATACAGCAGCTCAGCCGGCCTTTTCTATTTCGTGATTTTGATTTGCGTTGTTGCAGTAAGGAAGGATGTCTCTGGTAGCTGATTTGATCAATTTGGACCTCAGTGATTGCACTAAGAAGGTTATTGCAGAGTACATATGGATCGGAGGATCAGGCATGGATATCCGTAGCAAGGGCAAAACCTTGCCGGGACCTGTTTCTGATCCAAAGGATCTCCCTCAGTGGAATTATGACGGATCCAGTACTGGACAGGCCCCTGGAAAGGATAGTGAGGTCATTTTGTACCCTCAAGCTATCTTCAGAGATCCATTCC…
comp117_c0_seq1(isotig16564)	GACATCTGCTTTCTCAGTTACTAACTATTTTGTGTCGAATTTCCTGTATATTCTTGTATTTCTTGACGAGTCTTTTTTCTGGCAATGGCGGAGGAAACTGCACCAGAGCATCAAGATCGCGGGCTGTTCGGCTTGTTTGGGAAGAAGAAAGAAGAGGAGACGCATCAGCAGCAAGGCGCTGCTATGGATCCGCATGGGCAGGGACACGTGGCGGGTGTAGCTCCCCATGAGCAGGGACACATAAGCGAGCCTTACCCTACGCCTGTCTCTCATGGCCACGTAGGCGAAGCTCACCCTACGCCTGCATCTCATGGCCACGTAGGCGTAGGCGAGCCTCACCCTGTATATGGCCACATAAGCGAGGCTCACCTTACGCCTGTGTCTGATAGCCACGTCGGC…
comp118_c0_seq1(isotig32289)	GACCATGGGACGGAAAGAAACGCCGTGTTCTACTTGGAATCGGCCACTTCTAGGGAAGGAGGCGTACAGAATTGCTATAAATACAAAGTGAAAGCAAAGTTATTAAAAAAGTAATTGGAGAAACAACGGACGCGAAGAGAACGAAGCAAGGAGAAGAGAAGAGAGGAGAGGAGAGGAGAGAAAAGAATGGCAGACGGACTTGTGGTGGCTTGTCACTCGGTGGACACATGGCGCTCCAAGCTGCAGGAGGCCAAGACCAGCGGCAAGCTCGTGGTTGTTGATTTCACTGCAACTTGGTGTGGTCCTTGTCGGATTATTAGTCCTGTCTTTGTTGAACTATCAAAAAAATACACAAATGTTGTGTTCTTGAAGGTTGATGTTGATGAGCTGCAGGATGTG…
comp119_c0_seq1(isotig71573)	CACTGGAACTGAGACACGGTCTAGACTCCTACGGGAGGCAGCAGTGAGGAATTTTCCGCAATGGGCGAAAGCCTGACGGAGCAATGCCGCGTGAAGGAAGAAGGCTCACGGGTCGTAAACTTCTTTTCTCGGAGAAGAATAAATGACGGTATCTGAGGAATAAGCATCGGCTAACTCTGTGCCAGCAGCCGCGGTAAAACAGAGGATGCAAGCGTTATCCGGAATTATTGGGCGTAAAGTGTCTGTAGGTGGCTTTTCAAGTCCGTCGTCAAATCCCAGGGCTCAACCCTGGACAGGCGGTGGAAACTACCAAGCTAGAGTACGGTAGAGGCAGAGGGAATTTCCGGTGGAGCGGTGAAATGCGTTGAGATCGGGAAGAACACCAACAGGCGAAAGCAC…
comp120_c0_seq1(isotig31628)	ACAACCTCTTAAAAAGTTAGCAATGGCACATGTGAACAACTTATAGCGGTGACACTCAAAAGACATTTAGGGTTTCAGGTAAACTAAACCCTAGAAATAAACCTGCTTCCTGTCAACCAAACGGTTCCATGTGATACGAAGTTGAAGAGTTGCAGGCGGAGAGGAGGGGAGATGGGGGCTTATAAGTACATTGAGGAGCTATGGAAGAAGAAGCAATCGGATGTGATGAGGTTCTTGCAGAGGGTGAGGTGCTGGGAATATCGGCAGCTTCCTGGCATAGTCAGGGTGAACAGGCCCACAAGGCCTGACAAGGCCCGACGTCTCGGATATAAGGCCAAGCAGGGTTATGTCATTTACCGTGTGAGGGTTAGACGTGGAGGCCGGAAAAGGCCTGTTCCT…
comp121_c0_seq1(isotig13638)	TAATTTCGCGGGATCGAGATCTCGATCCTCTACGCCGGACGCATCGTGGCCGGCATCACCGGCGCCACAGGTGCGGTTGCTGGCGCCTATATCGCCGACATCACCGATGGGGAAGATCGGGCTCGCCACTTCGGGCTCATGAGCGCTTGTTTCGGCGTGGGTATGGTGGCAGGCCCCGTGGCCGGGGGACTGTTGGGCGCCATCTCCTTGCATGCACCATTCCTTGCGGCGGCGGTGCTCAACGGCCTCAACCTACTACTGGGCTGCTTCCTAATGCAGGAGTCGCATAAGGGAGAGCGTCGAGATCCCGGACACCATCGAATGGCGCAAAACCTTTCGCGGTATGGCATGATAGCGCCCGGAAGAGAGTCAATTCAGGGTGGTGAATGTGAAACCAGT…
comp122_c0_seq1(isotig21606)	AAGCACCCTCAAAACTTCTAGACCTTTCTGTATAAAATCTGCTTCTTTTCGCTCTGTTCTTTGTTTCTGCTGAGGTATTGTTATCAGGTAACAATGAGGGAAGGCACTGCAACTTTCATTGACATTTTGTTGGCCATACTGTTGCCTCCCTTGGGAGTCTTCTGTAAATATGGCTGCGAAGTGGAGTTCTGGATATGCTTGCTGCTCACAATTCTGGGCTACTTACCAGGGATTGTTTATGCCATCTATGCCATTACCCAAACACCCTAGGCTCTATGCTTTTCTGGGTGTAAATTTTTTTAGGGTAGGGTATTTAGGGTTTGGGAGCTCAATGAAGGGTTTTCAGCAGTAGCTTTATTGGATGCAGCTGCAGCCCACTTTTAAATGTAATATTTATCC…
comp123_c0_seq1(isotig19009)	GCCACTCATTCCTCTGCTTCAGATCTGAGAGCTTTCTTTTCATTTGTTCAATGGATTCGCAAGACCGAGGGTTTTCACAATTCTTGCACACGGCAGCCTCTTACTTTCCTGATTCTTCTGCTCCAGCAACGGCAACGGCACCGGCGACGGCGACGGCGACATCATCGGAAGGGCACGGCAAGAAGCCCCCGTCGGCGTCAGAAGCTCTGTCCAGCGCCAAAATCATTCTTGACGCCGCCGTATCAAAGCTGCACAAAGCAGAGTCTGAGTCAGGCGGAGATCATAACCTGGACAAAGCCAAGGTCGCCGCCGCCGCCGCCGATGTCTTGGCGGCCGCCAAGCATTACGGGAAGCTGGATGAGAACAAGCAGGGAAAATACGTACAGAAGGCAGAGGATT…
comp124_c0_seq1(isotig35983)	AACATCAAGTATTCTAAGCATAAATTTTGTGCTGCAGAGGTTTTATTGCGAAGAGTTCACAAATGTCTATCATTCCAAGTCCTTGGGGAAGGAGATCCTCCACTGTGTACGATCCATTTTCACTGGATGTGTGGGATCCCTTTCAGGTTTTTGATTCCTCAAATTTCAGGGACGTAGCAAGGCCCTCGAGGGATTTCGCAAGGGATATAGACGCTGTAGCCAATACACAGATCGATTGGAAGGAAACTCCTGATGCTCACATTTTCAAGGCCGACCTTCCTGGACTGAAGAAAGAGGAGGTAAAAATTGAAGTGGAGGACGGCCGAATTCTTCAGATAAGTGGAGAACGCAGCAAAGAAGAGGAGCAGAAGAACGAGAAATATCACCGTATTGAACGCT…
comp125_c0_seq1(isotig08620)	GACTCGTGAGGGGCAGTGCAAGGAAGCTTTCTGGACTCTGCTTCTGCTGTAGGAATTCCTTCCATTTTCCTTTTTTTCCCAAAATGAATGGAAATGGGGTTGATACATCGGAACCAACTGATTTAATAGACATTGAGAATGGCAAGCCAGGCTATGACAAGCGTGCATTACCGGCGGATTGGAAATTTGGCGTCAAGCTTCAGAATGTCATGGAGGAATCCATCTATAAGTACATGCTGGACACGTTTACTCGTCACCGAGAGCATGAGGCGTCCAAGGAGCTGTGGCAGCGGACGTGGAAGCTGACTCAGAGAGGGGAGATGATGACCTTGCCAGATCAGGTGCAGTTTCTGCGCCTCATGGTCAAGGTCTGCGGTGCTAAGAGAGCCTTGGAGATTG…
comp126_c0_seq1(isotig04012)	CGGTCAGTATTATTTTTAGTCACCCAGCTTCAATCCATAAGAGCAGAGGGTTGAATTTGAGAGCAAAGCAGGGGAAAAATGGCTTCCATAGCAGCAACCAGAGTCGTACCCACCCGGGCCACAGCAGCTTTGGGTGCCCAGGACGCCTCTAACCAGCGGCGGGCCATCGGTGGCGCCGCCTTCCCGCGGCTGAGACCACAGTCGGCACCTGCGCTGAGAGCAGGAAGACCAGGTTTGGTGCAGGCGTCGGCAAAATACGACCTGTCGAGCTTTAAGTTCGAGCCAATTCAAGAATCCGTTGTCTCCCGCGAGATGACCAGGCGCTACATGACGGACATGATAACTTTCGCTGATACAGACGTAGTCATAGTCGGCGCGGGTTCGGCGGGCCTTTCATGC…
comp127_c0_seq1(isotig42484)	ACACAATCACTCATTTGTATTGTTCATTGCTTTGTGCATCTTAATTTCTAAGCAACAACCAACTATGGCATCCAGCCAGCAACAGAAGCTTCCTCCTACTCCTCCCCCTCCCCAACCACAGAAGCAGAATGTGACGGTCTGCTCTAAGGTTCATCCTAATAAGTATCTGGGTATCAAACATGGTAGTGTAAAGCTTGTTGACTCGGCTGAGATATGGGAGAAAGTTGTAGTTGAAGTTAAAGTTGAAGTTATACATGGAGTTGAAGTTGAAGTTGAAGTCTTTCTCCTTAAGAAGGACGGCGACAAGGCCCTTGCTCATGGCAATGTTCCTGGTGCAGAGGTTTATTTGGCACCAGATAGTAGTGGGCCGATTGTGCTCTGGACTCAAATTGGAATCAA…
comp128_c0_seq1(isotig30671)	CGGGGGAGCAAATGCAAATGCCAATTTGTGCGTTTGTATAAGCTCCTCCCTCGATTTACTCTGGTACCATTGTTATTCTAATGACCAGGGAGAAGTGCTGTAGTAATATCCTCATGAATTCAGCTTCACCCACTTCTCAAATTCATGTCTTGGCTGTGGATGACTGCATGATAGACCGAAAAATCACTGAAAGACTGCTCAAAATGATGTTCTTCAAAGTTACTGTTGTGGAATTCTCGGGTGCCAAGG
comp129_c0_seq1(isotig26037)	CACTCCAGCTTTATCGAATTTGTATTTAATTTCATTTGCGTTTAATTTTGGGTATTTCAGTTTAAATTTATCTAACCGAATGCGTGGGGTGTTCTGACGGTGCCTTCGCATTGCCTTCCATTAGCCACTGCTCCGAACAAGAGAAAGAAAGAGATCTTCTTTTCTTCTCTTGTGCAGCGAAAAAGAACCAGACAAGGATTTCTTCTATACTTCTTCAGTCTCAGTAACATCCAGCAAGTTATCTAAAAAATGGCTGACGCTGAGGATATCCAGCCTCTTGTCTGTGACAATGGAACTGGAATGGTTAAGGCTGGATTTGCAGGAGATGATGCCCCAAGGGCAGTGTTCCCAAGTATTGTTGGTAGACCCCGTCACACGGGTGTTATGGTTGGTATGGGA…
comp130_c0_seq1(isotig33877)	ACCCCTGATGAACTGGACATGGAAGATGGAGATGAAATTGATGCTATGCTTCATCAAACAGGTGGATCTTTTTAATGTGGACCGAATGAATTCACCATTGCACCTGTTAGCAAAAAGGATTTAGATGGTTTTGAAAATCCTTCGAAAACCATTTTGGGACTATGTTTGAGGATGTAATCCAAACTTGTTTCAGGATATATATAGAAACCTCAGTATGCATTGGAATGTTTATAATATACTTGATGTGAACTGGATGTCATTTTACGAAAGTTTTATTCTATTGTATATGTTTGGTACATGTCAACCTTGTTTCATTTTCTGATTTAAATTTTGGTTACAAACAAATGTCGCACAGTTGTAGAAGATGCTTCTGTCGTGTACATTGATTATAATTGGAAT…
comp131_c0_seq1(isotig13011)	ACAATAAGCTTATCCACTTGGAATCTGAGCTCCCACGCGCTACACGAGATCTTTGGTGAACGTGGGTTCTAAAGCGCACTCCACTCCTGCGCTAAGACTGCTTCTTCAGCTAGGGCGACTGTAGTTGTGGTAACTGAGAAGTAGAAATGTCTTCTGCCTCCTCTTCCACCCTGTCTGGTCCTCTCAAAGCTCTGGCAGACAATCCCTTGCAATTCTTGACGAAGAACGCGATTGTGTTTGCCCCAGTAAGTGTGCCTCCCGAATACCAATCGAACGATGGCTCGTCGTTCAGATCTGGAAAGGCCGGTGTCAAACTGGTTCAATCTCCGACGGCCACCACCACTTACAATCTCCAATTCGTGGCCATAAAAGATCTGCCAACTGACAAGGAAGCCGTAG…
comp132_c0_seq1(isotig28234)	AATAATGACAGGAGATTTCTGTGAGCACTAATTCAATGTATTATTCAACAGCTATATCCGGTGACTAGCTCAGCCAATCAATGGAGAATTTGTTCGAGCAAAACTTTAGCCACTTCTGAAACCCTTGGTAATAAGCTCTAATCCTCCGCTCGAAGACTGGAATAAACTGAGAACAGTCGATTGAGCCGTTAATTTTTTACGCTTGAAGGCTAGATAGAACATCACTAGTCTTTGAGGATAAGCTCCACGCTCATGGCAGCCATTTCTGCACTACACTGTAACTTACCTGCCATTAAAGTTCAATCACATTCCCTTGAGAAGCCTTCAGCTTCTTCAGCCTCTGCCACTGGATTCCCTCGTCCATTTGCCCTTCACTCTCGACCTTTAACCACCTTCATT…
comp133_c0_seq1(isotig45615)	ATTGTGTATCTCCCCAAATCCATATCACTCGTTTCCAACAATTTCGCATTATTGTACCTTCAGTGCTCTGAACTGCAGCTTTTGTGTATATATCCATACTTTTCATTTGAAAATGGCTGAGGAGCATCGTCATCATCTGTTTCACCACAAGAAAGAGGAGGTGAGCGCTGATGCAGACACCGGCGTTTATGTAGAGCAAACGACAGTTGATTATGGACGTGAAGACGAGTATGAAAAGGCCAAAAAGGAGGAAAAGCACCATAAGCATCTGGAGCATGTTGGCGAGCTTGGCACCGCCGCTGCTGGAGCATTTGCAATGTATGAAAAGCATGAGGCAAAGAAAGATCCAGAGCATGCACACAGGCACAAGATAGAGGAGGAGGTCGCTGCAGCCGCTGC…
comp134_c0_seq1(isotig29984)	ACCAAATTTCCACTATAAGTAAACAAGAAGCCATTATTACTTTCAAGCAAAACAGTTGCCCCTTTCATGGTTTTGGACGATTGCCACAAACTACTTATAATTATCCAGGAAGTTTAGTTTAGCAGTAATCTAAGAACAAAAATGGGAGCAGTCGATGCAATTCCGCCTGTTTTGAATTCTAAATCGGAACCTCCCCCATTGTTTGATGGAACCACAAGACTGTACATCAATTTGGCCTGCCCCTTTGCTCAGCGTGTTTGGGCTGCTAGAAACTACAAGGGTCTGACAGATATTCAGATAGTTCCAATAGACTTGCAGGACAGGCCCACATGGTACAAGGAAAAGGTTTACCCTCCTAACAAGGTCCCTTCTCTTGAACATGATGGCAAAGTCACAGGA…
comp135_c0_seq1(isotig34371)	GAAGTACTAATAGAGGATTTGTGGACTCCAAAAAAACTAAAAAGAAAAAAAATAGGGTTTCTAAGCGATTTTAGGGTTTCAGGGGAGAGCTTTTTAGGTATGGTCGCAGTAAAATTTGAGCCACTGTACGCAACTTTAATCGGGTTTCAAGAGAGTTTTTTCAAGATAGGGCTTTTGGCCGTGGCTACTGAACGATTTTGGAGCAGTGCGACTTCAAGATGCAGATATTCGTGAAAACATTGACTGGTAAAACAATAACCCTAGAGGTAGAATCCTCTGATACAATCGACAATGTGAAGGCGAAGATCCAGGATAAGGAGGGTATT
comp137_c0_seq1(isotig13638)	GACCAGGATGCCATTGCTGTGGAAGCTGCCTGCACTAATGTTCCGGCGTTATTTCTTGATGTCTCTGACCAGACACCCATCAACAGTATTATTTTCTCCCATGAAGACGGTACGCGACTGGGCGTGGAGCATCTGGTCGCATTGGGTCACCAGCAAATCGCGCTGTTAGCGGGCCCATTAAGTTCTGTCTCGGCGCGTCTGCGTCTGGCTGGCTGGCATAAATATCTCACTCGCAATCAAATTCAGCCGATAGCGGAACGGGAAGGCGACTGGAATTCTCGGGTGCCAAGG
comp138_c0_seq1(isotig30603)	GTATTTAGCCCTAAATAGCTCTATGCCTTTCTTTTCCTCGTGTTATTAGTCGGGGTCGAAACGAAGAACAGGCGGAGGGAGAGCCAGAGGCAGAGGAGCTTCTGCGGCAGCCATGGTGCACGTTAGCTTTTATCGCAACTATGGTAAGACTTTTAAGAAGCCTCGTCGTCCTTATGAGAAGGAACGGTTGGATGCTGAGCTAAAGTTGGTTGGAGAGTATGGTCTCCGTAACAAGAGAGAACTCTGGAGGGTTCAGTATGCCCTGAGCCGTATTCGTAACGCAGCAAGAATGCTTCTTACTCTTGATGAGAAGAATCCCCGTCGAATTTTTGAGGGTGAGGCTCTGCTGCGTCGCATGAACAGGTACGGACTTCTTGATGAAAGTCAGAACAAGCTTGA…
comp139_c0_seq1(isotig24784)	TCATTTTCTCACCTAATGTCAAATGCCATTGGGGTTTGTTGGGAGAGTTAGGTAGCTCAAAGTTGAAGCCGCTTTCGTTTCCGTTCCATTAATCTCTCTTCCTGCGCAACACCAAGCTCTGATTTTGGCGAAACAAAGAAAACTGGAAATTGTTCTTCGATTTGGTCTGCAAATCTTGTAAATTTGGAGTTGTTATTGCTGGGTATCGATCCTTGGTCGCTCGGGAACTTTTTTGTGATGCGTGTTGATTCCGATGTTACCTAATGGCTGTCAATTGATCATATTGAGTATGATTTAGGGTTTGTACAGAGTTGTAAAGAAAATATTGGGGGTTTTTCACATTGATCGGACAGCAGAACGTCTGAGGGATTAAGAAGCGCTTTTAATGGGGCTTTTGAC…
comp140_c0_seq1(isotig12050)	TTGTTGGCTTTGATTTTGGTTATTGCAGATCTTGTCTGTTTTGCTGAAGATGTCTTGTTGCGGTGGAAAGTGTGGGTGTGGAGGCAACTGCAATGGCTGTGGAGGGTGCAAGGCCTTCCCAGAGAAGGCTGTAGAGGGCTCAATTTTGGCAGGCACTGCTTCTGATATGGTGCATAATGAGGAAATGAGCGTGGCAGGGGAGAATGGGTGCAAGTGTGCAGGTGGGTGCAACTGTGGAGGCACCTGCACTGGCAATCCTTGCAACTGCAAATGATTTACCAATATATTAACACTATTATCATTTTCTAGTTAAGTACGTACTATCACCCTTGGTATGTTGTACCGAGGTTTGAATATGATAATGTAAGAGAAAGTCATGATGCCACCACATGACTGTGC…
comp141_c0_seq1(isotig29804)	ACGAATCTATCAATCTTTTATAAGATGAACAACAATGTTTCAAGATCGAAATGCCCTCTTCCTTTCTGGATGGAGGTTGAAATAGCCAGGGATCAGCATCGTGTTGCTATTGTTCATCCCTTTGAAGAAATCGAAGGCAGTTTGGCTCATAAGTTGACTTTAAAATTGTGGGAGAAAGAGGAGGAGGTTCTGAGCCGCAGGATTGACCTCAAGGACACGAGGCGCATGTGCATTCAGAACGAAATATACCAACTACTGGAATTCTCGGGTGCCAAGG
comp142_c0_seq1(isotig09763)	ACAAAGCTAACATAACCTCTTATTTGTCTTCTTCGTTTCTCTTTATTCTCATATTTTCTAAGCTATAAGCAAGTATGGCATACTACCAGCAGTATGAGAGCCCAAGATACCCAAATGACTCTGATGGTGGGTATGGCCGGCAGCAGTTCCCTCCTCCATACAGAAATACGGAGCAAAACTATGGCTTTAATCAGTCTGACAGCTGTTATCAGTCTGGGTACAATTGCAGTGAGCAACAGAGCTACCACAGCCTTCCACAGGGGCAGATTGTGAGGGTCTGCTCTAAGGCCAATCCTGATTATGCTCTGGGTGTCAGAGATGGTAGAGTTATGCTTGTTTACTACAATCCCAGTGACCCAACTCAGCAATGGGTAAAGGATGAGTCATGGAGCAACCGTG…
comp143_c0_seq1(isotig35699)	GAGGGTTTTGTTGTAAAATGCGACTGCTCCCAAGATTTAACAAATTAGGGCTCTGCATTTACAAACTCTCACTTTGAGCAAGGAGGCGGAAGACGAGGAGGAGCCAAGATGACGACTCGATTGAAGAAGCACAGGAAGAAGAGAGGACATGTGAGTGCAGGGCACGGGCGTATAGGCAAGCACAGGAAGCATCCAGGAGGCAGGGGAAATGCCGGCGGCATGCACCATCACCGCATCCTTTTCGACAAGTACCACCCTGGTTATTTCGGTAAGGTTGGTATGCGCCACTTCCACAAGCTTAAGAATCACTACTTTTGCCCCATCGTTAATATCGACAAGCTTTGGTCCCTCGTCCCCGACCACATCAAGGCAAAGGCCACCCCTGATAATGTCCCTCTC…
comp144_c0_seq1(isotig07514)	TAAGTTGATCCCCAACTCCTATCCTTTCTTCAATTTACGATATATTCATCATCCTTGTAAAGACTTTTCTTGCTCAATAGGAATTGGATTATATCAACCCTCATTTGGTTACACAGAGCTAAATTTAAGATGGGAGGAAGCAGAATTTTGATACTCGGAGCAACTGGTTACATTGGTCGCCATGTGGCCAGTGCAGCCCTTGCTCAAGGCCACCCTACTTTCCTTCTTGTTAGGGAATCCACAACTTCTAACCCTGACAAGGCCCAGTTGCTGCAGTCCTTCACATCCAAAGGAGCCACTCTGGTCTATGGATCCGTAGATGATTATGCAAGCCTTGTAGAGGCAATCAAGAAGGTGGATGTGGTGATTTCCGCAGTGGGTGCTCAACAGATAGCAGAT…
comp145_c0_seq1(isotig28434)	TTTATGATCGGTCCTCTTAAACCCTCATCCATAGATATTGCTCTTATACACGAGTGCTTGTGTAGGGTTTTAATTTGTCATAGCTACACTGCAACACAATTTCCCTTTAGAGAAAATGGTGGTACTGGTGCGAGCAGCTCTGTCATTAAGAGCAAGTCTCAATCTCTGTTCTTCTAACAGGGTTTCGTTGTTAACAAACAAGGGTGTAAGCCTCAGGGGTTTAAGGATTTCTTCACATTCATCTGTAGGGTTTCGCAGTGGGCGCTTTCTTGGAGGGATATCCGTTCCGCAACCTGTCATTCTACCGGCTCTGAGACGCTATGCAACAATACCCACCACGTCGTCTGTGAACGATCCGTCGCCCAACTGGAGTAATCGTCCCCCGAAGGAGACCATTCT…
comp146_c0_seq1(isotig29899)	ATCCAGCACAGCACAGCACATTACATTACATCAAAGTCATCAAGCCATCTTTCAAACAATCAGTTTCATCCGCACCATCTACGAGCTCTGTTGAGACTCGATCTCGGCACCTGGACCTCGCATTTTGAATTTTCTGGGTTCTCTGCAACTTGCCTGGGACTTATAATTAAACCCAGGGTTTCGATTCTCTGAACTGAAAAATGGCTGAGCAGTTGACTGAGGATCAGATTGCAGAGTTTAAGGAGGCTTTCAGCCTATTCGACAAGGATGGTGATGGCTGCATTACCACCAAGGAATTGGGAACTGTTATGCGATCGCTGGGGCAGAATCCAACCGAAGCTGAGCTACAGGATATGATCAATGAAGTTGATGCTGATGGGAATGGGACTATTGACTTTC…
comp147_c0_seq1(isotig23534)	GGAAGCCGAAGAGATTGATTTGGTTGTGATTGTTGTGTCAACTGCGTAAGGAAAGGAAGGAAAGGAAAACTTTCCTTGCCTTAGACATCGGTTCGTGAACTGAAAAGCTGTAATGTGTGAGCTAAATTGCTGTGTGTTGCCCTCTCTTCATCTCACGGGCGAGTTATAAATACGCAAGTTCGTCTGATTCACAGATTTTGTCCATCGTTGTAGCTCAAAATGGGGATGGACGACAACGGCGGCCTCGAAAACATCAAGAACGAATCCGTCGATCTTGAGCGGATACCTATAGAGGAAGTATTCGAGCAGCTAAGATGTACGAAGGAGGGTTTATCAGGAGCAGAAGGAGAGAATCGCCTCAAGATCTTTGGATTAAACAAATTGGAAGAGAAAAAGGAG…
comp148_c0_seq1(isotig07071)	GGTCATAAATGCTCTGAACTCTGGGTGTTTGGATTAGGCATTTCGGTCCAGGAATCCTCTAATCATCAGAATGGCTTCTGCTTTGAGCGCAACCTCTGTATCCGCAGCACTGCTTCAGAAACCTTTCAGTGGCTCAACAGCCAAGCTGTGCTTTCCATCTGTTGTTGTGGGTCTGCCGGCCTTAAAAGCGCCCAGAATTACCTGCTCTGCGAGCAAGGCGATTAAGGAGGAGAAGAAGACTTTTTTGAGCAGTGGAAACTTTGGCCTGAGTGCTGCAGCTATGAGTGTGGTTATTTCAAGCCCTGCACTTGCTCTGGTAGACGAGAGACTGAGCACTGAAGGAACAGGACTTAGCTTGGGATTGAGCAACAACCTTCTGGGATGGATTTTAGTAGGGGT…
comp149_c0_seq1(isotig36196)	CCACCCCCAATTCATACCCACTCTCCCCCCACTTCTGCACAGACCCAAAGGCAGCTATGGCAATGGCACTGCAGACAACGCTGGCGGCCGCCGCCTCCGCAAGCGCGGCCGCTACCTCGATCAACTCCACTCGCGCCACTTTGGCTCCCTCAAAGCGCTTGGGCATGCAAATCTCAAGGAGGTCGTCGCGCGGCCTAGTAATGGCGGCGGCAGAGACGGCAGAGGCGCCCAAGGGTTTCGTTCCTCCTGAGCTGAAGCCCGACACACCCTCGCCCATCTTCGGCGGCAGCACAGGCGGCCTCCTCCGCAAAGCTCAGGTGGAGGAATTCTATGTCATAACATGGGAATCGCCCAAAGAACAGATCTTTGAGATGGTCACTGGCGGCGCCGCCATTATGC…
comp150_c0_seq1(isotig25210)	TCCAAACAGAGCATTATTATCACTCCACTGTTGCCTCCGTACGCCCTGGGTTTAATTCCTCCCGCACACGCCTAATTTCATGCAGCGGCCGCCCAGCGGGCATCTCTGAGGCAACCGACCAGGGTTTGCTGTTTTTCACACTGGACATGGCCGAATTAATCGAAGAGATATCGGCACAACAGTCGGGCGATATAACCTTTGCTCCTGTTGAAATCCATGGAGAAAATCTTTCAGGCGAAACCCTAAAAGAGGAAGACGATGTACTGTCGAAGAGCTTCGAGAATTTGAGCCCTAACGTGGCAGAGGCATCGTCATCGTCGTCGCCGTCGTCGTCGGTTGTTCTTGAGAAAAACTTGTCGTTCAGTAAGCTCAATGCGCAAGCTCCTGAGTTTGTTCCTA…
comp151_c0_seq1(isotig16746)	AAGGAAGCAAAATTCAGAGAACAAGAGCATCTTTCTTAGCCTGCTTTCTGGCTGCTATAAATAGGCCCCCAGGGTTACTTGTATTGCATGAATTTCTAGTGTCCAAACCACCAAGATTGATCGAGCAATCGGGCTTTGGGACATAGATCTTACTGTATTGTTAAATCTTGAGCAGGGATTCCAATATGGCCGCTGTTGAGGTTGCTGCTATGCCTGCTGAAGTGAGCCCTGTAACTGAAGAAGTGACAGTCCAGGCGGAAGCACCGGCTGTGGAAACTGTTGAAGAGCCCCCAAAGGAACGAGAATCGGCTCCCGTTGTAGAAGAGGAGGCTGTGGAGAAAACGGTCGAAGAGAGCCCTGTTGCCGAGGAGACGAAAGCAGAGGAAGAAAGCCCTGCAG…
comp152_c0_seq1(isotig19020)	CGATTGCATTTGATCAGTTTCATTCCTCTTCCTCTAGGCTGTCCTTTGTTGGAGATTTAGATTTTGGAGATTACAAGAATCATGTCTTGCTGTGGAGGAAACTGTGGATGTGGGTCAGGCTGCAGTTGTGGCAGTGGATGCAAGGGATGCAGCATGTATCCTGATCTCAGCTCTGGTGAGAAATCTGTTGCAAGGGCAATTGTGTTAGGAAACACTGCCTCTGACATGGGGTATGTGGATGAAGGTGTGACAGTAGCAGGGGAGAATGGTTGCAAGTGTGGCTCCAACTGCACCTGTGACCCCTGCAACTGCACATGATAGCATTCATTACTAATATATATTTAGTATTTTCTACACGCATGTAAGGATATAATAGGAGTGGAAACTAAATAATATCTT…
comp153_c0_seq1(isotig27416)	AGACCAGCAGAGACTTATCTTTGTCGGAAAGCAGCTCGAGGATGGACGAACACTGGCCGACTACAACATTCAGAAGGAATCCACTCTCCATCTTGTGCTCCGTCTCAGGGGAGGTATGCAAATTTTTGTGAAGACTCTGACAGGCAAGACCATTACCCTTGAAGTGGAGAGCTCGGACACAATTGACAATGTTAAGGCTAAGATCCAGGATAAGGAAGGTATTCCGCCGGACCAGCAGAGGCTGATATTTGCTGGCAAACAGCTTGAGGATGGGCGTACCTTGGCGGATTATAATATCCAGAAGGAGTCCACCCTTCACTTGGTTCTCCGTTTGAGGGGAGGTATGCAGATTTTCGTCAAAACCCTTACTGGAAAAACCATCACTCTTGAAGTGGAGAG…
comp154_c0_seq1(isotig31711)	TTGAATTCCCACAACCGGCCATATATATTTTTATTTTATTTTGATGAATAACGAGCATAACCCCGGTAATGTAACCCAGCGTGGTATGATTTACTCTAAATAAATAGTGGTGAGAAGGGCATTCGAATCGAAATAAAGCAACTCAGAGATTTTCATTTGCATCCGTGAAGATTTTAGGTACTCGTGGAGCTTCTGAGCTGTCAAGATGGGTCTGACTTTTACCAAGCTTTTTCAACGACTCTTTGCGAAGAAGGAGATGCGCATTCTAATGGTAGGGCTTGATGCAGCTGGTAAGACTACCATTTTGTACAAGCTCAAGCTGGGAGAGATCGTCACCACAATTCCAACTATTGGATTCAATGTAGAGACAGTCGAATACAAGAATATCAGCTTCACTGT…
comp155_c0_seq1(isotig41964)	CCATGCTGAAATTCCAGAGGAGGTGGCTGGAAAGATCAAGCTGATCAATGCCAAGGGCGAGCATTACGGTCTCGTGGTTTCCGGCGAGGCAGAACTCAAAGTTGTTCTGGCTCAGGGATATTTCCGTCCTGACGAGGACTTGCCTGCTCTAGATATCTCTGCTCGAAGGTTCCATGTGGGAGAAGTTGAAGGTTGTAGGACTATTCTGGCCATGAGCGGA
comp156_c0_seq1(isotig26818)	GAGCACAGAGATGAAACAGAGGAGAGAAAGAGAGACAATGAGCATATGCCTTTTCCAGCAAGAGGAATGTGGCCAGAATTCATTTTCCATCTCTTCCCTGGACATGCTGATCCCGCAGAATTTCATCCAAAAGTAGATGAATTTTGGCCTCTGCCACGGGAGACTGAATTTGTCCACGGTTTTCCCAACGGAGGAGAAGGGAGGCAGCACAGAGATGAAACAGTGGAGAGAAAGAGGGACAATGAACATATGCCTTTTCCAGAAGAGCAGACAGAGCCTTTTCCTCATGCTTTTCCTGTAGAAGAATCCACAGAATTTCATTCAAGAGTAGCACAATTTTTGCCCTTACGTAGGGAGAGAGATTTTCACCATGGTTTTCCAGGCGGTGAAGGAGGGCAG…
comp157_c0_seq1(isotig49316)	TGTATGGAGATGGAGAATGTGGAAATACCCCTGTGGAAAAAGCAGCCTTAACAATGGCACCCTGTGCTCAGGCAGCACAAGACAAGACTACCCCTGTTTCATCAGGATGCTGTGACTCCATCAAGAAGTTCAGTACTCAAAAGGAATGTCTCTGTGCTGTCATGCTCTCTAAAGTTGCACAGCAAGCTGGAATAAAGCCTGAAGTAGCCATCACCATCCCAAAGCGTTGCAACTTTCAGAACAGGCCTGTTGGGTACAAGTGTGGAGCTTACACTCTGCCTTGAACATGGATGTTTTATACAGAATAAGAGGAGACAGAGAGGATTATCATGGATTCTCTGTTAATAGTTACTCAATATGCACTACATAGTGTAATGTCTCTCCTCTATAATAATGATA…
comp158_c0_seq1(isotig29306)	TAAGAGGGATAAGATGAGGTTTTGTGATTGGCTCCCAAGGATATTCTTTCTGCCCCGAGAGCACTCTCAATCCATTGGATTCATCAACCGTCAAATCTGGAGCGTTGAACATGCCAGAAATCTCTACCACACAATTGAACGTCAAAGCTAAGCACAATCACATGTACATCAATATCCAGAGGCAGAGCTTGGCTCAATACAGCTGAGCAGAATTTGCAGAAGAAGTAGAAATGGCATCCATCACCACTCAGGCTGCCATGGGCGTCTCATGCCCATCCATCACCAAGTCAGGGTTTGTGACAGGCTCTACAACATCTCGCCTCAGCAGGAACCTCCGCCTCGGATCGACTTCCACCCACACCAAATATTCATTCAAGGTGGAGGCCAAGAAGGGAGAGT…
comp159_c0_seq1(isotig19480)	GAAACAATAATTTCAAAAGCAAGTCGAAGGCAATCCAATTTTTCTCAGCATTCATCAATGGCGGCCATGGCCTCAATAATGATGAAACCGCCCGCAGGCCTTAATTACGGGGCACTGCAAAGGAATAGAGTGGGTCATATCAATAGGTTGCCACAGACTAAGCTCCGAGTCAAGTGCATTGCACAGGATCCAAAGCAGCCATTCCCTGCAGAAGGCGTTTCTCCTTCAAGCTCTATCCAGCCTAGGACCAATGTTGAGTCTGTAATGGAGATCGCCTGTGCAAGGGCGGCCATGTTGGGGTTCGTGTCAGCCATTGCAGTGGAGGCGACGACCGGAAAACTGGTGCTGTCGCAGCTCACTGATGGAGGACTGTTCTGGCTAATTACAACCGTAGTATTT…
comp160_c0_seq1(isotig27171)	GCTTACTGAGGTCAGAAAGAATGGCACCTGTTCTTGGCTGAGACCCGATGGAAAAACCCAGGTCACAATCGAGTACAAAAACGAAAAGGGCGCCATGGTTCCCCTGCGTGTTCACACTGTTCTCATCTCTACCCAGCATGACGAGACGGTGACAAATGACCAGATTGCTGCTGATCTGAAGCAGCATGTGATCAAGCCCGTGATCCCTGCAAAGTACCTGGATGAGAACACCATATTCCATTTGAACCCATCTGGGCGTTTTGTGATCGGAGGGCCCCATGGAGATGCAGGGCTGACTGGAAGGAAAATTATCATTGACACATATGGTGGATGGGGAGCTCATGGAGGAGGGGCTTTCAGTGGAAAGGACCCCACCAAGGTGGACCGCAGTGGGGCCTA…
comp161_c0_seq1(isotig15675)	TCACACAGCCATTTCCGAGGAAGTCTCACAGTACAGGGACTTCAGTGTTGGGGCTTGTTTTTCCTTTTCTTTGTGTGTTGGGGTTCAAATTTTTGCTCCGAAAATGCGTGAAATCTTGCATATTCAGGGTGGGCAATGCGGCAACCAGATCGGGGCAAAGTTCTGGGAAGTTGTTTGCGATGAGCATGGGATCGATCCCACGGGCCGGTACCATGGAACATCTGATCTTCAGCTGGAGAGAGTGAATGTGTATTACAATGAGGCCAGCTGCGGAAGGTTTGTTCCCAGGGCTGTGCTAATGGATCTCGAACCCGGCACCATGGACAGTGTCAGGACGGGTCCTTATGGTCAGATCTTTCGTCCGGACAATTTCGTCTTTGGGCAGTCTGGCGCCGGAAA…
comp162_c0_seq1(isotig45113)	GGAGCCTCTACAAATACAAGAACACCCAACTCAGTTGAAGAAGAGGAGGACATAGAAAACCCATCTGGTGAAGAGGTGAAATCAGTACTATGTCTGAACAACAGAAGCCCACTGCTGTTGCACCACCACCTACTTATCCAGAAGGATATCCTCCACCAGGGTATCCCACTCAAGCTCCGCCATCACAATATGTAGAAGGAGGTCCCGTCAAAACACAAAGTAGAGGAGATAAAGGTTTTATAGAAGGATGTTTAGCAGGCTTGTGTTGTTGTTGGTTGTGTGAAGAATGTTGTATCTGAGGACATATGCTTCCCAAGACTTGAATCAGATACGATTATATACAATCTGATAATAAATTGTAGTATTGTAATGGAATTCTCGGGTGCCAAGG
comp163_c0_seq1(isotig04532)	ATATCTCTTGTGGTTTACAACATCCCTTCTATAAAACCAGGATTCGGCTCACAATTCTTCATAGAATACTTTCTTCCATAGTTCTGAGAAAAGAAAGAAATCATGGCTGCTCTCGTGAAAGGCCTCCTCCAGCTAATCCTACTTGTGGGCATACTCAGCCTTCTAACAGTCTCCACTTCGGCTGAAGATGTGAAAGTAACTTTTGTAGTGGAGCAACGTCTGGAAAGTCACGGAGTGTTGTTGATTAGCGGAAACATTTCGTCTCTGTCACCTCCTCGGACCATGACACTCACTCCAAATGGTGTTTGGGTTCTCACTGTGACACTGACTAAAGGAGTAGCATACGAATACTCAGTGAGGGTACTGCCTGCAGCGAATTTATTTGTATGCATATGTCGA…
comp164_c0_seq1(isotig29148)	AATTTCACCATTAGACGATGTTGACCAAAAAACAAAATGACTACGCTCCACTATATTTGATCGCACGCATATAAGTATTTCATGTAGAGTGCAAGGAAGCGAGGGTGGAAAGAGTTAGTGGAGTAGGGCTCAGGTGGACTGGAGGCAGCAGTTATAAGCAAGGAACATTCCTCATCATCATACCCCTTTTCTTCTCCTTCATAACAGCTCTTTGCAGGTGTGTGAATGGCGTCGAAGCGTATCTTAAAGGAGCTTAAGGATCTTCAGAAGGATCCTCCTACTTCCTGTAGTGCAGGACCAGTTGCAGAGGATATGTTCCATTGGCAAGCGACAATCATGGGACCTCCAGACAGCCCCTATGCTGGTGGTGTGTTTCTGGTTACAATCCATTTCCCCCCT…
comp165_c0_seq1(isotig12235)	GAGGCCCAATTCAAAATATCTCGCTTATAAATAGGAGTGTGGAAGCCTTTCTTGGAAGAACTACCTAGTTGGAGCAGCTTCGGCCTTCACCTTCAGCTTGCACGTTTAGGCTCATAACGGGTAAATTCTTATTTTCAGAAATTTTAATATTCTGAGTACCTCCACTTTGAAGGATGGCTTTGGAAGAATCCTCTCAGAATGTATTGGAATTCTCGGGTGCCAAGG
comp166_c0_seq1(isotig31030)	TTACCCCCTGCAATCAATCCATTCCGGTACAACTCTCCTCCTCCCCCACTGCAACAACACTCTAATTGTCTGTGTGTTACAATGGCAGCCGCCTTTCAGCTGTCAAGCTTAGGGAGCTTCGCAGGGCAGTCACTTTACCAACCGAAGACTGAATTCGCCAGGCAAATTGGCATCTCAGTTGGCAATTTCGAGTCTCGCGTTAACATGCGTAGAACCGTTAAGAGCGCCCCGCAGAGTCTCTGGTACGGACCAGACCGCCCCAAGTACTTGGGTCCCTTCTCAGAACAAACACCCTCATATCTAACTGGGGAGTTCCCTGGTGATTATGGTTGGGACACTGCAGGCCTATCTGCAGACCCAGAAACATTTGCTAAAAATAGAGAGTTGGAAGTCATTCAT…
comp167_c0_seq1(isotig37467)	ATGCAATCCACCGACCATTTATTGAAACATTCGCCTCATCCTCTCTTTGTTTCTTTTCCTCTTGTGTATCAAAGGCCCGGCCATTCTTTTCCCTGGGAAATGTTGCTTTTTGCAGTATACTTTCCCTGCGCCGACAACAGCCCATGACGATAGTAGTTCATCATATGGATAGAAGTCACAGCCAGCCATCGCCAAATTCCGTTAATGTCGACGCATGTATGTTTCGGAGTATTTCAGAGGTGAAAAGGGAACTGAAGAAGCTAATGCGTCTCGTCGCCCAAGATGAAGAGGACTGCAGCACTGAGGTTTATGACGAGATCTGTGAGAAGGCGCAGGCGTTGAAGAAACATAAATGTCGTAAACCCCAGCCCGCCTCTCCCTCCAAGTCCAGATCCTTTT…
comp168_c0_seq1(isotig00898)	CAGATTATGCAGGAGGGTCTCCTTATGGAAACGACATTACTGTGATGATGAATTTATGGCCTCAGCATGCTCGTAAGGCAATCACCCAGATATTCACCAATTTCCCATCCATCGATTCCAACATCCGTTCGGTTGTTTAAGACTTCATCTGGTAAAAGGGTATATTTAGTTCCAGTGGCGGCTCGATCTATATGAGTGTGTGTACTTAGAATCTGTATGAGTGTGCTTTAGCTGCTTTTGTTGCTGCATAAGTCACCTTCTTAATTACCAGAAATAAGAGTGGCTTGTTGTGAACACCTCGTCTGCTCTATGAGTTTTTTTTGAAATTCTTAA
comp169_c0_seq1(isotig27502)	GGTGCTTTCATTGATTATTTAAGATTGCTGCAGACCAATCCATGCTACATTCTGCACAATGGAGAATTTGGCGCTTCTCAGACTTCTGTGTTTCCTGGCCATCGTATCGCTGACAGCTGCAAGGGCTTCGGAGCAAATCATCCGTCAGGTTACAGACGAAGATGCTGAGAGCCTGGGCAGTTTTGATGCCCTGAATGCTCTGTCAAATCCACAGGCGCACTTTGCGAGCTTTGTGAAGAGATTTGGCAAGAAGTATGAAGGGCCAGAGGAGCATGCTCGTCGATTTGGTATCTTCAAGGACAATCTGTTGAGGGCCTTGGAACATCAAAAGCTGGATCCAAGCGCTGTCCATGGCATCACGAAGTTCTCAGATTTGACGGAGCACGAGTTCCGCCGTCA…
comp170_c0_seq1(isotig36744)	AATTTAATCATACAGAAACCCCGTCCAAACCCTAGAAACTCACATGGGAGCCATATTTAAAGCACCGGCGTTTTTAACATTTCTGAGCTTTCAGAAAAAAGAGGATAGCGGCGACGAGAAGTAGGGTGTCTTTAACACAGCAGGAGCAATGTCTGGGAAGAAGAAGACCAGAGAAGTTAAGGAGGAAAATGTTACTCTAGGACCTGCAGTTAGGGAAGGAGAACATGTGTTTGGTGTAGCCCACATATTTGCTTCTTTCAATGATACATTTGTGCATGTGACTGATTTGTCTGGAAAGGAAACACTTGCCCGTGTTACTGGTGGCATGAAGGTCAAAGCTGACAGAGATGAATCATCACCATATGCTGCAATGCTTGCAGCACAAGATGTTGCACAAAG…
comp171_c0_seq1(isotig25693)	TGGCTATTTGTCCACGGTGTATGATGATCCGATCGATGCTACATGGCGGCGGACTCGTGCCATGACCAACTGGCCTAAGTTGGGATAAGCTTTGCTCCGACAGATTTGGATTGGATTCATAATTGAGGCAACTTGCCCCTCCACTGCCTATATAACTCTCCCCTATTCTTCATCATCTCGCAGCAAAAAGTTGTGACCAAGAAGACAGAAAGTTTTGTAACGCTATAATGGATCCTTACAAGCATCGACCATCAAGTGCTTTCAATGCACCCTACGTAACTACGAACCAGGGAATTCCAGTGTGGAATAACACATCCTCCCTCACCGTGGGATCAAGAGGTCCTGTTCTGCTGGAAGACTACCATCTGATAGAGAAGCTTGCAACCTTTACCAGGGAGA…
comp172_c0_seq1(isotig31141)	GGTGTGCTATTTTGACGGCTTCTGCCGTCGTTCAGTTGGTTCGCTGGTTACGGGGTTCTATATTTCGTTGTTCGATCAGACAGCATAATTTTTTTCTTTTTTTTTTTATAGGGGTGGAATTTTTTTTTGGGGGTTCTATCTGAAAATGGCTTCTGCTGAAATTGAGTTCCGTTGCTTTGTGGGCGGGCTTGCCTGGGCCACTGATGATCGCAGCCTTCATGACGCCTTCAGCCCGTTTGGTGAAGTTCTTGAGTCCAAGATCGTCAGTGACCGCGAAACTGGGAGGTCTCGTGGATTTGGCTTCGTGACCTTCAGCGATGAGCAGGCGATGATGGACGCCATCGAGGCCATGAATGGTAAAGAGTTAGACGGGAGGAATATTACCGTCAATCAGGCTCA…
comp173_c0_seq1(isotig30264)	GATAGGAAAAGACAAGATTACATGATACATGCTGCTGGTGTTCGCGGCTGTGGTTGGTCCGGGAGATCCTTAGCGGATAAAACTCGCACCCAAATACCAACATAAATATTTCAAGCTAAGCCCAGCATCCATACCACTCGTACACACATATCATCACAGAAGCTCTGTAGGCAATTGAGAGCAAAGCAAAGCAGAAACAATGGCGGCAATGGCGAAGCTGTCGTCCCCTGCATTTGCAGGACAGATGGTGAATGGCGACTTCGCCAGGCAATTGAGGGCATTGAGCGTGGGAGAGCGCGTCAACATGCGCAGAGGCACGATCAAAACACCCGTATCAAGCTCCCCCTGGTACGGGCCGGACAGAGTGAAATACTTGGGACCC
comp174_c0_seq1(isotig13739)	ATGAATACCTATTGAAAAATTATTTTCCGGTTTTATATTTTTATCAGTTTGGATGAGCAGTAACTTGCTGCACACCTAAGCTGTTGGAAACCCTACCTGTAAGAGTTTGGCAGTAAAAATCTTGCTTTGCACGTCCAGGCGGATCTAAAGATCCAGAGAGAAGCAATGCATTTGCGGGAAATGTCGTTGTAATGGTGTTGTTTTTGAGGGATGCGGGGATTCGAACCGGAGATGTGTTCGAGGGCGGGGGTTTTGAAGAAGCAGAGGATATGAATGTTGATGATAGCGTGTGTTTCTAGGCGGAGGGAGATACAATGTCTGCGCCGGTTACGCCATATGACCGTCCGCGCAACAGGGTTTCGAATACGGTTTTTAAGAGTGGACCACTTTTTATATCAT…
comp175_c0_seq1(isotig14748)	GAAGGAAGAGAAGAAGGAAGAGAAAAAGGAAGAGAAGAAGGAGGAGAAGAAAGAGGAGAAGAAGGAAGAGAAGAAGGAAGAGAAAAAGGAAGAGAAGAAGGAGGAGAAGAAAGAGGAGAAAAAAGAGGAGAAGAAAGAAGAGAAGAAAGATAATCCTAAACCGGAGCCTGCTCCTCCGCAGCAGATTGTATACTATCCTAAGTATCCTCCATGTCTGGTACATGATCAATCATTTCAACCTCCTCAGCACTGTGGATGTGCTGCATGTTCAAACAGATCAGATATACTGTGGCCTAGGTACCATCCTCCCAGGGCTGGGCCTGATGAAGTCTGGTATGTATGGAATGAGGAGAATCAAAATGCCTGTACCATTTGTTAGACCGAGGATCTCCATTCTGC…
comp176_c0_seq1(isotig12233)	AATCCTCTCAGAATGTATTGGAATGGGTGCAAAACGATAAGCACCGCTTTCTCCATGCTGTTTATCGAGTTGGAAACCTGGACAGAACCATCAAATTCTACACTGAATGCTTTGGGATGAAATTACTGAGACAAAGAGACATTCCAGAGGAAAAATATTCAAATGCTTTTCTTGGATTTGGACCTGAGGAGTCTCATTTTGTCGTGGAACTGACTTACAATTATGGAGTCGAGAAATATGACATTGGCACAGGGTTTGGACACTTTGCAATTGCAACTGAAGATGTATACAAGCTGGTTGAGGATATCCGAGCAAAGGGAGGAAAAGTCACAAGAGAACCAGGCCCTGTAAAAGGGGGTACAACAGTGATAGCATTTGTGCAGGATCCGGATGGTTATA…
comp177_c0_seq1(isotig63762)	TAGTGGGCATGGTGAAGGCAGCGGCAGCGGCTATGGCACTGGGTCTGGGTCTGGTAGTGGGTATGGAAGAGGTTCAGGAAGTGGCTCGGGTTACGGGGCTGGGTCTGGATCTGGCGCCGGCAATGGTGGAGGAGGTTACTAAATTCATGTCATGCTTTGCCTGTATTAGACGTCAATTAGTAATAAGTGTCTGGCTCTGCATCGTCACTGTCTGCACATAATATATAGACTGTATTAATGTATCTTAGTGGCAAATTTCGACCTTGTGTTATGTTGTCTCCTCTCTCAGTGTGTTGTGAGCCATCCATTGCTCGTAGGGAGGTTTGGTTCAAGAAGCACATTCCTTATTATATACCTTGCTGACAATCTCTCTTTTGTTCTGTTGTCCCCCCTCTCCGT…
comp178_c0_seq1(isotig19633)	CCAAAATATTATCTCATATGACCGAGCCTTGCATTCTAGGGTTTCTAGGGTATCTAGGGTTTTGTTTAAAAGCTTTTGCGTCAAAACAAGTCCATTTTCCTTCGACACTGGCAAGAAGCTGAATCATTACACAAGAAGCGGCGGAGCTGCTGTGGGCACTCAAGGTTCTCAGATCGAGAGGATTTCAGGTACTCACAATGCCGAAGCAAATAAATGAAATTAAGGATTTTCTTCTCACTGCACGACGCAAGGATGCAAGGTCGGTAAAGATTAAAAGGAGCAAGGATGTTGTCAAGTTTAAGGTTAGGTGTTCAAAATACCTCTACACTCTCTGTGTTTTCGACTCAGAGAAGGCTGACAAACTCAAGCAATCTCTTCCACCAGGTTTGACTGTTCATG…
comp179_c0_seq1(isotig13940)	AACTTCACTCTTTCAGGCAAGTCAGACACGCTCCAGGTGCTTCGAGTTTCATTAGTAACAGTCTCAAGTCGAGGCTGCTTGCTCGAACCGGGGATATTTGGGTGATGTGGTGGACTGCGGTTAGATCGTAATTGAAAGAGGCGCCGATTCCGTAGCAATCAGGAGGAAGATCATTCGCACTGTGATATCTTCTTGGCAAAGAGTCAGTCTGCAAAATGGCCACTGCTACAACTTCAAACTTTGCAGCATGTCCAGCTCACATACTTTATAATGCTGAGACTCGATCTTCTGGAGCTGCTTTCTTTTCTAGGAATAGACAAAGCGGCACCAATGTTTCCTTACAAGGTCAAAATGCATCCTACCGCGGCATGTGGTCTGCACAGAGCAGAAGCTTCAGAC…
comp180_c0_seq1(isotig24264)	AACTGGAAGAGAGTTCTACAGTCCGACGATCGGATATCGGAGGACCAAGCTTTCTCGAGCATTCGGGCGCAGAGCTTGCATCAAGGAGCAAAATCTTTCAAGTAGTTTTCTTCTATTTCTTGTATGAAGTTGTAGAGCCTGAATGAGCTAGACTGCAGATTTTCTTTACAGTTCTTTTTCCTATCAGTACTCTGATGGTTTGGAACCGGTATATTAATGAAATATCTTTGCTGTGAAATACTGGTTATGGATATTTGAATTATATGTCTGATGCAAACTATGCTATTTCTCGAGATGCTAACTTTTTAATTCTTAAATTGGTTAATGTTCGTGCATTATTCTTGTGCGCTGAAAAGTCTACCTGGTAAATCCTTGCATCCAATTCCCCGGGAGGTTATC…
comp181_c0_seq1(isotig17150)	GGACACCAAAGGCAAGCAATGGCTTCTGCAAAGAGTAGATCCAGCGCCCCAGTCCTGCCCCTCGCTCTTCAGCGCTCCCTCTCTCCCACACGCCATTCCTATTCCCCCTCTTATTCCACTAAGCTTTACACTTCTTCTCCTATAATCAGTTTCGACTTGGCCAGATCCGTGTCCCCGAAGAGGAATCTGCAGGATCGCTCACCGGTCCGTTCGGTTGCACCTAAGGCCGGGCAGAGAGCGGCCATTCCTTCGGGTTCAGCGAGGAAGATGTGCCTTTGCTCGCCCAGCAATCACCCGGGCGCGTTCCGTTGCAATCTCCATAGGAATTGCTCCCCCTCCTCTTCCTGTTCCTCCGGTTCTACCAATTCTCAGCTGCACATGCGGAGATCGGCCATGAAG…
comp182_c0_seq1(isotig27147)	GATATGGCCTTGGAATAAGAGAAAACACCATGGGCGATAAATAGCAGGGCATTCAATCGGCTGAGCAATCAAAGCGCCAAGAAGAAGGAGATCCTGCGTTATTTTGGTGAACAATGGCCGCCGCTGCAGCGCTTAAGACCCCGATAAGTTTGGGCAGATCAGAATGGTTTGGTCAGACGCTGAGACCAACTTCTTCTTCCTCCCTTTCCCTTCAAACTCACTCCCTCTCCACCTCCCCTGCATTGAATGTCAGGGCCAGCGCCTACAGCGATGAGCTTGTCAAGACGGCGAAAACAGTAGCGTCTCCAGGAAGAGGTATTTTGGCGATGGACGAGTCTAACGCTACCTGCGGGAAAAGACTGGCATCCATCGGTCTGGAGAACACAGAAGCCAATCGCC…
comp183_c0_seq1(isotig07144)	GTTTTAAGGAAGTGAGAACTTTGGTTGACATGGGTGGAGGAAAAGGAACGACTTTGGCACACATTGTGAAGGCGTACCCCCACATCCATGGAATTAATTTTGATCTTCCCCATGTTGTTCAGATTGCCCCATCGATTCCAGGTATCGAGAACGTGGGTGGCAGTATGTTCGATAGCATACCCTCAGCAGACGCCATATTTGTGAAGAATATATTGATAGACTGGGATGACGAGAGCTGCATAAAGATACTTCAAAATTGCCACAAAGCTTTGCCTGAAAGTGGACGCCTGATAGTGGCAGACGTGATGAAGGTAGACATGACGAACGTAGAGGACCCAAACCCCACTAAATCTTTTGAAATAGTTGGGGATCTGGTTATGATCGCTCTTACAAATGGAG…
comp184_c0_seq1(isotig31522)	GGACACAACAAATCTAGTTTACAGATTCAAATCTAGTACATTGTTTTTTCGAACAATTCCATTTGCAGGTGTGAGAAAATGGCAACCGCAGAGGCTTCTAAGGATTCAACACAGCAGGTCAGCCGCCACCAGGAGGTGGGGCACAAGAGCCTCCTTCAGAGCGATGCTCTCTATCAGTATATATTGGAAACCAGTGTGTATCCCCGCGAGCCTGAGCCAATGAGGGAGCTCAGAGAAATAACTGCCAAGCATCCATGGAATCTGATGACTACTTCAGCTGACGAGGGTCAATTTTTAAGTCTTTTGTTGAAGCTCATAAATGCCAAGAACACCATGGAGATTGGTGTGTATACTGGTTACTCGCTTCTCGCCACTGCTCTTGCCCTGCCTGATGATGGA…
comp185_c0_seq1(isotig10419)	AAGATGGCGTGGAAAAAAAGCCAAAAGGACAAAGGCATTCACCTCACAGAGATTAGAAGAAACCCTCAAGTAAGTACTAGAAAGGTGACATGGGAAGCTGCAGGGAAGTTGGTTCTTGATAAATGAACATATTAACCCTTATCTTTCTTCTCTCATACGCTACTGCACTATAAAAGGGGGATAAGATTGCTATCACAAGATAACCCAAAAGTTCTGAAATCGAGAAGTGGGTAAGTGAGAATTAGTAAGAATTGAATTGTATACAATGGCTGAGCCTAAAACCCAACACAGCCTGAGGTCTCTGCTCTGCACTGAGGAAAGAGATTTCCTGATCAGAAACAATGGAGAACAGGTTAAAATAGAGAAGTTGGAAGGGAAAATAGTGGGTTTGTATTTTTC…
comp186_c0_seq1(isotig28883)	GGCTGCAATTCATATGATACCAATTCATGACTATATAAATCATCGCCAGGAGCGAAAACTCATTCTACATTCCTGGTGGGAGAGGGAACAGAAAATATCATGGCAGACACTGGTGTGATACGAGTAATCTTCTGTGGCGTTGCCTTTCCTACCGCTTTTGAGTACACCCAACAATACCTGCTTCCGTATAAATTTATCCAGGTGGATGCTGTACCCTTCGATGAAGTCCCTGATAAAATTGGAAATTATGATATATGTGTAGCGCGAGGAATGCGTCTTGAATCAAAAGATATTGCTCGTGCAAAACATATGAAGCTGATTATGCAATTTGGTGTAGGATTGGAAGGTGTAGATATCGAGGCTGCAACAAAATTTGGAATAAAAGTTGCAAGAATCCCA…
comp187_c0_seq1(isotig26535)	GTCTCAAGGAGCAAGAGATACGGGTTTCATAGCAAGTTGTGCTAGCTTTCATTGATCGGGCATAGAAATGGCACCAGCAGCAACAGTAGGAGCCCCTGCGGTGCCCTCGGAGCGCCCTGACGTACTTCCAGTGGGGGAGGCGGAGACAGCGAAGTCATTGCAGTCGATCTTTGTGCGAGATGAGGATGAGCGACCCAAGGTGGCCTACAACGTTTTCAGCAGAGACATTCCGGTGATCTCACTGGAGGGAATTGAGGGGCCACAAAGAGAGCGCGTGAGGGAGGAAGTGACCAACGCCTGCAAGGAGTGGGGAATTTTCCAGGTGGTAAACCACGGGGTGCCATTGGAACTGGTGAGGACCATGACTCAGCTCTCCCGAGACTTCTTCGCCCTTCCCGC…
comp188_c0_seq1(isotig17281)	ACCAACTTCGTCCCCGGCAAGTGAACATCTTGCTCGCAGGATTGTAACCAGATTTGATTCTGTAGTCAGATGGCAAAGTTGTGAAATTGTTTTTTCGTTTATCAGGTTACATTTGATTTCGCATTTCTTCTTTCCCCGGTTTCTCTCTATTACTATGTTTTTTTCCTAGCTATGGTGGAGAAGGATTTTAAGGAAAACGCGTTACAGTGCTTTGTATATAGACGTTTGTGGAGAACGTTGTCTGTTATAAATCTGTTGAGTTGCAACGTCTTTTCAACCTATTTTAGCACAAATTCCAACAACCTGCAAATAAATTGAAATCCATTAGATTTAATATTTA
comp189_c0_seq1(isotig30332)	TTATGAATACAAAACAAAGTTGAGAATCGATGATGCAACCTTGATATCTATTTTGCCCAGGGAGGCAGGCGAGAAGGAGGAGGCGTGGAGGAGCGACATTGCAACGAATAATGGCTCCAAAGAGAGGGGTGAAGCCTGCGGCACCTGCGAAGAAGAAGGTGGCCAAGGTGGTCAATCCTTTGTTTGAGAAGCGCCCGAAGCAGTTTGGGATTGGAGGAGCTCTGCCGCCCAAGAAGGATCTGCACCGCTTCGTCAAATGGCCCAAGATTATCCGCATCCAACGCCAGCGACGCATTCTCAAACAGCGTCTCAAGGTCCCGCCAGCTCTTAACCAGTTCACCAAAACCCTCGACAAGAATCTCGCATCAAACCTGTTTAAGATGCTTCTGAAATACAGGC…
comp190_c0_seq1(isotig18149)	CAATGTTAAGGCTAAGATCCAGGACAAAGAAGGCATCCCCCCAGATCAACAAAGATTGATATTTGCGGGAAAGCAGTTAGAGGATGGCCGTACACTGGCTGACTACAATATCCAGAAAGAATCAACTTTACATTTGGTGTTGCGTTTGCGAGGGGGAATTATCGAGCCTTCTTTAATGGCTCTTGCAAGAAAATACAACCAAGATAAAATGATTTGTCGGAAGTGTTATGCTCGGCTACACCCAAGAGCTGTAAACTGCAGGAAAAAGAAGTGTGGGCACAGTAACCAGCTGCGACCAAAGAAGAAAATTAAGTAGATTTGAAGTTTGGAGTATGATTAAAGGCAAATCAAACTTTTGTTGTTCAGTGTTCACCTTAAATCTATGTCGACTTAAATTAA…
comp191_c0_seq1(isotig42905)	ATTTAGCCTCTCTTTTCTCCATCCTCTTCTCCCACGCACATCCACCACAACTTCCAACTCCATCCGATCCACACTTCGAAACCCAGGGGAAAAAATGGCGGCCACAACATTGTCTGCGGCGGTAGTTCCAGTGGCAGGGCCGGCGCAGGGGTGGAGCACTCTGAGCCAGAGCAAATCAACTGTGGGGCTGCCCATGGTGAGCACAGGAGCTTTGGCGAAGCAATGGAAGACGGGTCTGAAGACGAAGAGGTCTGTGAAGGCGGCATTTAAAGTTAAGCTCCTTACACCCGAGGGGGAGACGGTCATTGATTGCCCTGATGATGTGTATATTCTGGATGCGGCGGATGATGCGGGCATTGACCTGCCTTACTCGTGCCGCTCTGGTTCGTGCTCTTCTTG…
comp192_c0_seq1(isotig08241)	GCAAATCTTTGTGAAGACTCTGACGGGCAAGACCATTACCCTAGAAGTCGAGAGCTCTGACACCATTGATAATGTGAAGGCCAAGATACAGGACAAGGAAGGCATCCCTCCGGACCAGCAGAGGCTTATTTTTGCTGGTAAGCAGCTTGAAGATGGACGTACTCTTGCTGATTATAACATTCAGAAAGAGTCCACCCTTCACCTCGTGCTT
comp193_c0_seq1(isotig31637)	TGCTCTGAAACCTGCTTCATTACTATATGCTTGAAAAATAACTTGGTTGCTCTTAGAGCAGTTGTTGTTGTGTGAATAAGTCATGGCAACCACTATGGCCTGCTCCCACGTAGTTGCAAGACCAGCAGGATTTTCAAGGGCATTTTCTTCAAGTAGATCAAGGTTTTTCTCAGGAAGCAGCAACACAGTGTCATTGGGTAGCAGCCATGTCTGCAATACTGCCACCAAATCTTCTGACTGGATGCCTGGCCAGCCTCGCCCTCCTTACCTTGATGGATCAGCCCCTGGAGATTTTGGATTTGACCCATTGGGTCTAGGTGCCGTTCCAGAGAATTTGGAACGCTACAAGGAATCTGAGTTGATTCATTGCAGATGGGCTATGATTGCAGTGCCAGGAAT…
comp194_c0_seq1(isotig37971)	GAAGGCGTTTCTCCTTCAAGCTCTCTCCAGGTTATGACCAATGTTGAATCTGTGATGGAGATCGCCTGTGGAAGGGCGGCCATGTTGGGATTCTTGGGGGTCGTTGCAGTGGAGCTTTTGACCGGAGCAGACTTCTGGTCGCAGCTGTACGGTGGAGGAGCGCAGTGGATTGCTTTAATCGAAACAATAACGTTAGTGGGAACGTTGGTGCCCTCTATACAGGGAATATGTCTGTCGGGGTCTTTCTTTACAACCACGGCAGAGTTGTGGAATGGACGTACTGCTATGGTTGGCATAGTGGGACTGGCCTTAAATGAATACATCAGGGGCGGACCTCTTCTGTAAACAAGTCACTGTACTTGTTTACTAATTATTTATCACCTACTGTCTTGAACAAGA…
comp195_c0_seq1(isotig09456)	ACACAACACGAGAAGATCAAGAAGTTTAAGCTAATGGCCACGAGCATGAAGATGGGCTTGGTGGTGCTATCCTTGTTAGTTCTGAGCTGTGTGAGCTCTGTGACTTGTCAGAATGATAATGGGGCCGATAAGAAGTTTGATGACAATTTTAAGGTAATGTGGGCAGAGGACCACGTTAGGACATCTGAAAATGGTCATGTATGGCACCTCACTCTTGATCAGATATCAGGATCTGGATTTCAGTCGAAGCATAAGTACAGGTTCGGATGGTTCAGCATGAAGCTTAAGCTCGTGCCGGGGGACTCTGCAGGCATAGTTACTGCTTACTATATGTCTTCTAACAATGACATGAACAGAGACGAGCTGGATTTTGAATTCCTGGGCAACCGAAGTGGACAG…
comp196_c0_seq1(isotig15105)	AGGGTGACCAAAATTCATAAGAAAGAAATTGAATTGTAGGTGAGACTTAGAAGGGTAGTTGAGATGGATTTGGTTTCTGTCAATAGGTTCTTCTGTCTCGTCTTCCTCTTGTTTTGCTTTCTGAAATTCTATAGAGTTGTAGAAGCAGCTAGAATCCATTTCAATAGCGAAATACACTTGCCTTCAGAAAGGGAAGATGAAGCTGATGGGACCAAATGGGCTGTTCTCATTGCAGGCTCTGCAGGATACTCAAACTATAGACACCAGGCTGATGTTTGCCATGCATACCAAATTCTTAAAAGAGGGGGACTGAAAGATGAAAATATTGTAGTGTTTATGTACGATGATATAGCACATAATCCTGCAAATCCTAGACCAGGGATTATCATCAACCGTCCT…
comp197_c0_seq1(isotig28240)	CTGCGATCACGAGTGTGATCCTTCCGATTCAAGAGTATGCGATGCTGGTTGCAACGGCGGTCTTATGACAAGTGCCTATGAATATGCAATAAAATCTGGTGGATTGGAAAGTGAGAAAGATTATCCATATACCGGAACAGATGGTACTTGCAAGTTTGATAAAAGCAAAATTGTGGCTAATGTTTCCCAATTTGCCGTTGTTTCTATTGATGAAGATCAAATTGCTGCAAATCTGGTTAAAAATGGGCCTCTATCAGTGGGCATCAATGCTGTGTATATGCAGACATACGTGAAGGGAGTATCTTGCCCATACATCTGTAGCAAGCGCAATTTGGATCACGGAGTTCTATTGGTGGGATATGGTGCTGAGGGTTATGCACCCATCAGGCTTAAGAAC
comp198_c0_seq1(isotig32371)	AATCTGCTTATTTCGTTCGGGCTTTAACCAGAGCAGCCCACACACAACTCAAGCCTATCTCGCGCACATTTATTCATCGGAAATGGCAAAACGAACAAAGAAGGTTGGCATTGTTGGCAAGTATGGTACCAGGTATGGTGCCAGCTTAAGAAAGCAGATCAAGAAGATGGAAGTGAGTCAACATTCCAAATACTTCTGCGAATTCTGTGGCAAGTTTGCAGTTAAGAGGAAAGCAGTTGGGATCTGGGGATGTAAGGACTGTGGGAAAGTAAAGGCAGGTGGTGCATACACATTAAACACTCCTAGTGCTGTCACAGTGCGCAGCACTATAAGGAGGTTGAGGGAGCAGACAGAAGGCTGATCCTTACAAATTCTTCTAAATTTCATTTCTTGTGGTTA…
comp199_c0_seq1(isotig16777)	CAACATACCACACTTCTTCCCTTCATTGCATATCCTATATTTCAAATCTCTGTTCCACTGCAAATAAATCCCGCTAATAATGGCTGTTTTAGGGTCTATAAGGATTGTCATTCACTTGCTGTTAATATGTATGGTAGCATTGTATACAGTGGATGCTGCAGCTCGCCCCCTTGCTCGGTGGAGAAAGCTCTCTGCTCTGGTCGAAGAAGAGCCTCTTGTTCTGGAATACCACAATGGCCCTCTGCTTACCACAACACCCATTCTCAATCTTCATCTCATTTGGTACGGCAATTTCACTTCCGCACAGCGTGCCATTGTGGACGATTTTGTGCAGTCATTGGCAATGGGAAACGGCAAGCAGGTCTCTCCCTCTGTGTCCGCCTGGTGGAAAACAACAGA…
comp200_c0_seq1(isotig33530)	GGCCCAATCCATCCATAACATATCACAAACCCGAACCCCTCCACAACATTACAGAGCAAAGTAAGAAAGTAGAGCACAGAAAAAAGAGAATGGCACAGGCAATGGCTTCCATGGCAGCAGCAGCATTTATGGAAGGCGGTCACATGAGCACCGCCCGCTTACCCGCCACCAGCTCAGTGAAGCCAAGCCTCCTAACAGCCCGCGCCCACCACAGCAGCAGCCTCCATTGCTCCGCCTCTGAGTCCGCCGCCGCCGCCACCACTCAGAGCAGCCGCCGCTCCCTTCTCGGCCTCCTCGCCGCCACTGTGTCGGTCGCAGGTGTAACAAACAAAGCTCTGGCGGCGGCCACTTCCATCAAGGTGCAGGGCCCACCTCCCCCCTCCGGCGGCCTGTCTGGAA…
comp201_c0_seq1(isotig09104)	GTTATGACACAAGACTCGCCTGTTCTAGTTCCGCTCGTTACATACGAATTTCTGCTAGTGTCTACTGTGTAGCTTTTTTGTTCTCATCTCAGGATCACGAAAATGTATGGACAGCATCAGCAGCAGCCTACTGAAGCCCCTTATGGAAGTGGTCCTTACCCTTCAGCTCCTTTACAGGGAGACACTGTGAAGATCTACTGCGAGGCTAATCCTGACTACTATCTTGCCAACTTTAATGGCCAGGTTGCCATGGCACCTGCCAATGAGTCTGACCTAAATCAGCAATGGATAATGGACACTTCATGGAGCGTGAAGGTCAAGGATGAAGCAGGATTCCCTGCATTTGCTTTGGTGAACAAGGCTACAGGTCAGGCTCTAAGACATGGACGTGCAGAGAAA…
comp202_c0_seq1(isotig12591)	CAAAGGGCATCGATCCAACCAGGGGGGAATGTTCGTGGAAGACTGGTCTTCTGTCATTATGGTCCGGCCTAGATGTACCTTGCTATGCCTTTACCCCTTGCGACGAAGTTTCGCTCAAAGCAAAAATTCCACTTGTTCTTACCTTGTTTGACAAGTCCACCTTGTCCCAGGGAGCTTCGGCTATACATACAGAGCATTCGTTCCTTCAGACCATCAAGTGAAGAAAGAAAGGAAGGAGAGAAAGCCATTGTTTTGGAGTATTGCTGTGCTAATCCGATTTTTCAAGCTCATGGCTTCCATTATTGCAAGGTTTGCAGGACCAGAAAATCTCAAAGCAAGTTTGGTTGAGGCAAGGAAGGCGAGTTATGCTGCTTACAACAGTGCTAATGGATATGTTGG…
comp203_c0_seq1(isotig26384)	GGTTTTCTTTTCAACGTGCAGGGGCGGCTGTTGGAGGAGCAGCAGGAAGCAACATGAGTCACAGGAAGTTCGAGCATCCCAGGCATGGATCTCTGGGATTCCTTCCTCGTAAGAGAGCTCGTCGTCACAGAGGAAAAGTGAAGTCATTTCCGAGGGATGACTCAACAAAGCCCTGCAAGCTGACGGCATTCATGGGATACAAGGCCGGCATGACCCATATCGTCAGAGAGGTCGAGAAGCCCGGATCTAAGCTTCACAAGAAGGAGACCTGCGAGACGGTAACTATTTTGGAGACTCCGCCCATGGTGATTGTGGGTGTGGTGGCCTACATCAAGACCCCGCGTGGTCTTCGTACGCTGAACACTGTGTGGGCTCAGCATCTCAGCGAGGAGTTAAGGA…
comp204_c0_seq1(isotig13068)	GGGGATTTGGTTCCTCACCCATAGCTAGCTGTTATTGCTTTTATAAGGGCGGCTAGCGCTTAGATTGTTTGTGTGCTGATATTCCTCAGTAATGGGACTGCTAGATCAGCTTTGGGACGATGTGCTTGCAGGGCCTCAGCCTGAGAGAGGCCTTGGCAAGTTCAGAAAAAGCGCCACCATCAACTCCAAATCTCCAGAAGCTGGTGAGAACATAGGTCGTGTCACAAAAAGTATCACAATTGCTAAGCAGTACCAAGCTCTGTCACTGGACACAAACTCAGTGCCCTCCTCTCCCACGGCCTGCTCTTTACCTTCTACACCTACATCTCCTTCTTCTTCCACACCTAGGGAGAAAGACAACGTTTGGAGGAGTGTTTTTCATCCAGGGAGTAACAGGGC…
comp205_c0_seq1(isotig30078)	GACTCACAGTTGTTAACAATGGCCTCAGCGATGGTTGTCTGCATTACTCTCGTAGCAGCACTCTCTGTTTTTCACCAAGGGGTGAATGTGAAGGCAGCAACGTTTGTCATCACAAACCAGTGCCCGTACACGGTGTGGGCAGCGGCAAGTCCAGGTGGAGGGAAACAACTCGGACAAGGGCAGTTTTGGAGCATCCAAGTCGCGGCCGGGACAACCGGGGCCAGAATCTGGGGACGCACGGGCTGTTCCTTCGACGGCAGCGGTCGGGGCTCCTGTCAAACGGGTGACTGCAACGGCGCACTCAACTGCCAAGGCTACGGCCAGGTGCCTGCTACCCTGGCCGAATATGCCCTCAAGCAATTCAATAATCTGGACTTTTACGACATCTCTCTCGTCGAT…
comp206_c0_seq1(isotig16010)	TGCAGCAATCTACCACCAGATGATCATTCGGGCCATCCCATTCAAACGTTCCTAGAGATATTTATCGAAAGGGGCCTTGTAGATAAAATGGCTAAGCTATATCCTGTTTGGGCGTAAAGATTGAAGTTTTGATTATTTCTGGAATGGGTCCCTGCCGTTTTTAGTCTCCACCTGTTGTCCACCATAGGCGCTAGCGAATTGAAGTATTCGCACGTTTAGTTAACGTTTTGCATTATTGGCCTGAGTGTAATCTTGCATTGTGTAAAATAATGGCTGTCCTTTAGCTAGGCAGCTATAATATGTAAATTTTATGGGTTTGTAATCAAAGTACTGCTCTTGTTAATATCTTCTCAAGATGGGGGAAGCGTTGGGTATTGACAGTCCATAGTAATAAATATA…
comp207_c0_seq1(isotig14473)	GGATATTGTAGAAAGATTCGACAAAAGCAGAGAAGATCTGTGTAAAAATACAACATGGGGAAGTTGGCTGTGCCAACTGTGCTGTTGCTGCTCTTCCTTCTATCGATTATTCCTGACAATAGTCGCAATATAAAAGCCAATGCAGAGGCAACGGTCGCTGCAGATGAGGGTGTGGATTCTCCTAGGGTTGAGGAGGGCTTTGGAGCCATCCCGGATGCACTTTCAACTGATGCCAATGTTGCACAGAGGGAGGCAGAGTCTATCTCCAGGAAGTCTCTGCGAGCCAATGCCCAGAAGTTTGAATTCCAGGCTGAAGTTTCGAGGCTGATGGATATCCTCATCAACTCCCTTTACAGTAACAAGGATATCTTCTTAAGGGAGCTGATCTCAAATGCCTCT…
comp208_c0_seq1(contig01923)	TATTCCCCCAGACCAGCAGAGGCTCATCTTTGCCGGAAAGCAACTTGAAGATGGCAGGACTTTGGCTGATTACAACATCCAGAAGGAATCAACTCTTCACCTTGTACTCCGGTTGAGGGGAGGCATGCAAATCTTTGTTAAAACCCTCACTGGCAAGACAATTACTTTGGAAGTAGAGAGCTCGGATACCATTGACAATGTCAAGGCCAAG
comp209_c0_seq1(isotig27922)	GACCCTCCTTTCTCACATTGGGCGGTGCAGATCCAATCACTACTTTCCTCTTTCAAAGCGCCCCAAACCGTTTGTTAAGTTTGAATCATCGTCCACATCTTTAGGTATATACCATTCTATTTTTCTCTGGCCCTTCGTCTCTTTCATACAGCGTAGCTTCAGACCAGTGTCTAGCTCCTCTTCTGAACAAAATGAGTACCGAGAAGGAGCGAGAGAGTCATGTTTACATGGCCAAACTAGCCGAACAGGCCGAGAGATATGACGAAATGGTGGAGTCCATGAAGAAGGTAGCAAAGCTGGATGTGGAGTTAACAGTGGAGGAGAGGAATCTGCTATCGGTAGGCTACAAGAATGTCATTGGGGCTCGGCGAGCATCATGGAGGATAATGTCTTCTATTG…
comp210_c0_seq1(isotig31921)	TTTGGGGAACATAGAGTGCAATATAAATGTTTATATGGCCTGGGACAAATGAGGATGCAGTTTACAGCTTGATTGTAAGAAAGAGGGTAAATGGCAGGTCCGCAGTGTTGTGAGTCGCCTCCAGCCCGAGACCATCCTACCGTTGGTGTTGGAAGGCTCGATACCTTCCATGACTTGACGGCTTATGTCACTGGTTCCGCCGACGCCACTGCCGCAGTCATTCTCATCGCCGACGTTTTTGGATATGAGGCTCCAAATTTAAGGAAGCTTGCTGACAAAGTAGCGGAAGCTGGATACTTTGTGATTGTTCCTGACTTCTTTTATGGAGACCCATATGCCCCAGACCGTGGTACCATTCAAGATTGGATCAAGAATCATTCACCAGAGAAAGGATTTGAG…
comp211_c0_seq1(isotig16105)	CCTTCACACTATAACTTCCGAAAAAGAATGCGAGCCGTCGATCTAAACCCTAGATCATTTAAAGTTAGGGTTTTAAAACCAAGGCTTAGGTCTGTAAAGAGTCTTTTTATGGAGTAGCGAAAGGGGAAGGCAAGTAAAATAGAGCCCCTGTGAGCAGAGTAGCAGGAGAAGCAAAGCACAGCGGCCATGGTGTTTGTCAAGGCTCAGAAGTCCAAGGCCTATTTCAAGAGGTACCAGGTCAAATTCAAGCGAAGGCGAGAGGGGAAGACTGATTATAGAGCGAGAATCCGCTTGATAAATCAGGACAAGAACAAGTATAATACACCTAAATACAGATTTGTGGTGCGATTTAGCAACAAGGATATTGTTGCACAGATCATATATGCAACACTTGCTGGA…
comp212_c0_seq1(isotig09592)	TTGCCCTGGAGTCGTAGTTTGTTCTAACTGTGCTCTATTTCAAAATGATATACCGTTGAATTAGTCTTGGGAATAGAGAGAGTTAGACCAAGAGTTGGCAGGTCAAAATTAGCGATGTGGGTTGAAAAATATATTTTAAAGTGCCCTACAGCTGTGGAAATTCCTTGGAGTTGAAGGGCACACCTGTTTATTTTATAGAGTAATATACTTCTAACTTTATTCATCCAAAGAAAATCCAGTGCATTTTGTTGGGTGTGCACTGTTTCTGATTTGGGTGAGGGAAACAAGAAGAAATGGGGGATTACAGATCTCGATCATATGGGGTCGACCCAGGGGCGTCCAAGGGTTACAGCTATAACGGAGGTGGGCAGATTCAGCCTTATTTTTCTCAGCAGCAGC…
comp213_c0_seq1(isotig06459)	ATAGCAAATAAATTTTTTTGTCATAAGTAGTCATATACGGGTAGTTGTGTAATTTCTCTTGGTTTCGTGGAAGGCACCTCGAGAACGGTTTCAGCTTAAGCTTGCGCAGGGCTGAAATTCGTTCGCTGACATCCATCTTTCTCATCTGGTTTGGCGCAGCGGCACAACATCTGATTAACTTGTTTGACTGGCCCGTGCGACCAAGAATCTGGTCGCCAGGAGCTATATAAATATATAAATACATTTATTAAAGCAAATACTGAAAACTTCAAGTTTCAACCATGTTTGGGCGAGCGCCGAAGAAGAGTGACAACACTAAATATTATGAGGTTTTAGGTGTGTCAAAAAGTGCTTCAGCCGATGAATTAAAGAAAGCTTACAGAAAAGCAGCTATAAAGA…
comp214_c0_seq1(isotig25805)	GGGGGAGTTTTCTGAGGCTCGTGGGGATCTGGCTGCTCTGGAGAAGGATTATGAGGAGGTTGGCGCTGAGTCTGGTGAGGGCGACGAGGGTGATGAGGGGGATGAGTACTGAGCGAGTTTTAGCTTGTTATGTTATGCTGAAATAACTGATTCTGTTGTTTTCTATTCAGTGGAATAATTTCAGATAACTAATATATCTGTTATCGTTTAGATGATCAATGCTTTTGATGAAGCTTGCCGGCAAGTATGTTTTGTTTAGAATAATCTGAAATCCAGTCTGTGAAAGATGTTTTCAAATTGTTGCTGTTTTCAAATATGATTGCTGTTTTGATTTGTGGCATTATCTGATGCAGTGCTTATATCGAATGCTCTATTGGGATGTTATGCATTG
comp215_c0_seq1(isotig18628)	TTCTCATTAGCAGAGCACTGGCTTTTACAGTATCTCGCGATATCGTCCAAAGACCATATTCGTAATTCAGCTGAGTTGCTTCTTAGTTCACTATATCCATTCATAGTAGTACCTTTTCCAAGTCTGTAAGTAAACAAATAAGCAGACTTGTTTGATTTAGTGTGAAGGTGTTAGTAGAAGCTTGAGTTAAATATAATGTGGAATTACAAGTCGTTTGTTATGGTCGTTACGATCGC
comp216_c0_seq1(isotig44530)	ATTATCAAGTCCGCATTCAACTAACCACGAAAAGTATTACCTTTTCAGACATCTGGAAGACGGGGGAAAATAATTGAGGTGGAGCTACAGAAATAGAGGGTCGCCTCGTTTGTTTGAGTCCATCGAGATCGGTAGAGTGCAATGGCTGAGACAGTGGTATTGAAGGTTGGTATGTCCTGTGAAGGTTGTGTTGGAGCTGTAAAGAGGGTACTCAACAAAATGGAAGGGGTTGAATCATATGATGTGAACTTGAAAGATCAAAAAGTGACAGTGAAAGGAAATGTAAAGCCTGAGGCAGTTTTGCAAACTGTCTCGAAGACTGGTAAAGCAACAAGCTTCTGGCCAGTGGAAGCTCAGGAAACTCCCAAGGAAGCTCAGGAAACTCCCAAGTAATAATAG…
comp217_c0_seq1(isotig30967)	CCAAAGAGTATTACCCGACGGGTACGGAGAACAACTACAATGGGTACTCCGAGTCGGGTGAAGGGAGGCGAAGTAGTTACGGAAATGGTGCGGGTGAAGGAGGTGGGTACAGAGAGGGCGTGAATGGTTACGGTAGAGGTGCTGAGTTCACTCCGGAAAACGCTGTCGCCGGTGATGGCTACGCAGAACAAGGTTTGGGCAACGGTGGCGGTTATGGCTCTGGCGAGTGGCACGGTTCCAACGGTGGAGCCCGTTATGGACAGGGTGCGGAGTATGTTTCGGGCTACGGAAACGGTTTCAACGAGTTTGGCAACGGTAATGGCTACGGATCTGGCTCTGGTGCCGGTTATGGCAACGGCAACGGCAATGGCAACGGAGAATATATTCCGAACAATGCCT…
comp218_c0_seq1(isotig16024)	GGGGTATAATTGCTTCTGCTGAATTTTTTATTGCTATAAGAGAAGTTGTAATGGAGAGAGAGAAAGGTTTGTTTTTGCTTATTGTTTTAAATGGGTTTCTAGTGATGTCTGTCTTGGCATACCCTGCAGTCTTTTGGGAAGACTTTCGCATAACATGGGGAGATGACCACATCAAGCAAACCAGTGCACTAGATGGCAATGCCATTCAGCTTCGTTTGGACCAAATGTCAGGCTCAGGATTTGCTTCAAAGAAAAAGTACCTTTTCGGTCGAGTTAGTATGAAAATCAAACTTGTTCCTGGTGATTCTGCTGGAACAGTGACTGCTTTCTATATGAATTCGGACACAGAGAACATGAGAGATGAATTGGACTTTGAGTTTTTGGGGAACAGATCAGGAC…
comp219_c0_seq1(isotig14051)	TATTAAAGATAACAATACTCTTAAGGCACATCCTATGTAGAACTTCTGATCACGAAGCTTTCAGACAGATGAAGGGAAATAAAGCTCTCTTTCATAAACGGTGTTAGATCAAGAACTAAAAATTTTCAGCAGCGAAAGTATCATGCAGATGATTATCAAGATTCTGCCTGACAGACTTGATGCCTTGCTCAAACCTCTCGTTCCATCTATTCGCGGACTTTGTTTATTTGATAAACAACTGCCCAAAGACCAGCAAAATCCCATCTTTGAGCAGTTCTACGGAATTCTCATAAAAGGTGTCGATTTGGTTAAAAGATGTGAGAATGCCAGCTCTTTTGATCTGCTTCTTCATTGTAAGAATGCCTTGCAGATCCTTAAGCTGGAGGAGCAGATCAATGG…
comp220_c0_seq1(isotig17343)	GATTCAAGAAGACGCCTGGGAGCGAAGAGCCGAGGAAGCGAGCTCGAATCAGGATCAGGATAATCTGACGTTGACGAGAAAAATGCCTTTCAGAGAAATTGCACTGGGGGGGCCACAGGAGGCCACGCACCCCACAGCCCTGAAAGCAGCGCTTGCGGAGTTTATTTCCACTCTCATCTTTGTCTTTGCAGGGGAAGGCTCCGGCATGGCTTTCGCCAAGCTTACGGACGACGCATCGACCACGCCAGCGGGCCTTGTCGCCGTGGCCCTTGCGCACGCATTCGGGCTATTCGTTGCCGTTGCGGTAGGTGCTAACATCTCCGGGGGCCACGTCAACCCGGCTGTTACGTTCGGCGCCTTCGTTGGCGGTCACATCTCTCTTCTAAAGGGAATTCTCTA…
comp221_c0_seq1(isotig37749)	TCTCTTCCAACTTGCGTCCATCTTTCCTCTTCCAATCCTCTCAAAGCAAGCCATAGCAAGCCACTGCATTCCATAGCAAGCCCAAGCTCCTCTAATTCTGTCCATTGACGGAAAACTAATCATCTGTGAGATCCTCAGTACAGATGGCTGCTTCAATGGCTACAACATCCACAGTCCCCAAGGCCATCTTTCTCCCGTCAAATAACGCTGTTCCCGTGACGCCAAAGATGTCCTGTTCTTCCATCAAATTTCAGCCCAAACCCATGGTGGGTCGTCTGGGCAGAGTGGGTCTGAGCAAAAGAAGCCTGGTGGTGGCGATGGCGGGCCCTCCGCCGGCCAAGGAAGGAAAACTTATCGAAGAGGTGGAGAAAAGCATTGCAAACGCCAGGGAAACCTGCG…
comp222_c0_seq1(isotig35761)	TTAATTCTTTTTATCGACCAAGGTAGGGTAAATAATATTTTCAATTAGGAGGAAAAAGCATTTGGTTCCAACATATATATGTACAGAACCGTAGAACCAAAGACCTTAGCAGGCAGACGCGCATAGCGAGCAGGCACCCTTTTACCATCTTCTTCCAATCTCAAGTCCTGATTGATTGCAGAGGATAAGCAAGAGTAGCAGTCCAAGACAGAATGCCGAAGAACAAGGGAAAGGGAGGAAAGAACAGAAAGAGGGGAAAGAATGAGGCTGATGATGAAAAGAGAGAGTTGGTCTTCAAGGAAGATGGGCAAGAGTATGCCCAAGTTCTTCGAATGCTTGGCAATGGCCGCTGTGAGGCCCTTTGCATTGATGGGACCAAACGTCTCTGTCATATCCGAG…
comp223_c0_seq1(isotig28325)	GGTCGAGTATTAATAAACTTTTAATTATCATCAACTCACTCTTTACCAGCAACTTTTTGTTATGGCATGCACTATTAATTATTAACCAGCAATTAAAACCTCAAGCTGCAAGGGTTGTTTCATACTCTCAACACCTATTGAACGGAGTTACGGACTTAGTTTGATGTGAAAATCTGCCGTCGATCGCTGTTGCATAAAACACGGTTTGTGCGGTGGGAGGAGTTTTAATTAATATTGTTAATATGGAATCATTATCAAATCCTCTGACGATTTTGAACCAAGCAGGAGGTCCAGAAAGGATGATCCTCCTCATTATAGGAACCCTAGGCCTCATTTCCATTATAAATAAATTGAGTGCAATCCTAAAATGGACATGGGTGACCTTTTTACGTCCTGGGA…
comp224_c0_seq1(isotig18445)	TACGGGTTAGGGTTCGAAAGATCGTTAACGGCGTCCTGTTAGGGTTTCCTCTTTACACGAAGAAGCGAGCTGTTATTTATTTTGTATGCAAACCATCTCTTTGCCTTTTCTCAAATGTTTCGATAAACGGAGTGCTTTCTTCTGCGTTTAATCATCTGTAACATAGGTCAAGCAAGGAAGATCAGGCCAGACCTCTGAGCGGCACGAGAAGGGTAATCGACATAGTTGCAGTGTCTGAAGCGATATCAATCGAGACAAAATGGGGAAGACGCGTGGTATGGGAGCGGGGCGTAAGCTGAAGACCCATAGGAGGAAGCAGCTGTGGGCAGACAAGGCTTACAAGAAGAGCCATCTTGGTAATGAGTGGAAGAAACCCTTTGCCGGTTCTTCTCATGCCAA…
comp225_c0_seq1(isotig34974)	GCCCTAACAAGGACTTCACGGGGTTAGGGTTTTTGAAACTTTTATTTCTATGCAGCTGCTCAAATTTACTTGTCTTTCAGCCCTTTCATTGCAGACGAGCGGCACGCATTTCGAATTGGCTGTCCAAAGGAGAGTAAAAAATGGCACCCAAGAAGGATAAGGCTCCCCCTCCATCTTCCAAGCCTGCCAAATCTGGAGGTGGTGGTAAGCAGAAAAAGAAGAAATGGAGCAAAGGAAAGCAAAAGGAGAAGGTCAACAACATGGTGTTGTTCGATCAGGCCAGTTATGATAAGCTTCTCTCTGAAGCACCCAAGTACAAGCTTATCACCCCATCAATCTTATCCGATAGGCTAAGGATTAATGGTTCACTTGCACGGAAGGCCATCAAGGATCTGATGG…
comp226_c0_seq1(isotig30003)	TTTTTGCGTCGATGTTTAGGGTTAGGGTTTTTTAAAATCTTACGAGTTGGGTATTGATTTCAGCGTTTTGTTTGCTCAGCAGCAGCTTCACCTGAGAAGAGTAGAAGGTGAAGGAGAAAGGTAAGTTATGGTGAAGCACAACAACGTTGTGCCCAATGGGCATTTCAAGAAACATTGGCAACGCTATGTGAAGACCTGGTTCAGCCAGCCCGCTCGCAAGGCCAGGAGACGCACTGCTCGTCAAAAGAAGGCCGTTAAAATTTTCCCGCGTCCCACGGCTGGTCCTCTCCGTCCGATGGTACACGGACAGACACAAAGATACAACATGAAAGTTCGCGCCGGGAGGGGATTCTCGCTTGAGGAACTTAAAGCTGCTGGAATTCCAAAGAAGTTAGCTCC…
comp227_c0_seq1(isotig33287)	TATGTTCATCATATCACCGTCCACAAACACTGTTTCCACGCTCTTCCCTGGTTGCTATATATACACTGTGTATGTCATTCCCTATCCACAGTCTTTTCTAATACTTTTCAATATTCTCTCTGCATTTTGAAACATGTCTGAAGAGCATCGTCACCACTTGTTCCACCACAAGAAGGAAGAAGACTACGTTAATCCTGACACCGGTTCTTATGGATCGGACGGCTATAATGCCACCGGAGGTGGGTATGGAGGTACTGAAACTGGGTATGGAGCTACTGATACTGGGTATGGATCTACTGATACTGGGTACGGATCGTCCGATTATCAGACTGGATCGGGCTATACCGCCGCCTCTACATACGTAGAGCAAACCAGTGATGACTATGGTCGAGAAGAGCA…
comp228_c0_seq1(isotig26385)	CAAGGAGCACATTGCTGCCTATGGAGAGGGCAATGAGAGGCGTTTGACTGGCAAACATGAGACTGCAGACATCAACACATTTTCCTGGGGCGTTGCTAATCGTGGGGCATCAATCAGAGTTGGCCGTGACACAGAACGTGAAGGCAAAGGTTACTTTGAAGACCGTAGGCCAGCTTCAAACATGGACCCCTACGTTGTTACATCCATGATAGCCGAGACAACCATACTGTGGAAGCCTTGATAAAACTATGGGCCTCATGAACAGAATGGTAGCGGTCGATTGGAGAGATTCCTAAATGTTTGTGGAGAAGATTCTCATTTGGACTTAGCTTTCTGGCTTTGAATTTTGGCCATTTCTCCTAGTAGGAACTATCTAATATCATAAGTTAGCATCTAGGG…
comp229_c0_seq1(isotig42454)	TTACCACGCATATCTCTTGGTTCTCCTCTACCCTTCTATATAACGGAGATTTCCTTCACAAGTATTCATACCCATACCTTCTTTGATTCTTCTGAATTCTGAGCTAAGGAAAAACCATGGCTGCTCACACGAAATGCCTCATCTCGCTGCTCTTACTCGTGGGTATGCTAAGTCATCTGGCAGTCTCTGCATCGAAGGAACAAGTGAAAGTAACCTTTTTAGTGCACCAACATTTGGAAAGTCCTGGATCATTGATAATTGTTGCAGACATTTACCCAATGTTAAATGGTCGGAGCATGCAGCTGACGCGTGGTGATGTTTGGGTTCTTACTGTGACGATGACAAAAGGAGTAGAATACAAATACTCGGTGCTGGTGTTGCCTGATGGGAACTCTGTTG…
comp230_c0_seq1(isotig30554)	TAATGCAGCATATGCGTGTCGTTCGCAACCTTCCTTGAAATTTACGTAATGATAACGACTACTAGAAAATTCCTCAAGGAAGGAACTGATTCAAAGGCTAGACCCAAAAGATCTCTGCAATATAAATTAAGTCATTAGCCGCACATTTGTTCTTGTGAAAAGCCCTCAAAGAGAAGCTCATTCAAATTTCCGAATTTAAAATGGCAGGACGCCCAAGGCCTGTAGATGTGGATCTCACAGTTATCTCTGCAAAAGATCTGAAGAATGTGAACTGGCGATACGGCGATCTGCGTCCGTATGCCGTGGCGTGGGTCGACTCGGACAACAAGGTTTCGACTCAGGTGGACCAGGAAGGCGACACGAAGCCCTCATGGAACGAGAAGCTCACCATCCCTGTCA…
comp231_c0_seq1(isotig13002)	CCTAAAGAAAGCATCAGATGGACCCCCCGTGTATTCGTTAGAGTACGCGTTTTGAACGCGCCTGCCGCGCCAGATCTTTTTTTGTATAAACTTCCAAACAATCTTCCCAATCTTTTAACCGTGGTGGTGGCAAATGAGAAACCAGGGATTCTTTTTCCACAGTCTTGTGATTTTGGTAGTCAAGATTTCTGATCTCTGATATACATTGGCTCTTCGTTCCGCTGTTCAACACTGTTTTTCCTTTTTAGAGTTGAATCTGGTTACATCCTTCTGTTGCTATAGCCGTTGAAAGAGCAGAGGGAAGATAAGTGCCAAACACTGTTAGAAGTTTAAACTGTCTGCATCCATAAATCTCGACTCCACTAAGAATGGGAGGAGGTAACAAAAAGCCAGAGGAGG…
comp232_c0_seq1(isotig11663)	TTAACACCAACAAATTCTATTTAAATCGTCCATCCTCCCATTCTTTTTAAATCATCCATTTTCCGCATTGTCAGATTAGGGAAAGCTGTTTGAGATTTATCTGTCTTTGCGGAATAAGAAAACAGAGGAAGTTCCCATGGCCAGATATATCTCTATGCTCGATTCCAAAGCTTTCTCAAGACTTTGCGGTCATGATTTTGGATTTGGAAATATAGCCAGGAGAGAATACGGCGCCACAGCGAGCAAAATGGAGTTGCGAGGAGGTCAGGTGGAGGCAAAAGAAGCGGAGGAGAAGAGTAGAAAGAGAAGTTGGATGCCTCACCCCATTACTGGCTACTATTTACCAGAGGACCATTTTGGGGATAAAGATGTTTCCCAATTAAGGGAAGGATTATTCAA…
comp233_c0_seq1(isotig17329)	GACCCCAAATTGCACATTCTTGGCTCACGCGGTTCCTGTGCCTTTTCTTACGCGTACAGGGATATATTATTTGCCCTCAGTCGGATTCGATCACCCGATCGGCCACAATATTTTGCGCTTATATTTATCTGTAATTTGCTGAAGATTTTGCTGCTCTGAGTCTCCCGTTCATTTCAATCGGAGAGAATGTCGTGGCAGGCGTATGTAGATGATCACTTGATGTGCGATCTGGGTCGGGGAAATCGCCTGTCAGCAGCTGCGATCATCGGCCACGATGGTAGCGTATGGTCTCAGAGCGACACATTCCCTGCGATTAAGCCTGAGGAGGTGACTGGGATAATGAATGACTTTGCTGAACCTGGGTCTCTGGCACCAACAGGACTTTACATTGGTGGAACA…
comp234_c0_seq1(isotig31973)	GACAGCTTATCCATTGAAGACGCATCCCTTACAAGGACTGCCATTGGCCTAAGTTTTATTATACTAGCCTTGTCCCAGCAGAGCCAAGAACAGAGACACAACAGAATGGCAGGAGTTTCAGTTCCAACAGGCTTGATGAAGCCATTAGCAGGAAGGTCGTTGGGCTGCAGGATGCCATGCCGGGTGGAAAGGCGAGTGATGTGCTCAGCGAGCGAGACAGACGAATCGAACAAGGGCATGATTACATTTGGGAAGAAGATGTCCACAGCCCTGGCGTTGGCGGCGGTGATGACGAGCGGAGCAGCGGTGGGGGCGGCGCAGGCGGACATAGCAGGGCTGACACCCTGCAAGGAATCAAAGGCCTTCCAGAAGAGGGAAAAACAGGCGATTAAGAAGCTG…
comp235_c0_seq1(isotig26863)	GCGGAGGAGGAACACCATCGCCGACACTGTCACAACTGTTGGCGGACAGTTGAAGATGCAGTACTCAAAGCTTGGATAATTGTTCGTGCCTACTCGCTTCAACCTGTCATTGCCAGATCAGCCTTGACCGCCACAGCTGCAGTCATAGTTACAATTCAAGTTGTGATTACGATCGTGGCAGGGCTTGCCAAGGAGGTGCAAGGGCATGCTATACTTCAGGAGAAATCGTTCAAGTTTATTGCCAGTATTCTGCAATCTCTCTTCATCTTGCTAGCCTGGGCACTCATTAGTTTAAGGTGGGCTATTGCAGTGGCTTATTACAGAAGACGCCAAACGGATAGTTGGCATATTGACTTTCGGATAGAGGATTTCTGGACAAGGCACCTGAAAGAACTGCGG…
comp236_c0_seq1(isotig35198)	GCTGCTAAATTTGAAGGAGCCAGGCGGAGGAGGTGGAGCCGATTGTCTTTCAGAAAGATGACGTTCAAAAGGAGGAACGGAGGGCGTAACAAGCACGGCCGTGGCCATGTTAACTTCATTCGGTGCTCCAACTGCGGCAAATGTTGCCCCAAGGATAAAGCCGTGAAGAGATTTCTGGTTCGTAACATAGTGGAACAAGCTGCAGTGCGTGATGTGCAAGAAGCATGCGTTTACGACGGATACACGCTTCCTAAGCTATATGCGAAGATGCAGTACTGCGTTTCCTGTGCGATTCATTCGCATGTGGTTCGAGTCAGATCTCGCACCGACCGCCGCAACCGTGAACCTCCACAGCGTTTCAGACGTCGGGAGGATGGTCCCCGGCCTGGTCAGGCACCT…
comp237_c0_seq1(isotig24536)	TGTGCTGCACTCATTGAATTATCTTTATAATCTTCACCTCTTCATTTTACTATCATGCTCATAATGATGACCATGATCAGCGCTAAGCAATTCTGTTGTGCTTAGTTATAGTCTTAGTTGTTTCCTCTTCATAGATTGTGTTGTCTCATGGCTGTTAATGAGTTTTAGTGTATAGATTCCACTGGTTCATAGATTTTAAGCAGAATCCCTCAGCTTTAAAAGTAGCAATAGCAGTAGTACTATTCTATTTACTGTTGCCTAGAGACTGATTATATTTAGATTGGAGCGTTCCCAGGCATGTCTGTTACATTCTTCTCGGCCTTTGTCAGAGTTTTGTTATTGTATCCAATACCCCAGCGCTTAGAGTCAAGTCTATATTCCAGAGATCCTTATTTGTTT…
comp238_c0_seq1(isotig03900)	GACTCAGAATTGAATTCCTGCGAGTGTAGTGATCAGTTGGTCACAGGAGCAGAAGCAGAGAGGGATCGGTTGGGAAAATGTTTATTAACAATTTTCGTGTGGAGAGCCCCAATGTGAAGTATAGTGAGGAGAGTATTGAGGCTGTGTATGATTATCAAACCACTGAGCTCGTTCATGAGAACAGGAATGGGAAGTATGAATGGGTTGTCAGGCCTAAGTCTGTTAAATATGAGTTCAAGACTGAGACTAAGCTTCCCAAGCTCGGGGTTATGCTGGTGGGATGGGGTGGAAACAATGGCTCCACCCTGACCGCGGGTGTTATTGCAAACAGAGAGGGAATCTCTTGGGTGACAAAGGATAAAGTACAGCAGGCAAATTACTTTGGGTCTCTCACCCAAG…
comp239_c0_seq1(isotig27187)	TCGCTCACCGGCGGCAAACCGGCTGAATCGTTACCATAAAAGCAGAAGGGGTCCGACAATTTAGTGTAGTAATACTGTTAGGACAGAAGGGAGATATCGCAGGGGACGGCAATGGCGTCGGGATTGATTTTGGCTTTTACAATTTTTGCGGCATTGGCTGCGTCTCTTCAGGCATCTAAGTTCGAGGACTTTGCTGCAACGAGCCAAAATAAAATTCTGCAGGAACCCATAGTGGAATATATCAACAGGCATCCAAATGCTGGATGGAAAGCCGACATGAATTCCCGCTTTTCCAATTACACTATGGGACAATTTAAGCATCTCCTTGGAGTACTTCCCACTCCCAAGAGTGTGATAGAAAATGTTCCTGTGAGAGCTTATCCAAAGGGCCTCAACTTA…
comp240_c0_seq1(isotig23936)	TAGTAGCCGCTCCTGAAGATCAGAGTGGCAAAAATCCTATTTTGAGCGTTTGCGGGGGCTTTTGTTGCCTCAATTACAATTTGGGTCTCTCTCAGAATTCAGAACAATGGCTTCTTCTCTCACGATTTCCCAGGCTGCTACAGCAGCAGGCACTGCAGTCACTGCAAATGCTCGTTTACAGAATGCTGCTTCTGCAACTCAATCACATGGTCACGTGGTATTTAGCTTTGGCAAATTCTCTGGACTGAGCCTCAGGTCACACGGAAAGGTAGCTTTTGGCCCCAAGAGGCGCACGAGATTGGATTCATCAAGAAAAAGCGTTATCAGGGCTGCTGCTGTGGAGACCTTGGAGACTACTAGTACTGCTCTGGTCGAAAAATCTGTGAATACTATTCGGTT…
comp241_c0_seq1(isotig04943)	CAAAGCGTTTTGTTTGTTGTGTCATTTAATCGATTGCTAGCCTTCCTCTCGCTTTTACCCTCCCTCCAAATATGTCTTCTACCTGTGACAACTGCGACTGTGCAGACAAGAGCCAGTGCACCAAGAAGGGTAACACTTTCCAGGTGGAAGGGATTGTGGAAACCAACTTCAATATGAGCCTCTCTGAGTGCGAGACCGTGCAAGGAGAAAATGACTGCAACTGCGGCCCTGGGTGCACATGCACCGCTTGCCCCTGTCACAAGTGATGTTTCAGAAGCTTCTTCGGTAATATAGATATACGTAAATAAATGCAATGCGCATAAATAAGCATGTTTATGCTTGTGGTAATGTTGAGGGTCTGCAGAAAGGGTTTCAAAGCATTCCTGTGGCTTTTACAAT…
comp242_c0_seq1(isotig41040)	CCCTTCTCAAACTTGTCAATCATGAGATCTACGGAGGTTCCTCTCTTTCTCAAGCTGCTCAAGTAATTCAACGGTTGCCTCTGGTGTATGTATCTCACAACAAGAGCACCAGGCGCTGCGGTAGTATCGATCCCAGCATGGTGAAAGGTAAAATTGTGTTGTGTGATATCGCATTAAGCAATATTTACCTTGATTCCATGGCAATTAGCGTGCCGAAAGAAGTTCAAACGACAGTGAAAAAAGCTGGGGGAGCTGCAACCATCTTCGCCAGCGAGATCTACTGGGGCGCGCAAGAATTTATCTCAGATTTTGATCTTCCCTTTATTAGCGTGGGTTTTGCAGTTGGAGAGAAAATCAAAGCGTACATAAACAGTACCAGTAATCCTACCGCCTCTATAA…
comp243_c0_seq1(isotig33439)	CATCCATCTATTCCGTAAAGGATACATCGTTAGTTGGTTTACACATATTGTCATTGCTACAGGTCTGCAGGAGGCGAAGAAAAACTTCAAATCTTATTTTATAAGCTTGCAATCATGCCGCGACGCAGTGGAGGCGGCGGAGGAAGGATGGGGGGTGCCCGTCCAGCTCGAACACCAGTTCGTAGCCCTCCACAGCCAGCTCCAGCTTCTCATGCTCCTCCCCCGGCTCCAGTACAGCCTAGTGGTGGTGGGTCCATGCTCAGTGGCATTGGATCTACCATAGCACAAGGATTGGCTTTTGGAACCGGAAGTGCTGTAGCACATAGAGCTGTTGATGGAATCATGGGTCCACGAACAGTTCAACATGAGTACATGCCTGGCGAAGCATCTGCTGCACCT…
comp244_c0_seq1(isotig27524)	GGATAGCAAAACCCAACAAAAGGGCCCCTTGTTATCTCCCTCTGAAAAGCCTTTGTAGCACCTGCGCGCAGGTCCTGCATTCCAATCCCTCTAACACTCCACAAACACAAGAGAGAGAGGGAGACAGATAGAAAGATGGCCTGCACAGCCCCCACAACAGGTGTCCACAGATCATCATCTCTGTCTCTGGCTTCTCAATTCTGCTCCAAGCCTCCATCCAACTTCTGTTCAAGAAGAGGCAGAAGAGGGTCCGTGGTCATATGCTCGGTGTCTTCTGATAAGACCGTGGTCATAGGGCTAGCTGCCGATTCGGGATGTGGCAAGAGCACTTTCATGAGGCGCTTAACGAGTGTGTTTGGCGGAGCGGCGGAGCCCCCCAAGGGTGGCAATCCTGATTCC…
comp245_c0_seq1(isotig18488)	ACGCCCATCATACGCTAAATTCCTTCCATTCTGTCACACGTTCTCAGATCACTTAAACTTCTTGTAATTCGTCATCGCTCTGTAAGAATGAAGAAAATAGTGCTGAAATTGGCTCTGGAGGACGAAAGCAGGAAGAGAAAGGCCCTCAAGTTGGTTGCAGGTGTCCAAGGGGTGGATTCTGTGGCGGTGGACATGAAGGAGAAGAAGATAACTGTAATAGGGGATGTGGATCCCGTCTATTTAACTTCTAAACTCAGGAAGTTTGGCTCCACAGAGTTGCTGAGCGTGGGTCCTGCGAAAGAGGACAAAAAAGAGGAGAAGAAGCCTCAGAGCGATGCAAAGAAGGAGAACAAAGCAGAAGCTCCAAAATTCGAAGTTGTGTATATGCCCCGCAGCCAC…
comp246_c0_seq1(isotig08987)	TCATTCTTTAAAAAGAGATGAAGAGCTGCTGTTAAACCCTGCACATTCAGTTTGAGGAAGCTTTTGTGATATTCCTCTCTCACCAGGCTTTTTCAGGTCCGGGGTTCGATTCTTGTGAAATTGAAACTTGCATATACCTATATGGCTCAACTTCAGTCTTTTTCTATGTTTTCTTCGACCAAAATGCCTGTCTCAAGCCCTGTAAAATCTGGTGCATGGCACACCCAAGATTTGAAACTTCTACATTTCAATGCTTCTGCAGCAGGCAGTAGAACATCTCTGCGAGTGTTGTCTTCCAGTCAAAACCAAATCTTTTCAAATTCAGGAGAATCATCAAGCAAATTGGCGGGAGAAGATATTACTCTCAATGCAAAGTGCTCAAGCAAAGTCTCCAGCATT…
comp247_c0_seq1(isotig28702)	ATCCTGTCCTCCACATTTTGGAGGCAATCGAAAGGCCACGTAGCCGCTTATACTAAAAACATAAGTCTCCTTAGGTGAGATTGGAAAGTGTTGGATTGGGAACAGAAATGGCTTCCATGATGCTCGCTTCCTCAGCATCCAGTGCCATTGCAGGCACAAGATTGCAGGTGAAAGGACTGCCTTCTCTCAAATCTGCCAGGGCTGGCACTCTGAATGTTAGGGCAAGCGGGAAGAAGTTAAAGGTGGACCAGCCGCTTGGACCTTCCGGCGGTACCAATTTCAGAGAGGGCAAGGATGCCTCCGGCCGTGTGGCCAAGGGTAAAGGAGTTTATCAATTTGTGAACAAGTATGGTGCTAATGTTGATGGCTATAGTCCTATTTATGACACAAAAGACTGGT…
comp248_c0_seq1(isotig02592)	TGCCTTCTACTGCCGCATCGTCTTCTCAACCTTCTCAACAACCAGCCAATGCTGGGCCTTCTACTGCCACTACTTTTGATAAGGAGAGTTTTCTACATAAGTTTAATGATATAAGTCAGCTAGAAAATCTGATTCGGTTTATCGAAGAGCTATTGAAGAACGCTGCGGGAGAGAAGAACGAAGGAGGATCTAGTTCAGAAGTAAGTTCTTATATCCAGGATGGCCAAGCATTCCTGGAGTCAGTAGATAAACACATTAGCAAACTTCCTCAAAAGAAAGATTCCATGGATGGCTTATCTGCAGAGACACCAAAAATTCTAATAAAGTTGCTCCAAGGCGCTGGGAAAATTCATTGGGTGGGGGCAGCACTTTCTGTGGTGGGATTTGCATTGGCCAGAT…
comp249_c0_seq1(isotig12969)	CGCTCCCTATTTATACCGAGAGAGTCCTGCTTCACTTAGTATCTCTGAATCGCTGTAATTCGGCGCGGACGGCAAGATGGCTGGGTTTTGCAAGATGAGGATTCTAATTGGTTTGATTGCTCTCATGTCACTGGTGGCTAGCGAAGCAGCCAGTATGCAGGGTAAAGGGGTATCTCCGAGTTTGATATACTGGCACAAGAAGCTACCCACGACGGCCATTCCGGAAACTCTGAAAGTACTCATCTCAGGGGAGGACGAGGGCGAGGATGGAGTGCACGTCAACGTAGGGAAGCCTCCGGCGAAAGCTGGAGCGCCTCCAACGAAAACGCCGACGCCTGCGCCGAAAGGCAAGGGAAAAGGCGTCGGGGTGTCTGTGAATCCACCTGTAAAAGGTAAAGG…
comp250_c0_seq1(isotig06363)	CTGATTCCAATGGTGACCGTGGAACCGGGTGTTTGTTTGAGGAGGGCCATCATTTAGGGAGTTCAATGGCTATATATATTATAATCCTTGGGCCTCTTGGCTGTGTATATCTCAATGATTGAGAGTTTTGAAAGTAGGAAATATGAATGGGCAAGCAGCTGATAAGCGCCACCATGGAGAAATCTGTGATTACACGAGCACGAGTATGTTCGAGAGCGAGGAAGAAGAACTAGCAGGACAAGCAGAGGCATGGAAATACACATTTGCGTTTGTGGAGTCTTTGGCAGTAAAGTCCGTCGTTTTGCTTGGAATCCCTGACATGATTGCGCGTCGCGGCCCCAAAGCAACGCTTTCCCTCTCAGAAATTGCAGCAGAGCTTCCCAGCAAAAAGCCTGACGT…
comp251_c0_seq1(isotig16656)	GAGGGTTTTAAATAGCAACGAGGTGAAGAGATAAAGGCAAGCTTTCGAGACTGGCTACCGCCGTCTCATCATATTCGTGTTTTCTGCTTTAGATCCTCCACAGTTAATAGTTAACAGGTGTAGCATAGGTCTGTAGGATACTCCTTAGATCTGAACATGGCTGCTGCTGATGTTGAATTTCGGTGCTTTGTTGGTGGCCTCTCTTGGTCCACGGATGACAGGAGCTTGAAAGATGCCTTCAGGGCGTTCGGCGAAGTCATGGATTCTAAGGTTGTGAGCGATCGAGAGACTGGAAGATCCCGAGGGTTTGGATTTGTAACCTTTATGGATGAACAGTCGATGAGAGATGCCATTGAAGGCATGAATGGACGGGATTTGGATGGAAGGAATATTACTGTA…
comp252_c0_seq1(isotig20389)	CCGGGACTGTTTGACGCGTAGTTTTGTAAAATATTTATTGTGTCGCTTAAATACAATGATAAAAGGATTAGGGTTTCTACGCAGAGGTGGAAGGGCAGGGGAGGAAAGAAATTTAGTAATCACGTCTGTCGGAACTGTCGAAGATATATAACAGTTTTGAGTACCATGGATGGACCTGCGGTGCCTGAACCTGTCGGTTATCTTTGTGGAGACTGTGGAGCTGAGAATACCCTGAAGCCTGGTGATGTAATCCAGTGCAGAGAATGTGGTTATCGTATCCTGTACAAGAAACGCACGAGGAGGATTGTTCAATATGAAGCTCGCTGAATTGATTCCATAGAGTCTGGATTATTGTGGGCGAGTTCTGGATCATGTTGTGGATAAAAGTGTAAATCCAAA…
comp253_c0_seq1(isotig15736)	AAACCCAGATGATCCTCTTGTACCAGAGATCGCCCATATGTACAAGACTGACAGGTCCAAATATGAGACAACTGCAAGGAGTTGGACTCAGAAGTACGCAATGAATTAGTTGTTGCAAAATAATTTGAAGCAATACAACTTGAGCCACAAGTTGACATTTCTGTGAAGTCTGACTTACTGCTTGTAAGGAATGATTCCTAGGGATAAAGTGCTTTCCTTCAAACATGGTTTGAATTGTATGATTCTGTTTTATGAGAATTAGTCATTTTATTATTTTTGAAGTGCAACTATGTAAATTTTGTGACAGATTTCGTGAAGACAGGCCAGGTTAGACTAGCCATTGTAGTCGTTATCATCAGCTATTTTTGTTTGGTAATCATAGATATGCATGTCTTTTGC…
comp254_c0_seq1(isotig31218)	AAAGACATTTGAAGGTTAAAAGAGGTTTAGATATTTATCCTTTGGATTATAGAGCTTTCGAATCCGCAAGAAACCCTAATTCTAGGGTTTTTGCATTCAAGTAGTGTTTCGAAGAAAGTATATCTTCTCTTCGTATTTCTGGACGGAGGATCGCGTAATGCTGTAAATCCTCTACATCTAAAGGTTTTGAGGTAAGCTTTAGCAATCATGTATACTGCTAGGAGGAAAATTCAAAAAGAAAAGGGTGCAGAGCCTGATGAGTTTGAGGAGTCTGTGGCTCAGGCCTTATTTGATTTGGAGAACACCAATCAGGAGCTGAAGAGTGAACTCAAAGATTTGTATATCAATTCTGCCAAGCAAGTTGATATATCTGGCAACCGTAAGGCAATTGTTGTTCAT…
comp255_c0_seq1(isotig28068)	TTTGCACTTTTTATCTTCTCTGAAGGGTTGGACAGTAGGGAGAGATCAGCGGCAGTTGCAGGAGGCGAGCTAGGAGCAGTTCAAGCAGCCAATAATGAAGTACAATCCGAGAGTCAGTAGTTCCAGGCGGAAGAGTCGCAAGGCTCATTTTACAGCTCCATCTAGTGTGAGGCGTGTTTTGATGAGTGCACCACTTTCCACTGACCTAAGAAACAAGTATAATGTTCGTTCTGTGCCGATCAGAAAGGATGATGAAGTTCAGGTTGTAAGAGGGACATTCAAGGGAAGGGAGGGGAAGGTGGTTCAAGTTTATCGAAGGAAATGGGTCATCCATGTTGAGCGTATCACCCGAGAGAAAGTCAATGGTTCAACTGTAAATGTTGGCGTCCACCCATCCAA…
comp256_c0_seq1(isotig45549)	TGTAGTAAAGTTATATAATGGCAAGAGCAGCAACAAGCAGAAATCACAAATTCTAGTGATAGTGCCTCAAAATGAGTATCAGCTGGAATATGTTGATTCGCACGCTCGTCAACAATAATCCAGCCGTTGCTTGGAGAAATGCAAGCATTATTCATAAGAGATATGCACATGCAATCTCAAAGGGAGATAATGGCAACTTTACTCAGAGCTCAGACACCAAGGACAATCGGAAATCCAAAGATCATTCCAATCCAGTGGAGAACGGTCAATTTGACTTGCAGAAGAGGTCACATGCTACTTCCTTCAAAGGAGAAACTCAAATGTTTTCTGATATTGTCGTCAAGGAAGAGCAGAAATCTCCTAAACCGAAACCAGATACAGGATCAGGTCCCCATCATA…
comp257_c0_seq1(isotig25785)	AATTTCACAAATAGTAAACAAGATTTGTTCAACTTTGGCAATTAATAATTACCTGCTCTCGCACGTTATATACGTGCTGCCATCTCTATGTTAGTGGAATCTTTGACATCCCCCTTTCAGTCTGGTGTGCAGCGGGAATTTCGACCGAAGGAAGAGGCATAGGGGGGGATATATTCGCTATGGCGATGAGTATGTGGATTGTGTTGTTGGTTTCCTTGGTTTTGTCTGTGGCTGTTTCAGCCATAGATTCCGACTTTTCCATTGTAAGCTATGATCTGAGCCGAGATGATAAAATCATGGAGCTCTATGAGCAGTGGCTTGCAGAGCATGGTAAGGCTTACAATGGCCTGGATGAGAAGCAAGAGAGATTTAAGATATTTAAGGACAATTTGTTGTTTA…
comp258_c0_seq1(isotig14607)	TTCCTTGATAGGAAAAAACTTGTTTTTCCAAATAAATTAACGTCTCCTTTTGACAGTGGTCTGTACTCTATAACATGGCACCCAAGTGCCTGGCTATAATCAATTCATTGGGTCCCTATGGGAAACCCCATGATGTTTGATATGATATACTTTCCTAAGGCCTGTTCTGTGTTGGATCATGGGGAGAAGTGCTCTATTATCCATTGAGTGTTATTATTATTATAATTATGGCCGTTAGATCTACAAATCTATACTTCTCTTCTCAGCAAGCACCACTGCACAAATCTATTGCAGTTGTCTTCCACTAAGCTTCTCCAGTCATTACTTCAGTCCCTGAACCTTAAAGTTCAAAACTTGGGTTTTATAGATGCAATCAAGTACCAGGAGTAAGAGTGTATT…
comp259_c0_seq1(isotig30614)	TATTGGTTAACTAGGGTTAGGGTTCTCTAGAATTGAAGAAATTAGAATTTTATACCCTATATTCTGAAGGGGGGAAATTCTTGCTCGTCAGTTAGCTCGAAAATGGGTCGCGTGATTAGAGCACAGAGGAAGGGAGCAGGTTCTGTTTTCAAATCTCACACACATCACAGAAAGGGCCCTGCGCGCTTTCGCAGTTTGGACTACGGCGAGCGAAATGGGTACCTAAAAGGCATTGTTACAGAAGTCGTTCACGACCCTGGGCGCGGCGCCCCCCTCTGCCGCGTCAACTTTAGGCATCCTTTCCGTTACAGGCAACAGAAGGAACTATTCATCGCCGCCGAGGGTATGTATACTGGCCAGTTTATTTACTGCGGTAAGAAGGCCAATTTGACTGTGGGG…
comp260_c0_seq1(isotig17227)	TCTCCAAGCAGGGGAGGGAGGAGCAATCCATTACGCGAATAACACTCGGAGGAGCTCGGCAAAACACAAAGGTCTCGAAATGGCTACTGCTACGCCTGCGACTCTGCTCCGCGCGACCTCATTCTCCTCTGGCAGAAGATCCTTCACCTCCGTTAAGCCCTCCTCTCCCAAACTTTTGGTCACATGCCGTGCACAGAAGCAAGCCCTTGAAGAGGTTTTGCCGTCCGCCGTCACACGCAGGCTCGCTCTCACCCTTCTGGCGGGAGCAGCGGCCGTCACTAGCAAAGTTGCTCCCGCAGACGCCGCTTACGGCGAAGCCGCAAACGTGTTTGGAGCGCCAAAGAAGAACACGGACTTCATCACTTACAGCGGAGAGGGATTCAAGATCCTGATCCCGGC…
comp261_c0_seq1(isotig27416)	ATTACCCATTGATCTCAACCTTGCGTGGGGCTAACGTGGCTGGTGGCCGTCTGCATGCGTATGAGGCGGAGAAGGATTTCATCTCTCGGATATAAATAAGCTCTTCGCCCTCAAGGTCCTCACACAATTCTGTTGAAGATCTCGATTCTGCTGTTCGAGTATTGGTTCGTCAGGCTCTGTAAAACAGATTATTCAGTAAGTATCCAAGATGCAGATCTTTGTAAAAACCCTTACCGGAAAGACCATCACTCTTGAGGTGGAGAGCTCCGACACCATC
comp262_c0_seq1(isotig25528)	GATCTCTAAGCTTAGAGGTCTCAAAATTTCCAACGCGTCAAATGGCGTCCCTCGAATAAAACAGAATAGTTTTCTTACAGCGGATAAGGAAAGAAGGGCTCTCTTCTCTTCGAACACAAACTACGAAGAGCAAAGGAGAAAATCCAGGAGAGATTTGTAGTAATGGCGATGAATTTAGCCACAACAACGACCCCTTCGTGCTCCTCTTCTTCTGCAGCCCAAAAAGGGGGAAACTTCTCACAAGGTACAGCAATCCCTTCCTTTTGTCTAAAACCCAAAACCCCAATTTGTTCTTCGTCTTTTTCTTCTGTCTCTGCATTTTCACTTCACACAAACAATACCAGAGGTTTTGGTCTTTCACTAAAAACTGGCACTAAGCCCTTCCGGCTGACTGTCCGG…
comp263_c0_seq1(isotig27179)	GCTCTCGACATTGTTTGTAAGTGTTGTAAATACGAATGCCGAAATGGTTATTTATAATTTAAGTACTGATACTAAAATTGTTTCGTTTATTTAATGACAATACCGGGGGCTTTTCTTTTTGTTTGAATCTCTGATATAGATTATTTTCTGTCAGGGACGTCATACGTAAGCCGAATAATTAATTTGCATTGTTTTGACTGTATTCAAGATTTTGATCTTTACGAAGTTGATGTATATTTTATGTATATACAACCGACTGGTCTGTTAGGTTGGTATATATAGGTAGCGCGGTCAATGGAGTAGTGGTAAGGGGCTGCTTATCTAAGTGAAGTTTGAAGAGTTGCTTTGTTTAGGAAGGGTTTGAAGATTTGGAGGAACTATGTTGGCGGTTTTTAACAG…
comp264_c0_seq1(isotig16406)	TAAAAAACAGTCTAGTAGTGAAGTTTCTTGCAACGAATAGCAATAGCATCGTCGATCCTTTCGGAATCCTAGCGAGGCGAAGTGAAGAAAGCAATCATGGTGAAGGTTTATCCACAAGTGAGCGAGGAATACAAGAAGGCCATTGACAAATGCAAGAGGAAGCTGCGAGCTCTCATTGCCGAGAAAAACTGTGCTCCTATTATGGTTCGGATCGCATGGCACTCTGCTGGGACTTATGATGTGAAGACTAAGACTGGAGGGCCTTTTGGAACTATGAGATATTCTGCCGAGTTGGCTCATGGGGCTAACGCCGGCCTGGATATTGCCGTTAAGTTGCTTGAGCCTATTAAGGCACAGTTCCCCACTATCTCTTATGCTGATCTCTATCAGTTGGCTGGA…
comp265_c0_seq1(isotig41133)	ATGTAAACACGGTTTTTGAAACGCGCTGAAATATTTTCATCTCGTTTGATAAAAGGGCAGAGCAGGGGGTATTGGTGTGTCCAGCAGTAAGAATATTGAATTAATGGCAAAGGCGATGGAGAAGGCCAAGTCTATCGTTTCCTCTCATCCAGTTGTTGTTTTCAGCAAGACATCTTGCCCGTATTGCACACAAGTCAAGCAACTGTTGACAACGTTGCGCGCCAAGACAGAGGTCGTTGAGCTTGATAGTACAAGTGATGGTCCGGATATACAGGCAGCTTTGAAAGAATGGACAGGACAACGGACTGTTCCAAATGTATTCATTGGAGGCACACACATTGGTGGCTGTGATGATACTGTTGCAAAGCATAAGAGTGGACAGCTTGTACCACTCTTGAC…
comp266_c0_seq1(isotig09405)	GGTTTTGAGGTTAAGATTTGAAACCTCTCTTTTATTTGTCCATTTGTTAGAGCGAAGGGTAGCTTCTGCAGCACATTCATCAGGAACAAGTGCAGAGGCGAATCCAAAATGGCGCGTGGATTAAAGAAACATTTGAAGAGGCTCAATGCCCCCAAGCATTGGATGCTTGACAAACTTGGTGGCGCTTTTGCACCTAAACCATCAGCAGGTCCTCACAAGGGAAGAGAATGCCTTCCTCTAGTGGTTCTTCTGAGAAATAGGTTGAAATATGCCCTGACATACCGTGAAGTCATTGCTATTGTAATGCAACGGCTCATTGCTGTTGATGGAAAAGTCAGAACTGATAAGTGCTACCCTGCAGGATTTATGGATGTTGTGTCTATTGCAAAGACCAATGAG…
comp267_c0_seq1(isotig30724)	CGGCCGCTTTGATTTCTTTGCTAGACCAAGGAAGCAAGCCTCGCGAGGGGAATCTCAAGGTAGTGAGGATGTGCAGCCTAGAGAAGCGAGGGAAGGTGTACATTTTGACGTTCGAGGGCGACGGCGATCACAGGTTTAATGCCACCACGCTTGACGCCATTTGCGATGCCCTCAAACAGGTGGAACAATCGCCGGACGCAGCGGCCCTGGTAACCACCAACGCAGGCAAATACTTTTCCAACGGCCTCGACCTGCGATGGATCGCGGAGAGCCCCGGCCCCCGTCTTGACATAATCAGAGAGAAATTCGAGAACATGTTGGCGGCCTTCATGAGGCTGGGCGTCCCAACCGTGGCGGCCATCTGTGGCCACGCGGCAGCGGGCGGGTTCATGCTGGCGC…
comp268_c0_seq1(isotig37291)	TCGCCCTCATCTAATTAATTGTTTCATCTTTCTGCTCCCTACAAACACATCCTCACATCTCTTCTTCACTCAGAACACCATTTTGATCTGCTTCTGTGCAATTGTGTGGAGATGGCATCTCTTACTGTATCAGCTCCCTGCAAGCTGTCATCTGCATCATCCAGCCTGGCAGGCATGAAGCTCAGCTCCAAGCCCACAGGAGCCCAACAACACAGGGTTGTTATGATGCCTGTGAAGGCTGCCTCTAATGCAAGCATTGAGGTGGAGAAGAAGGAGGACAAAGAAGCCATGCAGAGGAGGTCAGTGATGTTTGCTGCTGCTGCAGCAGCAGTGAGTGCAGTGTCTCAGGGGATGGCTGCCATGGCAGACGAGCCCAAGAATGGAACCCCAGAGGCCAAG…
comp269_c0_seq1(isotig51055)	AACTCAAAACCCTAAAGATCGCATTCTCTATATTTCTCTCTTTCGAGTATTGTTAATTTGTCTTGGGCGGCAGCAGAAAGCCATCGGCGTGACGAAGAACAAGGGTTTGCAGCTTGGTTTACAACTCGGTTCACCAGAATGAGGGCTAAGTGGAAGAAGAAGCGCATGAGGCGTTTGAAAAGAAAGAGGCGAAAGATGAGACAGAGATCTAAGTAAGTCAGGATGTAGTTAGCGTAGCACGTGGTCATCGGATGCAGAGGAAATTTATCGATTATGTAGTTAAGGATGGCTGGTGCCTCTCACAGAGGGGGCCTCGGTCTGTTCTATCAGACTTTTTGTCTGGTCAGCGGTCGAGTCACACTGTGTCCATTCTGCTGCAGAAGCAGATCGGATTGCTCT…
comp270_c0_seq1(isotig36070)	GATTCGATTGTTCTGATCGCATTTTCTTGGCTCTGTTTAGGTTTGTGTTCGCGGGATTCGAAATTGTGATCTGTGAAGCTTAGCAATGGCACCCAAGGCAGAGAAGAAGCCCATTGCAGAGAAGAAGCCCGCGGCTGAGAAATCCCCTGCAGCGGAAAAGAAGAAGGCCGCCAAGGCTGAAAAGAAGGTGCCTAAAGAGGCCGGAGATAAGAAGGGCAAGAAGAAGCATAAGAAGAGCAGCGAGACCTATAAGATCTATCTGTTTAAGGTTTTGAAGCAGGTGCACCCCGATATCGGTATCTCTAGCAAGGCCATGGGAATAATGAACAGCTTCATCAATGATATCTTTGAGAAACTGGCCAGTGAGGCGGCCAGATTAGCGCGTTACAATAAGAAGCC…
comp271_c0_seq1(isotig14412)	CATCTGTGGCTTACAAAGTTCCCAACCATTCGTTGCATTATCGTGTAAATTTTAAAAAGAAATAAAGAAAAGAAAATGAAGACAGGTACTGGTGGCTTAGATTCATGGGCTTGGAGATCAGGTCTGTTGCTATAAAGAGACTGAAATTCCATCCTTATAGATCTCGTGGATGATCTTCAGTGCTCCGGAGATTGCATTTATCTTCACAAAATTCGTAGGTCTGCATTTCCTGTAAAGGAAGAAACGGGAAAGAGCTCACCATGGCTACTTCTGTAGCTGCTGTTGGTTCCATCAATATGAGCCAGACTATGGCACTGTCAAGCAGCGGCCAGGCATCATGCCCAAAGACTTTGGGTTCAAGTTACTCCTCGTTCTTTGGTTCAAGTGTTAGAAAATCCT…
comp272_c0_seq1(isotig24505)	GGCATTAGTTTCTCCCTATACTCTCTAGCGTTTTCTGCAGACGGTTGGTTATACAAGCACTGTTTTGTGCAGGGATACAATCTTCATATCTGCCTTCCAGTAAGACAAGAACAAAATTTTGCCAGAAAGCCGAGCTGTACCAATTAACATCTCGCAGCTATATCCGAACAACGAGAAGTAGATTCAGGATAAGAGAAAATGGCATCAACTTTGTGCAGTATGACAGGAATCAGCACTTCTGCAGCTCTCAGCAACACTGGAAGAGAGAAGATGAGTGCAACTTCTAACAAATATTGTATGTTGTCCTCTGTATCCGCTTTTGCACCCATTTCTCTTAGAGGCTTAAGCAAAAGGCAGACTCTGAGACTACAGAAGAGTGACCGGGGACTTAGTGTAAGG…
comp273_c0_seq1(isotig30390)	TTTATATTTCTCTAGGGCGTAGCAGGGGAGGCTTCACAAGGACGCCGCAGCAAAATTTCAGAAGACCGATATTCAGACATGAGTGAAGAGGAGGTAAAGCTTGTGCCCGAGTCGGTTCTCAAGAAGAGGAAAAGAAATGAAGAATGGGAGAAGAACAAGACGCAGCAGTTGGAAGCTGCAAAAGTAAAAAATGCTAAAAACCGTAAACTGATTTTTAAGAAAGCCGAGCAATATACAAAGGAGTATACAGACCAGGAACGAGAGGTTATCAGATTGAAGAGAGAGGCAAAAATGAGAGGAGGTTTTTATGTTGAGCCAGAAGCTAAGCTATTGTTCATTATTCGAATCCGTGGTATCAATGATATGCATCCAAAGACAAGAAAGATTTTGCAACTTCTG…
comp274_c0_seq1(isotig04346)	ACTCCATAAAGTCACCTCCCGTGAACTCAAATGCCAAGCAAGTAGGAGGTCACAAGCAATGGATGTAGATTTGACAAACCCTCCACAGTTCAGTGTTGGCCGGGAGCTTGCAACTTTGATTGCGACGTGTGGGATCCTGCCCAAGGCTTGGGAGGAAATATGCAGTATTTCCAACAATAAAGGAGACAGTTTTCTTCTGAAAAATGATGAAGGTGTATTATATGTGATCTTCCCTTCGTTTCATAACGAAGATCTCATTGCCCCAGGTAGCAAATATGGAGAGTGCAATATCCAGAATGAGAATATCTTCTCTATTGGCCAAAAGGGTGATGATGCAAAACTGGCCCTTGTTCACAAGGGAGCTCTCAACCGATTCCGGCATATTCTGGAAAAAACAGA…
comp275_c0_seq1(isotig39198)	CTCCCCACAATAAGAGAAAGAGACCATACAATTCCCTGACCTAATTTGAAGAAGAGGGCCAACCGCACTCAGTATTGTGGCCGCCGCGACTGCAATTGGAATCTGCTCTTCAACAGTGTTTCAAGTTTCAGGATTAGCTTACAATGGTGAGGATTAGTGTTTTAAATGATGCTCTTAGGAGCATGTATAATGCGGAAAAACGTGGGAAGCGCCAGGTGATGATCAGGCCATCATCAAAAGTTATCATCAAGTTTCTCCAAGTCATGCAAAAACACGGCTATATTGGAGAATTTGAGCTTGTTGATGATCACAGATCTGGGAAAATTGTTGTGGAGCTCAATGGAAGGCTTAACAAGTGTGGTGTGATAAGTCCTCGTTTTGATGTTGGGGTCAAAGAGA…
comp276_c0_seq1(isotig28520)	CTTTCCAATTTACATAATTTGTGCTGTTTACCGTTTTACTTCACTATGGCTGGCACTACCATTCTCAAGCTTGGGCTGTGTGGAAGCATATTCTGCCTCATGATGCATCTTCTTCTGGCACTTGACCGTGGCGATGAGTCAGCATTGTCTGTATGGGAAGATGAACTCCATGGCCTAAGTATGCCCGCCGAACTGGCTCGCTTAATGTCTCCCTTAGAGCATGAGGAAACTTTGTTGCTTGCAGATGAGGCTGCAGCAAAAGGCCTGCAGGCTATTGCGGAGGAAAATAGTTTTTGCAAAAGAGCAGGGCTTTTATGTGAAAAATCTCAGATATCAAAGTTGGATGCATGCGCGGTGAAAGCGCCATACAAGAAGAGAAAGCTACTAGACCTTGTACAA…
comp277_c0_seq1(isotig31543)	TTATTCTTCTAGGCCTATGCACAAACTTGTTAGTCTTTTCAGTAACAGGGCCTGTGATTTCTGAAAACCTGACCAGTTGGGCAAGATGGGTCTTACATTCACGAAGCTTTTTCAACGATTATTTGCCAAGAAGGAAATGCGCATTCTGATGGTGGGTCTTGACGCAGCTGGTAAGACCACCATATTGTACAAGTTGAAACTCGGTGAAATTGTTACTACCATTCCCACTATCGGTTTCAATGTTGAGACTGTGGAGTACAAGAATATTAGCTTCACAGTTTGGGATGTCGGGGGCCAGGACAAGATCCGACCACTATGGAGACATTACTTCCAGAATACTCAGGGTCTT
comp278_c0_seq1(isotig34371)	TTACAATATTCAAAAGGAGTCTACTCTTCATCTGGTCCTTCGTCTGAGGGGAGGTGCGAAAAAGAGAAAGAAGAAGACCTACACTAAGCCCAAGAAGATCAAGCACAAGAAGAAGAAAGTAAAGTTGGCTGTTTTACAGTACTACAAAGTGGACGACTCTGGCAAGGTGCAGAGACTCAGGAAGGAATGCCCTAATCAAGAGTGCGGAGCAGGGACTTTCATGGCCAATCACTTCGACAGGCATTACTGTGGCAAGTGTGGTCTGACTTATGTGTATCAGAAAGCCGAGGCTTAAGATAATTTTGGGTTAAGTTGGGTCTAGAGATGAATTCGGTTAATATAGGGTTAAAAGGGTTGCTTAGCATTTTCACATTAAATGCTGGGGTTTTAAATTGTCGT…
comp279_c0_seq1(isotig31141)	GTTTTAATGTCTGCGTCTGTGTTTCCAGTGGCGGGTCTTTAGGCTTTGCTTGATACTTCGAAATGGGTTCTAAGGTTCTTCGGTGTAAAGTCTTGTCCTATTTTTGATCTGGATCTTGCGGCTCTATATTGGCCTTATACAAGTTGAATGTTTGGTTAATGGTTTCTGTAATGCTCTACTTTGGATAATGAATGATTGAGGGTTTATACTTGTTCTCATTTGGCTACCATACTTCAAGAAGGGATAGTGATTTTTTGAGATCGTAATAATAACATACTTCACTGAATTATGTTTCAAGAATCTTGTCTTTCA
comp280_c0_seq1(isotig53310)	GACGGATGCTCTGAACTGCTTCTCTACTATAAACAGAGATGCAACGAATCTGCTTCAGGTAAGGAAAGGGGAGAAATTAGAATGGATCCAGTTGTGGAGAGGCAGGTGAAGTACGAAGAAGAGAATAAGAGTAGAATTAAATCCATGGTGCATGTGTTCCAGGTACCACTTCATTATCCCAGGTACACCAAGGCTGACTATGAGTCCATGCCAGAGGGCAAACTGGACAGACTGCTTGCTGAATACGGACTGAAGGTTGGGGGAGATGTTGCCTCCAAGAGAAAGTATGCCATGGGAGCTTTCCTCTGGCCTGAGGAGCTTCGTTAGTGTCAGTCAAATCATGGGTTTATTTCAATTCTTACGGCTGTATATATAGCTATCTAGTGTGTGTTTTGCATC…
comp281_c0_seq1(isotig04756)	TTCCTTTTCTTTTTCCTTCTGCCATGAGTAGTAGCAATCTTTACTACTGACACACAGCACATCGCAGCAGCCTCTCCATATTCTCTCCTCCTCTGACGCGAGACAGAAAAGAGGGGTGAAAAAAGGAAAAGAAATAGGGAGAGAGAACGAGGGCATTCATTCAATTTCAATTCGTTTGCTTCGCTGCATTAACACAAAACAATCCGACAACATCCACTAATAATGAGAAAGAGTCAAATCACGAAAATCAATCAGGTTTCTTGATGCCTGCGCTCGCTGCTCTGTGATCAATCAGAAAAGGACAACAGGGTACCGTCTTTAAAGGAAAAAAAAATTATAGATAAGTAAAGAGAGCTTTTGCTGGAGCGCGTCCAACAGTGCATAATTCTAGTCTGACAG…
comp282_c0_seq1(isotig23636)	GGAAGAAATCAGAGCAGGCATTATTGCGGGCGAATTACGTCAAGTTGCAGAAGTGAGACGCGCTGCTTGTGGTCTCCATTGCATTCCTTGCGTATTGTGGAATTTAACGGTATGTTGGTTTCTATAGAGTATGAGAATTGATGTTTATTTGGTTTCCATACCATGAACATTTGAGGGGATTGCACGAGAGGCATCTGTGAATTTTATGTACATATTGTACATTGTGTTGTATGCTGAGGACTGTTAATAAAAATTGGGGGTTTTCTGTTGGGTTTTATCAGAAGGCAAGGAACCTAAAGATAAATATTCTGTCTGGGTTATCTGTTTTGAATGGAATTCTCGGGTGCCAAG
comp283_c0_seq1(isotig25155)	GATTACGTCTGTTACATGAATTCTGTCCGTTCTCAAAGTCAAATATAGTAATGGAAAATAAAGAATCACGAGTGCTCTCGAAATCGATTTCCACTTTCGGATTACATATCTAATAGTACATCTATAGATGTACACATACGTAGTGCCTTCATACACAAGTAATTCAATCTGAGCTAACAATTCAGTGCTGGTTTCAAGTTGTTTTTAATGGCTCTGGAAATTTATCTGCTGGTTTAGAATATGGGATTACTTTTCTGGGCTGTAACTGTGGTTTCAGCTGGTCTAGCAGTTATTCTGCTGGAAGTTGCAAAGGTCATATGGTGGAAACCACTGCATTTAAAACAGTTCTTTGAAGCTCAAGGGATTCAAGGCCCTTCTTACAAATTTATCTATGGGAAT…
comp284_c0_seq1(isotig23534)	TTAAAAAAGGCTGACATTGGAATTGCTGTGGCGGATGCAACTGATGCTGCCAGAAGTGCATCTGATATTGTTCTTACTGAGCCGGGGCTTAGTGTCATCATTAGTGCTGTTTTAACAAGTCGAGCCATCTTTCAGAGAATGAAGAATTATACGATATATGCAGTCTCGATCACTATTCGTATTGTGTTGGGATTCATGCTTATTGCTCTGATATGGAAATTTGACTTTTCTCCATTCATGGTTCTGATCATAGCTATTTTGAATGATGGTACAATTATGACAATTTCTAAGGATCGTGTCAAGCCTTCTCCGATGCCTGACAGCTGGAAATTGAAGGAAATTTTCGCAACAGGTGTTGTTTTGGGTACATACCTTGCAATAATGACAGTGATATTTTTC…
comp285_c0_seq1(isotig27794)	TCTGGTGGAGGCCTTCCAGCAGTTTAACATCTCCGACTGGAATGAACTCTTCTGGATCGCCCATCCAGGAGGTCCGGCAATTCTGGACCAGGTGGAGTCGAAGCTCCAGCTGGACCCCAAGAAGATGCGGGCCACCAGGCAAATTCTGAGCGAGTACGGCAACATGTCGAGCGCGTGCGTGCTCTTCATTTTGGACGAGGTGAGGAAGTCGTCTAAAGAAAAGGGTTGTGCGACCACCGGAGAAGGACTGGACTTGGGTGTTCTGTTTGGATTCGGGCCTGGACTCACCGTCGAGACCGTCGTTCTCAAGAGCGTCCCACTCCAGTAAGCTGGAAAAGCCAGGTACTATGGTGTCCACATAGTATGTAAGAATCTGTTCTGTTTGTATTTGTGTGTACG…
comp286_c0_seq1(isotig10533)	GGTGCAATAGCTAGTTAGAATTTTCTTTAATGTTACTGCAATCTTTGCCCTAATTCTCGTTTGTCTCATAGATGCTCGGTTTCAAAGTTAGGGTTTGAGGCTTAAAGTCTCTTGGTTGTAGTTTGATGCGGCCTTGCCACTAAACCCTTCGCAGTTGCAGCGAACATGGCGGTCGGGAAGAACAAGCGCATCTCAAAGGGCAAGAAGGGAGGGAAGAAGAAAGCGGTCGATCCTTTTACGAAGAAGGATTGGTACGACATAAAGGCTCCTTCTTCCTTCAACACCAGGACCGTCGGGAAGACACTCGTTACAAGAACGCAGGGAACCAAGATTGCTTCGGATGGTCTGAAGCACCGTGTGTTTGAGATTTCTCTAGCTGATCTTCAGAATGATGAGGAT…
comp287_c0_seq1(isotig25812)	TCTTATTCAGAAACATTAGGTCTTCCTACCAAAGAAAGAAACGCTGGCTAGGGTTTCACTATAAGTACTTATTCCCACCTGAGATTAATCATTCCACTGAACGCAACGCAAGCTGCCGGGAGCTCGATATAACTAGCTTACAAAACCCTAGAAACCCTTAGAAGTATGAAGCTCTCACAGCTTGTATTAATGGAGAAAAGTCGATAGAAATAATAAGAGGTTTGATCGATCTGTTAGAGGAGATCTTTTTCAGCAATGGCGACTGCAAATCCCTTCGATCTGCTCGGGGATGATGATAATGGCGACGTCACGCAGCTTGCCTTCGTTCCACCTGAAAAGCCAACGACTGCAAAGAAGGTTCCGGCAGCAGCTGCCACTCAGGCATTGCCTGCCAAGCTG…
comp288_c0_seq1(isotig34661)	GACTCCTTTTTTGAGCAGCAGCCGAGCGAGTTTGGGAGCAGGTTTGCAAGATAGTGAGAGTTTGTAGGGTTTTATCACAGATTCGGGGATTCAGAAAAAATGCCGCCAAAGTTTGATCCCTCGCAGGTTGTGGAGGTGTTTGTGCGTGTTACAGGAGGAGAAGTAGGAGCGGCCTCTTCATTGGCCCCAAAAATTGGACCTCTGGGTCTCTCTCCCAAGAAAATCGGAGAAGACATTGCGAAGGAAACGGCAAGAGACTGGAAGGGTTTAAGGGTTACTGTTAAACTCACTGTGCAAAATCGTCAGGCCAAAGTTGCAGTTGTTCCTAGTGCTGCAGCACTCGTGATTAAAGCTTTGAAGGAACCTGAAAGGGACAGGAAAAAGACCAAAAACATCAAG…
comp289_c0_seq1(isotig37777)	AGAATCGCTTCGTTTCTCTTTTCATTTGTGCAGGAGTAGGGTAGCGGCGTGGAGTAGAGCGAGCAAGCTAGGAAAGCAAAGATGCCGATGCCTCAGCCTCTGTTAAACAAGAAGATTGTCAAGAAGCGTGTGAAGAGATTCAAGAGGCCACAGAGCGACCGCAGGATTACTGTCAAGGAGAGCTGGCGTAGGCCAAAAGGTATTGATTCACGTGTAAGAAGAAAGTTTAAAGGATGCACCCTCATGCCGAACATTGGTTACGGATCAAACAAGAAAACCAAGCACTACTTGCCTTCTGGCTTTAAAAAATTTGTTGTACACAATGCTAGAGAGCTGGACCTTTTGATGATGCACAACAGGACTTACTGTGCTGAAATTGCGCACAATGTTTCAACACTG…
comp291_c0_seq1(isotig05738)	GGCAGTGCTCGGGCTGCATGGCAGCAGTTCAGGCTAGTTTATTGTTTCTTTTCTTCTGAGTGAGAACTACAATGGAGTTGTCCAACCCCCCAGGAGGGGCATTCTGCAAGTTTTTCTTTGTCTTTGTCTTGAGCATTTCGTGCTTTGCAAGCCAGTCTTCTGCAACGTATGGCCATCCAAAGCCTCCTTATGCCTATGTTTCTCCTCCTCCGCCTTCCCCCATCTACAAGCCTCCCGTAATTCCTCCGCCTGTGGTTAAACCGCCACCTCCGCATACTATATCGCCCGTATTACCGCCACCCAAATTCCCGCCCAAGCCAAAGCCACCTCCTTACGTGTATAAATCGCCACCTCCGCCTCCTCATGAGATTTCACCAGTATATCCACCGCCCAAGCCTC…
comp292_c0_seq1(isotig23821)	AGTTCAATATTTGGTTAGTTTCCCAAGGCCGATGGATCGTTCCCGTTTTCAATACAACTTAAAGGCTTAAATTCTCTCTTCTCTGCCCTCCCTCACGAGCAGGTGCTCAGATAGGTTTTTGTTGTTTTGCAAATGGGGTCTAGGGGTCTTTGATTAGCATTTTCTGCTTATAGGGCTTTTTGATGGGTATAAAAGTTTCGTTGGGAGTTCACAATTAGCACTCCTTAGATTTTTGGTCCGAGGCCAAAAAGAGGGGTCGCCTAATCAAATGGGTTTTGTGCGTGTAATGTGAGAAGGGGATAGAAAGTGAGCAGAGTGTTTGTAGATAGGCTTAGCAATGGAGGCAGTTGCAGTGAGACGATTAGGCAATGGGTTCATCCCCGCTGCAGAAGGGTCTCC…
comp293_c0_seq1(isotig23946)	GATACCTACGTAGGCCAAGAACTTTCTAGAAACCCTACAATTTTCTACAAAGCTTGGGCCTTGGGGTTAGGTTTACAATCTCGCGCGGCTCTGACTGGTTTTTCATCTCTCGTCTGCCGTTTTGCCTAGTTGATATTCGTTTTCTCTGCATAAGTCTTTGGAGAGCTGTGATCTGATTGTATTGGATCGGAAAAATGGCTGGAGAGACGGAGACCTTTGCTTTTCAGGCGGAGATCAATCAGTTGCTGAGTTTGATCATCAATACATTTTACAGCAACAAGGAGATTTTTCTCAGAGAACTTATCAGCAATTCTTCTGATGCCTTGGATAAGATTCGATTCGAAGGACTGACGGATAAGAGCAAGCTTGATTCTCAGCCGGAATTGTTTATTCATATCA…
comp294_c0_seq1(isotig35605)	ACAACTACAAGTTACTCACCTACTCCCCATAAGCTACCCACCAATCGACCCACCGATTTCTCTGGTTCTCTCACTCACTTCCAATGGCAGCCATTACAGTAGCGATCTCCAGCGTAAAGACGGAATGCGCAAAGGCGGCATCACTGAAGGCGGCACTGTCTTTCAGTCCTCTCAACAAGGGAACGAGGGGGAAAATGGTGAAGGTGCGCGCTTCGATGAGAGACAATGTGATGAAGATGGCGGCGGCAACGGCGGGCGTGGCCATAGCGAGCAGCGCTTTGGTGGGGTCGGCGGCGGCGATGGAGGTGCTCATGGGCAGCAACTCAGGTGAGCTGCTCTTCGTCCCCAACGAGTTCACGGTGGCGGCCGGGGAGACCATCGTCTTCAAGAACAACGCAG…
comp295_c0_seq1(isotig37069)	GAGCATATGCAACCATACGATTAGCAAGAAACAATGGCTGCAATCACCGCCAGCGCTGTGAAGCCCAAAGGTGCGGTCCATGGCCTATGCGGCGCCACTCTCCCTCTCTCTGCCCACAAGGTTTCCATGCCTTCACGGCGCCTCAGAATGCCCAAATCTTCCAAGAGGAATGTAGTGATGGCCAAGTACGGGGATAAGAGTGTTTACTTCGATCTGGAGGACATCAGCAACACCACAGGCGCCTGGGATCTCTATGGCTCCGACGCCCCTTCTCCCTACAACTCACTGCAGAGCAAATTCTTCGAGACATTTGCTGGGCCATTCACAAAAAGAGGGCTGCTGTTGAAGTTTCTGGTGTTGGGAGGAGGTGGGGCGTTGGCATACGCCAGCAGCAACGCC…
comp296_c0_seq1(isotig16182)	AAAGCAGGCGGACATAGGGACAGTTGAAATTGAAACGCGGAATACGACCCGCATTTTGGTCATTGGTGGATGTAAAGCCCTAATCCATTGCTGCATTTTTCTAGGACACACAAATTTATTTTGAGAAAAACTATGGATAATATGGTGATTTCAGTCCTCAAATACCGATGCCCAATTGAGCAATCTCATCGAATTTGAAGACAATCATCCAGCTGCCAAAGCCCGGAGATCATGGCATCCACCGATTCCTATGATGAAGCGGTCAATGCTCTCGCTATATTGTTGAAGCAAGATCCTAGCCTGCGCTCCGTTGCTGCCAAGAAGATAGCGGAAATCACAAAAGAATTGCAGGCACAGATCACTGTTAACACAAGCAATGGAAACCAGGCTGGCGAGTTC…
comp297_c0_seq1(isotig44528)	GCTCTCCGTGAATATTTTGGCGATCCATTGAGGCGCGGCTGAGCTCGATAGGTTTGCAGAAATACACTATTTTCAGACAACCATGGATACAGGAGTTAAGCTGGCAGTTGTGGTCAAGGTTATTGGCCGTACTGGATCAAGGGGTCAGGTTACACAGGTTCGTGTGAAGTTTATAGATGATCAGAATCGTCTTATTATGCGAAATGTGAAAGGTCCTGTCAGAGAAGGTGATGTCCTTACTCTGTTGGAATCTGAAAGAGAAGCAAGGAGACTGCGGTGATCATGTTTTTACTTCTTAAAATTCTTAGGTTTGGACTGTGGGTGGAATATTTTCCTGGATTTTTGGTTGAGAAGTGACCAAGGAGTATGGCCATTTAATTTTTGCAAATACTTACACAT…
comp298_c0_seq1(isotig11991)	TGTGGGCCATCCTGCACTTGCACTGGATGCACCTGCGGCAGTGCCTGATCATCATTTATTGTCATAAAATTATAGATCTAATATTGTGGGCATACCCACAGCAAGATCAATTACCAAATTGATCTTGCTTGTGGGTTATCTATATAATTTTATGTGTGCTGCAATTATGCAACTCTTGTAATAAGAATAATTTATATTAAGAATTGTTATATTTTATAGTTTAATATGTTCTTTGTTTCTTC
comp299_c0_seq1(isotig10495)	GACTGACAACTTTTATGGGTGTTAAGTGCAACTCTTTTCTACTAACATGACTGTACAGGCCATTGACTATGATAGATAGATCTGATAGAGTTCGAATGTCGAGCTGTAAGTAAATTATGGACAGAGGAAAGTGAACAGAATGGTGAGGACACGACATAACTGAGTTACAATAAAGTTCACACAACCTAAGAATCTTCCTTTCGGTATGGTGTTGCTTTGCTCCTTGTGTGGGATAGGTGGCATACATTATAAATGAGAGGAGAAGAACAAGTATAGGAGCAGCAAAGCTATGGTATATGGTAGATTGGAGACTCGTGCTTGGTGATAAGATTTTTCTTTGTTTTCATGGAGATCGTTCTGAGATTCAGTGCTGCACTGCTGCTCGCCTCTTTATGTTGT…
comp300_c0_seq1(isotig10998)	ACTGGCGATGCGGGATGAACCGAACGAGGGGTTAAAGTGCCGGAATATACGCTCATCAGACACCACAAAAGGTGTTAGTTCATCTAGACAGCAGGACGGTGGCCATGGAAGTCGGAATCCGCTAAGGACTGTGTAACAACTCACCTGCCGAATGAACTAGCCCTGAAAATGGATGGCGCTCAAGCTGGAATTCTCGGGTGCCAAG
comp301_c0_seq1(isotig14963)	ATTGCTCAGCTGGAGCTTTGGAATGAGAGGAAAACAGGGAAGTATGAGAAGAAGGTTTATGTGCTCCCCAAGCATTTGGATGAGAAGGTGGCTGCTCTGCACTTGCCCAAGCTGGGTGCCAAGCTAACAAAGCTTTCCCCAGATCAGGCTGCCTACATCAATGTGCCTGTTGAGGGTCCGTACAAGCCTGTCCACTACCGATACTGAGCAAAGCATGTCTTTGACATGACTCATAAATGCAGCAGCTGTTTTGATAATATTCGTGGCTTCTCTGTTGTTTTCCTTATAACTCAAATAAAAGCAAGAGGTCTATTGAACTGTAGGCAAATCTGCTTTTTACTACGGCATACCTCTAATAAAAACAAGAGGTCTAATGTATTTTAGGAGTATCTGCTTAAT…
comp302_c0_seq1(isotig30212)	TGCATTTGTCTATTAAAAAATCTACACCGTCGATCTTCTTTCATCTGAAACCCTAATTTATGTTTGCTTTTGTATTTTACTCTAAAACCCTCGTCCAAAACCTGTTTTCAGTCTGCCGCTCGCGAGATTTTAGAAGAAGTGAAAGAGTATTCGTCCCCAAGGGTTTGTTGAGATCTGTTCATGAAGATGTCGTTTAGTGAGCTTGCCTGCACCTATGCAGCTTTGATCCTGCACGATGATGGCGTTCCTATCACTGCTGAGAAGATTACCACATTGGTGAAGGCTGCAAATGTGCAGATCGAGTCTTACTGGCCTGGTTTGTTCGCAAAGTTGTTGGAGAAGAGAAGCGTTGACGATCTCATTCTCAGTGTTGGATCAGGTGGAGGTGGTGCTGTGGCA…
comp303_c0_seq1(isotig28405)	ACACCTATAGACATATCTCTTCTATGATAATAATAAGAAAAGTTCATCTATCAAAACCCTAAAAACCCAAAGGGGCTATTACATCTCGTAAATAAATCTAAGAGGAATTCTGGAAACTTTACGGAAGGTAGTTCGCAGAGCGAATAAGGAAGATTTGTAGCCGCCATGGGTCGAAGACCTGCAAGATGTTATCGTCAAATTAAAAACAAGCCATATCCCAAATCACGGTATTGCCGTGGTGTTCCTGATCCAAAGATCAGGATTTATGATGTTGGCATGAAAAGAAAAGGTGTTGATGAATTTCCATTCTGTGTTCACTTGGTGAGTTGGGAGAAGGAAAATGTAAGCAGTGAAGCACTTGAGGCTGCCCGAATTGCTTGCAACAAATACATGACAAAG…
comp304_c0_seq1(isotig13080)	GAGGTTTAGGTTTCGTTTAGAGGTGGGGGGGCAGTTCGGCGCTGCACCGAGGGGCGCTCTGTCTGTGTTTTTTTAGTTGTTCGGGGTTGGAAACCATGGCGCAGGGTGGTAAAAGGACTGGTAAGGTTAAGTGGTTCGACTCGCAGAAGGGTTATGGATTCATTACCCCTGATGATGGCGGAGAGGATCTTTTCGTTCACCAGACTTCCATTCACTCTGATGGGTTTAGATCCCTGGCCGAGGGGGAGGCGGTTGAGTTCTCTGTGGAGCACGAGCAAGGCGGCAGGACCAAGGCTCTTGACGTGACAGGGCCTAATGGGGCCTTTGTGCAGGGGGGTAGTAGTGGAGGAGGAGGCGGTGGCAGTTACGGTGGTGGTGGCGGTGGCCGTGGTGGACGCG…
comp306_c0_seq1(isotig35303)	CGATTCGCGGAACACCGAGGCAGAAGAAGAATACCGGAAGGAAGATCGATCAGATTGTTAGGTGTAGAAAATGGCAGGGCGAGGAAAGGCGGGCGGAGCAGGCGGCTCAAAGAAGGCCACCTCACGGAGCACAAAGGCCGGCCTGCAATTTCCTGTTGGTCGAATCGCCCGATTTCTCAAGGCAGGCAAGTACGCCGAGCGGGTAGGCGCAGGTGCACCGGTTTACCTCGCCGCCGTCCTCGAGTATCTGGCAGCTGAGGTTCTGGAGCTCGCCGGTAATGCCGCCCGGGACAACAAGAAGACGAGGATTGTGCCCCGCCACATTCAGCTCGCCGTCCGCAACGACGAGGAGCTCAGTAAGCTTTTGGGCGCTGTTACAATTGCTAATGGCGGCGTTAT…
comp307_c0_seq1(isotig15208)	ACGCATTCAGTGACAACTAAGCTGCTGTTCCAACTACTTCCAATATGACGTCTAGTTATGGAGGGGACATGAATGCTTTGCTCTAAGCGTACCTGCAGTCTAAGTAGCTAATTTTATATCATGCCAGCGTTTTGGAATCCCACAGGTCGCTAGTTCGATTTCCGGCCGTCCAAAATCTTCAGTTTTAAGTTGGCGAAGATTAAGATCTCGTCGACCATGGGGACAGGCAAGATTTGCTTGGTGGTTTTGTTGGTTTTAGCTTTGAGTGTGAATTTTTCGTCGGCGAAGAAGGTAAAGATCTGTGACAGGGGGTGGGAGTGCAAGGGAGCATTTTGCTGCAATAAGACTATAACTGAGGTGTTTACTGTGGATCAATTTGAGGCGCTGTTTCCGAAGAGA…
comp308_c0_seq1(isotig27744)	AGGGCACAATGGGTTTCCAAGAGTCTTCATGGAAGCAGCACGAGACGCGCTCAACAGACATGACGCCTATTTCATGGCCTTAGAGCTCTGTCTTCCAACATTCAAGCACAATTTGATTTCTGTCTGCGAATCTGTAATTACTATTTAGGCGAGCTCTTGTTTAGAGAAAAGAGGGCTAAAGATGGGGACGGCTGTTATGCAGGCACAGGATTGTCTGAGTCCTTACGAGGGATTCATGGGAGCCGTTTATCGGGCTCCTGCGAAACCGAAATCTAAGTCTCCTAGCAAGAAGAAATCAGGCCAAACCCAGCAGGAGAAGAAACGGCCATTAAAGTCCCCTGAGGTTGTAACGGAGGCTGGGAAATGGTACGTCAAGAGCCAGAATTTTCAGAGACAGAA…
comp309_c0_seq1(isotig17897)	TCTCTTTTGTGTTTTCGACGAAGGCAGAGGCAGTGAAGGTGCAGAATCCTTTGTAGTTCTGTGTGAGCAAAAATGGCCGTCTCATTCGCCAACCTGCACACTAAACCAGGAGTACAACAGCTTGATGAATTTCTCCTGAGCCGAAGTTATATAACTGGATATCAGGCTTCCAATGATGATATAACAGTATTTTGCTCCCTGGGGAAAGCTCCCGGATCAGAATATGTTAATGCTACCCGTTGGTACAACCATATTGCCGCGCTCTTACAGCCAAGGTTTTCTACAAAGGGTGTTGGGGTACAAATTGGGGCTGCGATCGAGCATTCTTCTGCTGCTCCTCAAACACCACCGCCATCATCATCAAAGGCTCCTGCTGAGGATGACGACGACGATGATGTA…
comp310_c0_seq1(isotig53913)	AAAAAGTCGGTTGTTTATTTCTTTCTGTGAGTTAGTAATGGCGTCTGGTACGAAGATAATATGCTGCATTGTGCTCGGCCTTATATTTGCATCGACCCTTCTTGACACTGCCGTAGCCCAGGAAACGGAAGGTCCTCCGGAAACGGCTGCCCCACCGGAAACGGAAGGCCCTCCCGAAACCGAAGGCCCTGCTCCCCCTCCCGAAACGGAAGGACCTGATGCCTCTCCCGGCGCCTGAAGAGCTCTGCTTCAATGGTAACGACGGAGTTGATGATAGTATTGTAAGCTTAGATATGGTCCTTAGTATTTGCTAGGAATTATTATAAAGTTGCTTCTGGTATTTACAAGGCTTTATTTAATAAATCCGTCTCCTCACTGTTACGTTCAGCCTCCATATTG…
comp311_c0_seq1(isotig31019)	GCTCCTCACTCTCAAACTCCACAACTTTGAAGCGCATCTCCTCTCATTTCTACGCCTTACACAGAGAAAGCAGAGAGAGCGAGAAGGAGAAGCAGCATTACAGCAAAGTTTCAGAAGTAGAAGCAGAAGCAGCATTGTTTTTTGGGTTTGCATTCAGAGGTCTAGTGTTCGAATACCCCCATCAGATCAAAAAATGGCCAGATCTGCGATTGTAGTGGTTGTTCTCATGGCGCTGGTTGCGCTTTCTACACAGCAGGCTCCTACAGGGACACCCACAACTTCACCGGCACCTAAGGCTGCAGCCCCTGTTACCACCTCTGCTCCTCCCACCACCACCGCGTCTCCTCCCACTGTCACCGCCACTCCACCCACCACTGCCACACCACCCACCGCTACCCC…
comp312_c0_seq1(isotig31152)	TTACCCTTCTCCCCCCATAACATTCACAATTAATTCCCAATTACGGAGCTTCTCCTCGTCACAACACAACAGAACGAAGAAAATGGCGGCAGCAGCAGCCGGCGCAGCCACTAGCACAGCATGCGCACTTTCTAACCGGCTCGCGGGTGTGTCGAGAGGCCGGTTTGCGGGTCGACTCACGAGTGGTCGCCACAGAAACAGAAATGGATTGTTCCAGTGCCGGGTGGTCGCCATGGCAGCCGTGAAGGCGAAGAAATCGTGGATACCCGGCGTCAGGGGAGGCGGAAACCTGGTGGACCCAGAATGGCTTGATGGCTCGCTTCCGGGCGATTATGGGTTCGACCCGTTGGGGCTCGGGCGGAACCCGGAGCAGCTGAAGTGGTACAGAGAAGCAGAGCT…
comp313_c0_seq1(isotig19325)	CTCGTTTTAGGGTTTTTTTTTCTTTTGTGTAAGGCGGAGGAAGCACCGGCGAGCGAGAAAGACAGGAGAGAAGAAAAATGGTGAAATACAGGTTCCATCAGTACCAGGTTGTTGGGCGAGCTCTGCCAACTCCAACTGAAGCAAATCCTAAGATCTACCGGATGAAACTATGGGCCACGAATGACGTGCGTGCTAAGTCCAAGTTCTGGTATTTTCTGAGAAAGCTGAAGAAGGTGAAGAAGAGTAATGGACAGATGCTTGCTATAAATGAGATTTATGAGAAAAACCCAACAACAATCAAGAACTATGGTATCTGGCTGCGTTACCAGAGTAGGACTGGTTATCATAACATGTACAAAGAATACCGGGACACCACTTTAAATGGTGCTGTTGAACAGA…
comp314_c0_seq1(isotig39360)	GGAGGATTTCATACATACTATATATCTCTTCTCTTCACTTATCGATCCCTTGCACATTAGGGTTTGCAAGGTTTCAAGTAAAAATGGTGAAGGAGCGTGAAGGACAGCGTGTAAGGCTCTATGTACGAGGAGTCATTCTTGGGTACAAAAGGTCCAAATCAAATCAATACCCAAACACGTCTCTCATTCAAATTGAGGGAGTGAACACACGAGAGGAAGTGGAATGGTATCAAGGAAAAAGAATGGCTTATGTCTACAAGGCCAAAACAAAGAAAAATGGAACCTTTTTCAGGTCCATTTGGGGGAAAGTAACAAGACCGCACGGCAACAGTGGTATTGTGAGGGCAAAGTTCAAGAGAAATTTACCTCCAAAGTCAATGGGAGGGCGAGTTAGAGTTT…
comp315_c0_seq1(isotig17126)	TATCCATATCACTCCAGCATTTTACCCTGAAATTGTTGTCTCTTAAGCTGTGCACTAAGGCAAGAGCTGCGTAATGGCGTCCCAAGACATTACAATGTCTGCACACTCACACGACGATCACCACCATCATCACGATCATCACCACGACGACCACGATCATCACCATTCCTTGGATGCAGCAGCTGCTACATCATGGGTGGGTCCTGATGGCCAAAAATATCACACTCATGATGGGCTGGCTCCCCATTCACATGAGCCTTTGTATTCTCCAGGATATTTTACTCGGAGGGCACGTCGACTTACGTCTAGAGATTTTAAGGAGCGAGCTTTTACTATTGGCATTGGTGGTCCAGTTGGCACTGGGAAAACTGCTTTGATGTTGGTTTTGTGTCAGGCCTT…
comp316_c0_seq1(isotig24863)	ACTCCTACAATGTCTGCAATTGGATTTGAAGGTTTTGAAAAGAGACTCGAGATTGAATTTTTTCCATCAACATTCTTTGCTGATCCTGAGGGCAGGGGTCTAAGATCCCTCACTCGTCCTCAACTGGATGAAATTCTGAAACTAGCTGAATGCACCATTGTATCTGAGCTGTCAAATGAGCATCTTGATTCATATGTTCTCTCAGAATCAAGTATGTTTGTCTATCCATTCAAGATAGTCCTGAAGACTTGTGGAACCACAAAGCTACTTCTTTCAATCCCTAAGATCTTGAGCAATGCAAGTGGATTATGGCTCTCTGTAAAGACTGTGAAGTATACTAGAGGGACATTTATCTTTACAGGAGCACAGTCTTTTCCTCATCGCAGCTTTGCAGAGGAA…
comp317_c0_seq1(isotig39758)	GGCAAAACAAGATCATCTGAGCTCTATGAATCTGTTAAGCATGGCAAGGGCAGTGGAGGCAAGGAAATTCCTTTACTTTGTGGTGGCACTAGTGAGCGTTGTGGTGGTGGGAATGAGCGGCAGGGTTGAGGGCGCAGTATCGTGCTCAACGGTGGTGTCTAATGTAGTTCCCTGCCTGTCTTACGTAGCAGGGAGCTCTGCCCAGCCGACGCAGGGATGCTGTAATGGTATTCGGTCTCTCAACTCCGGGGCCACAACAACGGCCGACAGGCAAGCTGTATGCAACTGCATAAAATCGGCAGCGTCGTCGTACCAAGTTAACTACAATAGGATTGGCAAGCTGCCTGCTGCCTGCGGTGTTAATCTCGGCTTTGCCATTACCCCCTCGCTTAACTGCGC…
comp318_c0_seq1(isotig25030)	ACAATTCAACTTTACCTCTATTATAATTCTCTCTCACAGATTTTTTAATTATTTTACGCTTTACTTTTATGCTTTCCGTGACAGTCGCTGCTCACGCGGTAAGCATTAATAGAGTTTGATTGATGGCAATTGTTTGCAGTTGCGCCTCAGCAAAGAAAGCCCGAGCACGCTCTCCTCTTTAAGCAGAATATATTGCCGCCGGCACGAGTAGCGTCAATTAAACCCGCGCCATGAATGCGCCTACACCTAAGACTGGTGTAACAAATTTCTCTTTGTTATAAAGCCTGAGAAGACCACAGGACAGAAAACGGGGCATTTTGTGCTTTCTCAATGGCTGCCAAGATCGGATTTTTGAGTCTTCTGCCGCTGGTCTTGTATTGTGTTCTGTTCTTAGGCTCT…
comp319_c0_seq1(isotig27760)	CCTCTTATACTTCCCACAAATCTTCCACGTTCCTGGCAGGTAGGTTTTTATTTTAATAAACATTCTCTAAAACCCTCGTCGAAACCCTATTTTCAGGCTGTAGCTCGCCAAATTGGAGAAGTGAAAGGTCAATACCAGTGAAGAAGAGTTTGGAGGAGCGGAAACCAATAGCGGTGGGGAAAGCAGCAAACACCACCCTACGGCTCCTGTGCACAGACTGTTGCGAAGATGAAGTTCAATATAGCAAATCCCACCACTGGATGCCAGAAGAAGCTCGAGATCGATGACGACCAAAAGCTGCGTGCCTTTTTTGACAAGAGACTTTCACAGGAGGTCATTGGTGATTCCCTGGGAGATGAATTCAAGGGATATGTCTTCAAGATTATGGGAGGGTGCGAT…
comp320_c0_seq1(isotig30231)	ATTGCCTCCCACATTAGAAGTGGTCCCACTTTCTGTGAATGATGAACTTGCCTTTGTAGCAGGATTACAAACAGCCTTGAATAGTCCATTGTTTAGTACTGAAAAAATGTTGGAGAAAAGGAGAGCTCTGCGAGAAGAAGTCAGAAGTAGTATGGGCTTGGATTCTAATGATATGCTTGTGATGACTCTTAGTAGCATCAATCCAGGGAAAGGTCAGTTGATGCTACTTAAGGCAGCCTTGATGATAGCTGATGAGAATTTCATCCCAAAGATCAATCCAGAGCATCTAGGGGTAATGGAAAATTCCCAGAATGCTTTAGGAGGTGCAGATACTATTGTGAAGAGCAAAGGAAATTTCAGGGTTTTGTCTGAGTTTTCTGACATCATTAAAGGAGGGGA…
comp321_c0_seq1(isotig36400)	ACAACGCATCATATCATAACTGCAATTCTTGTCGCTTAAGTTTGCTCCTCTTTTTTTACTTAGGCAAGACAAGAACTGTGCAGATTGCATTAACAAATGGCTTTTGAAATGAGAGTTGCATTTGCCATTTTTTTGGCGCTTTTTGGCTTGCAAAGCTTTCTGGTGATGGGCGAAGGAGGTGTGGAATGTGAGAAGCTGCCAGTAGAGATGTGCGCTTTCTCGGTCTCATCGTCGGGAGCTCGGTGTGTACTCGAGAAGAAATACTCCTTCGTCGCCTCCACACACGAAGCATCCGTAGAATACCAATGCCAGTCGTCGGGCATAATGGCGGAGAAGATGATGGAATGGATTGAGAGCGAGGAGTGCCTGGAAAGCTGTGGTTTGCAGAGAATGAGTGTG…
comp322_c0_seq1(isotig17977)	TTATAAAGTTATTAGGGTATATCTTCTGTTTCTCTCTCTTTTAGCTGATCGAGAGGGTGAGTGAAAAAGAAGCAGCCCAGCAGACGGGAGAAAGAAGGCCGCCATTAGAAGGAGAACAATGGCCGCTGATAAACTCAAGAACCCCATGAGGGAAATTAAGGTGCAGAAGCTGGTTCTCAATATATCAGTTGGTGAGAGTGGTGATCGGCTGACAAGGGCTGCTAAAGTTTTGGAGCAGCTGAGTGGTCAGACTCCAGTCTTCTCCAAGGCTAGATATACTGTGAGGTCTTTTGGAATCAGGCGAAATGAAAAGATTGCTTGTTATGTTACTGTGAGAGGAGAAAAAGCTATGCAGCTTTTGGAGAGTGGATTGAAAGTCAAGGAGTATGAATTGCTTCG…
comp323_c0_seq1(isotig04627)	AAATTATAAATAAACCCATCCTCTGCCTCTCAGCCTTAACAAATACGCGAAGGCAGAAGCAGAGCTAACAAGAGAAACATCAATGGCGGTGCCAACAGTCAAGTTGGGATGTCAGGGTTTTGAAGTATCAGCACAGGGCTTGGGCTGCATGGGCATGTCTGCCTTCTATGGCCCACCTAAATCTGAAGATGAAATGATCTCCCTCATTCACCATGCTGTTTCCAAAGGCATTACTTTCCTTGACACCTCTGATATTTATGGTCCTCATACTAACGAACTTCTCCTTGGAAAGGCACTAAAAGGAATAAGAGACAAAGTGCAGTTGGCCACCAAGTTCGGAATAAATTTTGCAGGTGGGGTAACAGAGATTCGCGGGGATCCTGCATATGTTCGTGCTTG…
comp324_c0_seq1(isotig44550)	ATCCACATTCCAAGCCAAGCAATTTAAATATTACATTACTTCTAACAAGAGTATAGTACAGTGTAGCTAGTGTGATTAAAGCAATGGCAATGAAGGGGAAGTTGGCTTTGGCAGCAGTGGCGTTGGTGGTGATGGCGCTGGCGTTGGACAGAGGGGAGGCAGCGATAAGTTGTTCGACGGTGACGCAGAAGTTGGCAGGGTGCGTGGGATACCTGCAATCCGGAGCTGGGAAACCACCGGCAAACTGCTGCTCGGGAGTGAAGACGTTGGCTTCATCGATTACAACAACAGCGGACAGGAGATCAGCGTGTGGATGTTTGAAGCAGGCTTCCTCATCCGTTCCTAACGTTAAGCCCAACGCCGTCTCCTCTCTGCCCGGCGCCTGTGGTGTCACTCTGC…
comp325_c0_seq1(isotig36371)	TCGCTCCTCTTGCGTAGCGATCAACATAAGTAGGTTTGCTCTATATTTGGTCCAGCGAAGTGCACGGGGTTTCCTGGGATCACAATTTTTAGCTATGGGTTCGCTCAAGGCTGTGGCTGTTCTGACTGGCAAAGACGGTGTTAACGGGGTCGTGCAATTCACTCAGGAGGGGAATGGGCCAACAACTGTAAGTGCTAAGCTCGGTGGTCTGCAACCTGGTCTTCATGGTTTCCATGTTCATGCATTGGGTGATACAACAAATGGCTGTCTGTCAACTGGAGCACATTTTAACCCTCATGGCAAAGAGCATGGTGCACCAGATGATGAGAACAGGCATGCTGGAGACCTAGGCAATATAATTGCTGGGGATGATGGCACTGCTGAACTTTCAATCTCTGA…
comp326_c0_seq1(isotig14748)	TCATTTCGTTGCTTTATTTGTGTTGTATAACTCAAGTGTGTGACCCCTTCGTTTGTAGTCCAAAAGCTGTGCAGTCTTGCTTTTGGTGATTGGAACATGTGAGGCATCTGACGGAGATATTTAGAAGATAGACGTGGGAGGAAGGTCTTAAATTTGCACACTCTTCTTCTCATCTGAAGAATAATAACAGGCCAAGCAGGGCTCTGCGCAGTTAGTCAGGCTTGCAGAAAGATTGTCCAAGATGTCCACTACTACTGTTATGAGGGTCGATATGGACTGCTACAAATGCAAGAGAGTTGCCTTGCAGTCTGTCACAAGAATAGATGGAATAGACACAATTTCAGTCAGTATGAAGGACAAGACCCTAACTGTGGTTGGAGATGTAGATCCAGTGTCCGT…
comp327_c0_seq1(isotig09662)	TTTTCTAAATGTTTGGGCTAAACCCAATCACAAGTTTAGGGTTTAGGAATGTAGAAATTAGGGTTTCGACGCATAAAACATTTTCGGAAAACCTAAATCTTCTCTGTTTGCGAGGAGTAGAAGACTTGAGCCTCTGAGGCGGGTGAAACAGAGAAGCAGAGGAGCAGAAGAAATGAGTCCTAAAGTAGCAAAGAAGGGAGCCGCGCCCGCAAAGGGAGGCAAAAAGAAGGCTAACACCTTCGTAATTGACTGTGGAAAGCCAGTAGAAGACAAGATCATGGACATCGCCTCCTTTGAGAAGTTTTTGCAGGATCGGATCAAGGTCGGTGGTAAGACCGGGGTTTTGGGTGATGTGGTCACCATCTCCCGCGACAAGAACAAACTCAGTGTTACTTCTGA…
comp328_c0_seq1(isotig35222)	CCTGCTGAGGAAACACCTGCTCCAATCACAGAAGCGGTGACAGCTGCTGCTGAAGAAGTGAAGACCGAAGCATCCGAGTAAACAATGATGGTGGTGGTAGATTAATAAGGGTTGTGCACGTAGGAGATCTATAGATCAGATCAGATCCGATCTTGAGGTGAAGTTTATAAAGATTATGCCGCAGTTGTAAGATTCAGCTTGAGCTTGAGGGGGATTGAGCATATATAAGTTTCTGTGTCCATCTCGATCGTTCTAATTTGGCTTGATTTAAGGAAAAATACAAGCATTTGTATTTAGTCAGTACAGATCGTTGTGGCTAATACTGTCAGTCCAGGAATACTAAGAAGTACGGGTTTGGTTTTTTCATGTGAATTTGCTTTCAACGCTTCTTTTACCAGT…
comp329_c0_seq1(isotig34973)	AACGATATTTGTGTTTGGGTTCAGGACCCAATTTGGAGGTGGAAAATCTACTGGATTTGGCTTGATTTATGACAGCCTTGAGAGTGCCAAGAAATATGAACCAAAGTACAGGCTTATCAGGAATGGGCTTGCTACTAAGGTGGAGAAGTCTAGGAAGCAATTGAAAGAAAGGAAGAACAGATCTAAGAAGATCCGTGGAGTCAAGAAGACTAAGGCAGGAGATGCAGCAAAGAAGAAGAAGTAGTTTAGCAGCTAGCAATATTAGGAGAATTTTGATATATTTATTCAGCCTTTAAGATGTGAAGGCCCATGATTCAACACTGTTGAGCGGGTTGTTAAGAAACAAAACATTGAGGTTGAGCATACTGATTGTTATTGTATTGCAATTTAGGAGGAATT…
comp330_c0_seq1(isotig40964)	CGCACGTCATGTCGGTTTCTCCGCTCCCTTCGCTTCTATTTTGCTTGCAACTCACTTCAACCGACTAGATCTCCATAAAAAGTCAAGCATTAGCATTGTAGACAGCAATGGAATGCAAGAAGGCGTTTAAGCTCTTATTTTTCTTGTTAGCCTTATTTCTCACAATCTCGATAGCCATGGCAGACAACCCGAAACAGGAGGAGCAATCCAAGGCCGGCAATGAAGGCAGCGTACAAATTGTGTATATGGAGAGAACATCTGATGAGGATCCTGAATCTACCCATATTCAAACTCTTGCTTCCGTTCTCGGAAGTGAAGAAGCAGCTAAGAGCGCAATCCTCTATAGCTACAAGCACACTGTGAATGGATTTTCTGCCAAGCTTACTCCAGAGCAAGTTG…
comp331_c0_seq1(isotig26414)	GGCCCTTCTCGGGTTTTATGGAGTAAGAAGAGCAGCTCAATGGCAGCCATAGCAGCACATTCATTAACAGGCATGGCTCAGGCCAGGCCTTTTGCCTCACATGAACCATCCTATTTATCGTCATACAGGAGCTTAAATCATCGCTCATTATTGATAAACAAGGAAAGAATTTCGTCTGCTTCTTTTTCTCCTCGTCGTGTTGTGAGAGTGATGGCTGCAGAGGTTGTTAGGGACGCACCCAGGAAGGGTGCCAAGGAACCCATGAAGGAATCCTTGCTTTCTCCTCGGTTTTACACCACCGATTTTGATGAGATGGAGAGACTTTTTAACACTGAAATCAATAAGAATCTTGACCAGTCTGAGTTCAAGGCATTGCTGGCTGAATTCAAGACAGATTTT…
comp332_c0_seq1(isotig44290)	GGATTTTTAGGGTTTCATTTACTCCTTATGCTTTTTCTTCTCTCTTAGTGGTGCACGACGGGACGAAAGAGCAAGTCTCGCTAAGCGATTGCAGCTGAACAAGGAGATGGCCAAGTCAAAGAATCACACAGCCCACAATCAGTCATACAAGGCTCACAAGAATGGCATTAAGAAACCAAAAAAGCAAAGATATACTTCAAGAAAAGGGATGGACCCCAAATTTCTAAGGAATCAGAGGTATGCTAGGAAGCATAACAAGCCCAATGGGGCTGGCTCTGGCTCAGGTTCTGAAGAAGAGCAGTAGATTATGTTTGTCAAACAAATGTGTCTGAAAATTATTTTGATCGAAACATGGTTCATCTCAGCATAGGTTCTGACTATTTTACATATTCCATTAAA…
comp333_c0_seq1(isotig25081)	ATACTTTTAGATCCATACTCAAAGTTTGTTGCTCCATTTGTGTTAGGGCAAGACAAGTCTGCATCTCCTGCAAGTTATCTTGGTTGGCTGATTGAAGAACCTCCATTTAACTGGGATGGAGATATGCATCCTTGTCTGCCATTGGAGAGTCTCGTGATATATCGATTGAATGTAGAACTATTTACTGCAGACAAGTCCAGTGGATTGCCAGCTGACTTACAGGGAACATTTTTGGGTCTCATAGACAAAATTTATCATTTAAAGAATCTTGGTGTGAATGCTGTTATGTTAGAACCCATTTTTGCATTTGATAGGATGCAGGGTCCGTTTTATCCATATAATTTTTTTGCACCCATGGAATTCTCGGGTGCCAAGG
comp334_c0_seq1(isotig28501)	TTTTGCCGTTTCGATGTCATCACAGCTTACGCCAAGGTCGGTAGAGAGAAGAAATAATAATATATAGGGCCCTTTACTTCATACCAGTCGCCATAGTGTGTTGGGTGAGCAACGAGATTAGCTGTTGTGAGTAAAAATGGTGAAGGCGTGGTTTTACAAGGAGTATGGATCTGTCGACGTTCTGCAATTTGGGGAAATCCAAGTTCCAACTGCAGGGCCTGGCCAAGTTTTGATTAAAGTTCGTGCAGCTGCTCTCAATCCTGTGGATTACAAGATACGCCAATATGGCATCCTACGCAGTGCGGATGCCCCGTTTCCTATGGTGCCGGGGTGTGACTTAGCAGGAGTCGTTGCCGAGGTGGGTGACGGCGTGTCGAAGTTTAAGAAGGGCGACGAGGT…
comp335_c0_seq1(isotig30858)	GGTTAACAGTTGTATTCTCCTTCTACTGTGTCTGTCTAGTCTCTCAGCAAACAATGGCGATCGAAATAGCTTTCGGCAGGTTCGATGATGCGTTCTGCCTCAAGTCGTTCAAGGCTTACCTCGCCGAGTTCATTTCCACCCTTCTCTTCGTTTTCGCTGGCGTCGGGTCCGCCATAGCATACGATAAGTTGACGTCAAATGCGGCTCTGGACCCCGCGGGTCTGGTTGGGGTTGCAGTGGCCCACGCTTTGGCACTCTTTGTCACGGTGGCCATAGCGGCTAATATCTCCGGTGGTCACGTAAACCCGGCTGTTACATTCGGGCTGGCTATCGGCGGCCAGATCACCATCCTCCGCGGTATTTTATACTGGATCTCTCAGCTTGTAGGTGCAATTGTTG…
comp336_c0_seq1(isotig37971)	TTAAAATAATCATTTCAAAAGCAAGTCGAAGAGAATCCAGTTTTTCTCAGCACTCATCAATGGCGGCCATGGCTTCAATAGTGACGAAAGTGCCGGAAGGCCTTAAACACGGGGTAGTGCAAAGGAACAGATTGGGTAATATCAATAGGTTGCCACACAGTAACCTCCAAGTCAAGTGCATTGCACAGGAACCAAAGGAAGCGTCCGGGATAGGAAGTGTTCCTCCTTTGTTTACCATCAGTCCCGCTCCAGAAGGCGTTTCTCCTTCAAACTCTCTCCAGGTTAGGACCAAAGTTGAAACTGTGATTGAGCTCGCCACTGGAAGGGCGGCCATGTTGGGATT
comp337_c0_seq1(isotig25166)	GAAAAAGCTGAGTGACAGAGGACTGAAGCCGAGGCTGAAAGCTAAAGGCTGAGGTTATTTTGAGAATTGCAGGTGGCACGCTCGAATAGCAACAGAGTGGAAATGAAGAAAGTTCCGGTTTTGTTCGGAATGGCCGTTGCGCTGGCCTTTGTTTGGTCCGCAGGGGCTGGCACTGTGGGGATTAACTACGGCCGCGTCGCGAATGACTTGCCGTCGGCCGTGAAGGTGGTGCAGTTGATAAAAAGCGCCGGCATTGGCAAAGTAAAGCTCTACGACGCAGATCCGTCGGTGCTGACGGCCTTCAGTGGTTCGGGAGTGCAGCTCACCATAGCGTTGCCCAACGAGCAGCTCTATTTTGTGTCTCGGCGCCTCTCGAGGGCCTACGCATGGGTGAAACAA…
comp338_c0_seq1(isotig27693)	GGTAAATTACAAAAATGTTGGGTGATCGCAATCGGTCTGTTCATCGTTTAGGCAGGCATAGAGATAGGCATTTCTATGTGTGACTCGGGGGAAAACAAACATTTAATGCTGTCCGAACTCGCTATCATTCAACCGCTAACTAATATTTATAGTGATTGAAACAGCATTGAATATTTCGCCCTTCCCTGTGTGGTGCAACCCTAAAATTGTGGTGTATTTTCAAAGACAGAGACGCAGAGCTAGCAAGGAACGATGGCGGCCATGATAACAGCATCATCTGCCTCGGCCTCTACTTCTGCCTTCCTTGTGAAGAGGTTGAGGCCACAAATTCAAGTGCAGAGGACGCTTCAGCTTCAGCTTCAGGGCAAAAGCAAGGCCAAGCCCACACGCGGAGTTGTC…
comp339_c0_seq1(isotig34694)	CCCTTCTCTCTCTGTCTGTGGACACTGCACACGCGATCGCGACACAGCACGCATCGTCATCTTTCTCGTGTGCTCCGCAAATACAAAATGCCCAAATTTTAGTACAAACTTAATAATCTTCTCCAAGCTTGTACAGCCCATTTCATGTCCTTCCAGTTGCGGGGGACTGTAAGACAAATGAAAGCACGGGAGGAGTTGAGCTGAGTGAGGATGAAGATATTGAGGATTTATCAGTGTGGTCGCCAAACAGTGCGAGTGATAGAACCCGACGGTCAAGTCAGGCAGCTCCACCTCCCCGCCGCCGTCGCAGATCTGCTGCGCCTCCACCCCCACCATTGTGTTAGCCACGCAGGCGGAGGAGCTATTCTTCCGCCCGAAGCGCAGCTCGAGAGTGGAGGA…
comp340_c0_seq1(isotig09150)	AATTGACAAAGCTATCAGATGCTGAGTCAGTGCTGTGGAAAACCGCAGGAATCTAATTATTATCTCATATTTATTTTATCTGAGTTTTTTGGAATTGTTTTGTTTCTTTATGGGTGAATGAGGTGGTCATTCTGGTGCTATTTTTAGTTTAGTTTCGAGTACTTAATATCTGCGTTGCCTGGCCATTGCTCCCACAGCAGTCGAAGAGTTAATTTTTTAAAGAAATTGTATTAGAATTTGAATAAGGATGGAAATCGTTAATGTATCCGAGTATGAGGCTGTGGCAAAGCAGAAGTTGCCCAAAATGGTTTTTGACTATTATGCCTCTGGGGCCGAGGATCAGTGGACTTTGAAAGAGAATCGTAATGCCTTTGAAAGGATCAGGTTCCGTCCACGGAT…
comp341_c0_seq1(isotig29763)	ACAGTGAACAGGGCAGCGACGTAAGATTGGAGAAAGAATAGATATCTGGTAATATTAATTGCATACCCAGAGAAACAAACAGCAGAGCAGGCAAAGGAAGAAAGAAAAAAATCATGGCTTCATCTCTCTCCTCATCGCCGGCCTGGCTATGCGGCCAAAAGTTAAATTCCTTACACTCTGCAGGCAGCGGCCATGGAAGCAAAAGCTTCAAAGTATACGCGCGCTTCGGATTTGGGGGAGGCAAGGCCAAGACCAAGAAATCTGCGCCAAAAAAGCCCAAAGGAGGGTCCTTTTCCGACAGGCCTCTGTGGTTTCCGGGCGCCAAGGCCCCCGAATGGCTGGACGGATCTCTGGTGGGCGATTACGGGTTCGATCCCCTGGGCCTGGGCAAACCCGCAG…
comp342_c0_seq1(isotig09547)	ATTACTGTCACATTGACATGTTAGTGGGGCGGTGTACTCCTTTTTTGGTATATATATCCATATAACGGAGTCTTCTAGAGTAGTATTGCAATAAATATTCTGAATACCAACACTAGGCCTCATTATTTGTTGTCACTAGTTATATTTTCTCTGAAGAGTAGATTTGTTGGAGGGGAATGATGAAGACCAAGCCAGGTGCTGGCACCCTGGAATACTTCTCAGATCTGTTTAGGCGTAGTTCAAGGCACAAGAAGCAGAAAACACTGCAGACGGTTGAGCTGAAGGTGCGGATGGACTGTGATGGGTGTGAGCTCAAAGTGAGAAAAGCTCTGGAGCGCATGTCAGGTGTGCAAACGGTGGATATAAACAGAAAGATGCAGAAGGTCACAGTTACAGGGT…
comp343_c0_seq1(isotig29745)	TCGCTCAATGGTATGTTTCCTCTCTGCATGGAGTCTCCCTCTTCAGTAAATTTGTATGGCCAAAAGAACAATCAGTGAGAATTATCGTATGCTTAGATCTGTATACATATAAAGATTGTCGCGATAAAAACTCAAAACCGAAGCACAAAACTCAGAGGTCTAAAACATCCGTTCCAACTTCAAGGGTGCACTGAAAGTATAAAATATTCCATGGCTTTTAGAAATTTTCTCTTACGAGCTTTGAAGAATTGCACTCGGACTGCAGCTCGCTCTTATATGCCAGGTGACCCATTAATCTTGTCTGCTTCCAGCAATGCCTTTTCTGTGGGTGAAAAAACTCGCATCCAATTTAGAAGTTTTTCGGGAACAATAAGTTTGTACACAGGACCATGCAATATC…
comp344_c0_seq1(isotig29946)	TAGAAGCCAACCAAAAAAAGATTAGGTAAGTAATGATTCAGAATAAATATAGAGGATTACCACGAATTAAGGTCCCTTCGGAGCTATCGCTTTGAGCCATGGCTTCTTCTCTCTGCCTACTCCATTCCCCAATTTCCCTCCTTCAAAGGCCTTCTAATGCTCACCATTCTTGTTCTAAAGCTAACAGTCCTTCTGGTTCGGCTTCCCTATTTACTCCTTTCAGCAAGTTAACCCCAATCAGAGGAGCGCTTTATTTGGGCAGATTACAGATTACGAGAGGGCTAAAACTTAGAAAAAGATTTGTTGTTCGAATGGCACCTGATGTAGACAGACTTACAAGGCGTAATCCATTGGATTTTCCCGCTGAATGGGATAAACCAAAGAGCCCTCGTCGGCCTG…
comp345_c0_seq1(isotig26713)	TATCTATTTCATTCCATATTAAATTCCACTTTATCCGAGGTCGTTCAACCTTGGAGTTTCCCATTGTCCTCGGTTGCCGGACGCGAAATTTTGTAGAAAACGGTTCAATTTTTCATGCTATTTTTACATAAAGGAGGGTAAAGCGTGGTAATCTTTAGTAGAGCGGCTGGCAATGGCGCTACGACGGGGAAGTTTCCTTCTCTTCTGCACTTTTGTGGTGTTGTTGGCTGTGATCGTCTCCGCCGATGTGATATTTGAGGAGCGATTCGACGATGGCTGGGAGAACCGTTGGGTTCAGTCTGATTGGAAAAAGGATGAAGGCACAGCTGGAGAGTGGGTTCACACAGCAGGCAAATGGCATGGGGACCCAGATGACAAGGGGATCCAAACCAGTCCAGA…
comp345_c1_seq1(isotig26713)	CAAATCGGGAACTTTATTTGATAATATTTTAGTATCTGATGACCCTGAATATGCAAAGAAGTTAGCAGAGGAGACATGGGGCAAAAACAAAGATGCTGAAAAGACAGCATTTGATGAGGCTGAGAAAAAGAATGAGGAAGAGGAGAAAGATAAGTCTACTGATGCTGATGAGGATACAGATGATGAGGATGAAGAACACGAAGAGGAAGATGTAGAAGAGGATAAGGAAGAGCATGACGAGCTATAATTGCTTGCAATTTGTAGGCTTCCTTGTTAGTACCTGAAGCTGACGGCACAAACACTCTTGTGGTTGCATTTCATCCTTAATATTTTTGCAAGGTTTTTACGGGTGGCTTCTCTGATCTGTATTGAGTCTAGATTTTACAGAACTGAATAATA…
comp346_c0_seq1(isotig03912)	ACAGCATGAATGTATTGGATCTGCGAAACTCGAATAGTTTAGCATAATGAATAGCAGGAGAGCCTGTGTAGTGGTTTGTATGTGGTGGGTGTTTCTTGCAGCGGGTCAGGAAGAAACGGGTCAGGAAGAAATAAAAGTACTGAGTAGGAGTGGGTTTCCAACTGGATTTATATTCGGTACAGCCTCTGCCTCATATCAGTATGAAGGAGCTGTTCGAGAAGGAGGAAGAGGCCCGAGTATTTGGGATACGTTCTCCCATCTCGAAGGGAAAATCGCCGATGGGAAGAATGGAGATGTTGCTTTGGACGAATACCATCGCTATAAGGAAGATGTGCAACTAATCAAGAACATGGGCATGGATGCGTTTAGGTTTTCTATCTCTTGGTCACGGTTATTACC…
comp347_c0_seq1(isotig11785)	GCCCTTCACTTCCATGCCCATTTTATATTAGCCAAGAGTCTGAAATCCGGGGGCTATCTTTGTTTACCCTTGTTTTCTATCTTGTGCTGTTGTTTCTTGATTTGAGTCTCCTGACTCGATTAGGAGAAGTTTGTTGATGTAGAGAGGCGTATATCTCTGCACTGCATAGGAAACATGGTGACGATGACAACGATGACTCTGATTATGCTCCAGCTGCTCAAGGCTCTGAGCTACAGGTGCTTCCTCACATGGCCATACCGTTATCGTCAGTATCACTATTACCTGTAGTGGAGCTCCTGTACAATACAGAGTCAAAAGGAATACAGCGTGACTGCAGCTGCGACGACGAGTGTTTTTACGGTGGCTATATTTTAATTTGAAGGGAGATTGAGTTGTTAT…
comp348_c0_seq1(isotig28501)	CGAGGAAGCCGCCAGTTTGCCGCTTGCGCTCTTAACCGCACTGCAGGCATTCGACACCGTTGATTTTCTGAAGGGGCAGAGCGTGTTTATTGTGGGAGGCGCGGGCGGCGTGGGCAGCCTGGCGATCCAGTTGGCAAAGCATGTTTTCGAAGCTTTTAAAATTGTTTCGACTTGCAGCACGGGGAAAGTGGAATTTGTGAAAAGCCTGGGGGCAGATCTGGTGGTGGATTACACCAAGCAGAGCTACGACCAAGTAGATGAGAAATTCGATCTTGTTTTTGATACCATAGGCGAATCGTTCAAGTCTCATGTGGTTGCAAAGGAGGAGGGTAAGATTGTGGACATTGCATCATTTCCTCCGCATCCGAGAGCAGTGAACGTGCTTGTGAAACCCCAAGG…
comp349_c0_seq1(isotig26523)	AAAGGGAGCAATGTCTTGTCACTCTGACACAAACAAAAAATATATATAAAGCATGAGATGCAGACAATCCTTTGTGTGGGCATCTGGGATGCAATCTGCCATTGTTCAGTAGGCCTTGTGAATCTCAAGCTGGTTTTGAGATTGGAGGTGGTCTGGATTAGTGGGTTTGAAATTTGAAGGGGGTTGAGTTGGGCTATTTAAGTTTCAAAGTGGGTTGGATTGGGTTTGTGAGTTTTGAAGTGGGTTGAATTGGGTTTTTAGATTTTGCAAGTGGGTTCTGAGTTTTGCTTAGATTCTTTATACTTTTCTGTCTGTGTTTCTGAGCTCGAATAGCTGTAAAGCTCTCTTTTTATTTTTATTTTGCTTTTAGGGTGGTGCATATTTTATTGCTTTGATCAA…
comp350_c0_seq1(isotig45158)	TTCCAACCCATCCGACCCGTCGACCGAGACAAGCGTTGTTCAGTTATCAGAAGCAGAAGGTAGGTTAAAGATGGCATCCAGGAAGGCAGTTTTTGTAATTGTGATGGTAATGTTGTCGATAGTTCAGCAGGCCTTTGGAGCAGGTGAATGCGGAAAAACACCTGTGAATGTTGTGGCCCAAAGCTTGAGCCCCTGCCTTGGAGCCGCCAGTAATGCAAAGGCAAAAGTGGCACCCGCCTGCTGTGCCCAAGTAACCAAAACCTTGGCCATGCCCAAGTGTCTGTGTGCGGTCTTTCTGTCTCCGTTGGCTAAGCAGGCTGGAATAAATCTGGGTACTGCCATTACCATTCCAAAGCGTTGCAATATAAAGAACAGGCCCGTGGGAAAGAAATGTGGACG…
comp351_c0_seq1(isotig26323)	CTAGCGCAATTGCTTAGCACATCATTGGTGCAAGGGAGATGGAGATGAGCATGAGATTGCTGGGCTATGTTGCATTGGCCGTTGTGTCAGTCTACTTAATTTACAAAAGATTTCGGCCATCACTGAAGTTACCGCCGGGTCCTCGAGGATGGCCTGTAATCGGCCACCTGCATCTTCTGGGTAGTCTACCGCACAGGTCGCTGGATCGACTCTCCAAGACGTATGGGCCGCTCATGTACATCGAGCTGGGCTCCGTCCCCTGCATCGTCGGATCCTCCGCCGAAGTGGCCCGGGAAATTTTGAAGACGAACGACCTTACTTTCGCCTCGCGCCCCAAGATCGCGGCGGGAAAATACACGGTGTACAACTACTCCGACATAACATGGTCGCCGTACGGAG…
comp352_c0_seq1(isotig41404)	TTAAGGATGTGCACATTTCACCCGAAGAGAACATTAACGTCCGGCCTCTTAGGAAAAGAAAACCCGGATTCTACCTTAGGTTGAGGGTCAGGGTTCGAACTTTCCACCTATGAAACCCTAAAATCTCTGAGCTCTTTAATATTTGAAACCCTAAACTGCCCCAGAACTCTAGAATCTTTGTCGCGGGCTTGGGATAATCTGTGCGAGAGGAGGCATCATGCAGAACGAAGAAGGACAGAACGTCGATCTTTACATCCCCAGAAAATGCTCTGCAACAAACCGGTTGATAACATCAAAGGACCATGCCTCCGTTCAAATTAATGTTGGACATCTGGACGAAAATGGCATATACACGGGCCAGTTCACAACATTTGCTCTCTGTGGATTTGTTCGTCAACA…
comp353_c0_seq1(isotig13339)	CCCGCGAGGGCATGCTAATCTCAAAAAGCCGATCGTAGTCCGGATTGGAGTCTGCAACTCGACTCCATGAAGTCGGAATCGCTAGTAATCGTGGATCAGAATGCCACGGTGAATACGTTCCCGGGCCTTGTACACACCGCCCGTCACACCATGGGAGTGGGTTGCAAAAGAAGTAGGTAGCTTAACCTTCGGGAGGGCGCTTACCACTTTGTGATTCATGACTGGAATTCTCGGGTGCCAAG
comp354_c0_seq1(isotig24934)	GATCCCACCAACTCACCAACTCCTCAATGTATAGTTTATACAAATTTGAATGTAGATTCCCAAGATTAGAAGTCTCGTTCCTCGTTGTAACTTGTTTGTGCCACTGTCTACCTACCCACAAGAAAGTTACATGAAACTACTGTGAATATAATATGTCCATCTGCCTATAAAATCTCCACCAATCCTCAGTTTCATCAGGAGGCCATTGCATCAAGGAAGTTTGCTGCATTCTGCCTCCTGTTAAAACATCTTAGTTTTTTTCCCTCTGCAAGACCAAGCTCAAGCTCAAGCTCAACAACATGGAGGCAATTACTGGATCTTCAATGGTGTCACACGGTGGTCTTCAACATACGCATAGCCAGCCCATATCCTCTTCAATGAAACTGGCAGGAACATTGC…
comp355_c0_seq1(isotig30298)	AGGAAATGCGAAATGGAGAGCTCTGAGGCTGGACACTGGTAACTACTCGTGGGGTTCAGAAGCTGTTACTAGGAAAACACGTATATTGGATGTGGTTTACAATGCATCCAATAACGAGCTTGTCAGGACGCAAACTCTGGTTAAGAGTGCTATTGTTCAGGTTGATGCTGCTCCTTTCCGTATCTGGTATCAGCAGCACTATGGCCAGGATATTGGCAGGAAGAAGAAGACTCCTGCTGCTGCTAAGAAAGAATCTGAGGAGGGTGAAGCTGCCGTAGAAGAGAAGAATAGGAGCAAACATGTACTAAGAAAGGTAGAAAAGCGGTGTGAAGGTCACAAACTTGATCCACACATGGAAGAGCAATTTGCTGGTGGCAAATTGATGGCATGTATTTCTTC…
comp356_c0_seq1(isotig34344)	CCCCCACATATAAATACAGTTCACGCCCGTCACAGCAAATTATTTTAAGGTGAGCCTTAGATCTGTTCTTTCTCTTTCTTGGATTTTCGTTCGATTACCCTCCGCAACATTTCTCTGTTTTCAATACCCAAAACATCCATGGCGAAGGAATGCAAAGTGAGATTGAAGAGCTCAGACGACGAAATGTTCGAGGTTGATCAGGCTGTCGCCTTCCAAAGCCAGACTATCAAAAATATGATTGAGGACACCGGCACGGAGAGTGCTGTGCCCTTGCCGAACGTAAGCAGTAAGATCCTGGCGAAAGTAATCGAATATTGTAAGTATCATGTGGAAGCCGCAAAGACCAGCGAAGAAAAGAGCGCCGTTTCGGAGGAGGATGTGAAGACATGGGATCAGGAG…
comp357_c0_seq1(isotig30894)	TTAAACTCTAGCAACGAATAAATTTTGACGCCTTAAAACCCTAACCCTAAGCGACATAAGGCCTGTAAACGCAAACCGATCTGTTTATGTTTGGTTGGGGTTCTGTCTTTCGGGGGGCAGAGTAGGAGGAAGCAGTAGGAGCGGGAATCGAACTCAAGATCACCGGCAGGGAAAAATGGGTATTGATTTGGTAGCAGGAGGGAAGAGCAAGAAAACCAAGCGTACCGCTCCGAAGAGTGACGATATTTATCTCAAGCTTCTCGTAAAGCTATACAGGTTTTTGGTGAGAAGAACCAATAGCGGCTTCAATGCGGTGGTTTTGAAGAGGCTGTTTATGAGCAAAATTCACAAAGCACCATTGTCTCTCTCTCGCCTTGTGCGTTACATGGAGGGGAAGGA…
comp358_c0_seq1(isotig09421)	ACGTGTTAGGTCGGCTGAAGAGGAGTTACCGGTCTCTATATAGCTAACACATGATTCGTTATTTAAAATCTTTTCTTATTGAATTCCGCGGGAGTGCTGCTGTTGAGTCTGCGAATTTGGCATCTCTGATTTACTGTGCTACCGGCGATTACACCCTTCATTGAAAGTGCTTTGCAGAGGATTTTTGATATAGTGCAACTGATAGCTCTACTGCGAAATGGCTCGTACTAAGCAAACCGCGCGTAAGTCTACAGGAGGAAAGGCTCCAAGGAAACAACTCGCAACAAAGGCTGCCCGTAAATCAGCCCCTACGACTGGAGGCGTGAAGAAACCTCACAGATACCGTCCCGGAACTGTTGCTCTACGTGAGATCCGAAAGTACCAGAAGAGTACTGAGCT…
comp359_c0_seq1(isotig17487)	AATTGAGGCCAACTCACTCTATCCTATATATACACGAAAACTCCCACAAAACATGCTAACCCGGTTCCATAACCCCACGTAAACCAAGGCTTTAGTACTTAATTACTTTCAAACAAAGTTAAAGGGCATTTATAAAGAGGTAAGAGCAAAGACAGAAGAGCATTGTTGTGTTCTTGCGCCGCCTCAGGGGCAGCCCTGCCTGCCACATCTACCATAGTTTCGAAGTTTGTATTCTATCTGTTTTTCCTCTAAAATTAGAGACGAAACTAGAAAACAGATTCTGGTTCTCAATTTGGAGGAGATTTTCCTGGAAAGACAAGACTTGCAAAGTATTTGGTTCAAGGGAAAATGGGCGGCGGAAATGGACAGAAGGCCAAGATGGCACGCGAGAAAAATAAT…
comp360_c0_seq1(isotig08559)	CTCCTCTTACGGCATCATCGCTGCTCAAGGTTACAGTAACTTCTGTATTTCTGTCTTCCAAGTCTCATCTCATTCGCACTATCGTAGTTCAGGGCGTGCAATCATGGCAGGAATGGCAGTTGAAGGAACCCAGTTTGATGGTCGTCAGTATGATGCCAAGATGAACGAAATATTGCAAACTGAGGGCGAAGAACTGTTCGCCAGTTACGATGAAGTGCATGACACTTTTGATTCCATGGGGTTGCATGAAAATCTGCTGCGGGGCATCTATGCCTACGGGTTTGAGAAGCCTTCTGCAATACAGCAGAGGGGGATAGTGCCATTTTGCAAGGGACTGGATGTGATCCAGCAGGCCCAATCCGGAACTGGCAAGACAGCGACATTTTGTTCTGGGATTTT…
comp361_c0_seq1(isotig29598)	AAACGACGCATCTGTGATACAGCGGTTATGGTATTTCCATGCTCGTGCAGCAATCGTTGCACTTTTCAAGAAACTGGCAGCAGGGGATTCCAACCTCCAATCAGTTACTGGTGGTGAAATTTGGTAAATGGAATTCAAAGATGTAGGGTAGCTATATGTATGCATCTGCGTGGCTTAGAGCTGTTGCATCAGCTTTAGAATCAGTCTTCCTGTTACGTATATTTGCTCACTCACTCTGGATGCTCGATCTAAATAAATCGCAGTTGATATATTAAAGTAACTTTAAG
comp362_c0_seq1(isotig33568)	CTAGTTTGGGGTCCATCATTCAATGTAAAACCCTAATCTGATGGTTATACCCTATATGTAATTGCTGAAGCTAGGACTTACGGTTTCTTTTGAGCGGAGGCTGTGGGCGAAGGGAGGTAGCGGAGGCTAGCGGGTCAACTTGTTTTAGTTAACGAACCAGACCAGAGAGGCCGCCATGCCTTTCAGACGTTATGTTGAGATTGGGCGAATTGCCCTTATCAACTATGGTCCAGACTATGGCAAGCTTGTTGTTATTGTGGATATCGTTGACCAGAATCGGGCTTTGGTGGATGCACCTAAAATGGTAAGGTGCCAGATGAACTTTAAGAGACTCTCACTTACTGATATCAAAATTGATATCCCTAAGATACCAAAAAAGAAAGTCCTGATCGAAGCTAT…
comp363_c0_seq1(isotig23756)	AGGATCTGCGTTGTCTATCAGAGATAAAACAATATATTTGGAGGAGGGAGTGATTGAGGAAAGCAAGGAAAATGGATTCAGTGAGGGTATTTAGCAACAAAAATTTGTTATCAGAAAAAAATGTTCAAGTGGGTAGCCATAGATTTATTTCCACCAATTTAGCTGTGCCAGGCTTAGGGATTGACAAAACAAACCAGACTGCTTTTTGTTCTCTCCCTTCATTGTGCAGTAGTTCTTCTCGCATCGCAATGGGAAGAGGACAGAGGCAGTCCCACCCTCATCTTAATCGTGGGGTTTTGAGATCTAGGAATGTCGCCGTGAAATTAACTTCGAAAACTAGAATTGCTGAAACTGAAACTGAAACTGAAACTTCCACGGTAGAGCGCGTTAGGGAATATG…
comp364_c0_seq1(isotig38288)	GGCGAAGATCCAGGATAAGGAGGGAATTCCTCCTGATCAACAGAGGCTAATCTTTGCTGGGAAGCAGCTGGAGGATGGGAGAACCCTGGCGGATTACAATATTCAGAAGGAGTCCACCCTTCATCTGGTCCTTCGCCTTAGGGGAGGTGCGAAGAAGAGAAAGAAGAAGACCTATACTAAACCCAAGAAGATTAAGCACAAGAAGAAGAAGGTCAAGTTGGCTGTTTTGCAGTACTACAAGGTGGATGACTCTGGCAAGGTGCAGAGGCTTAGGAAGGAATGCCCTAATCAAGAG
comp365_c0_seq1(isotig32721)	AATCATTAATTCCTCTCAGAAGTTAGGGTTCGACACCGAAACCCTCAACGCAGGTCTATATATATATATATAAAACCCTTGTTCTGATTTAAGATCTTTTTCATCAGATATAGGGGAATTTGAGGGTGAGAGAAAGTGAGCGAGAGGCAGCATTTTGTTTGGAATAGTTTCTGAGCGGATTCATCTGCAGCCATGGCGGACGCAGAAGTCGATGTGGGCGCCGCAGCTCCGAAGAAGAGAACATTCAAGAAGTTTACTTTCAGAGGTGTAGATCTCGATGCTCTTCTTGATATGTCGTCCGATGATCTCGTCAAGCTCTTCCATGCCCGTGCGAGAAGAAGGTTCCAGCGCGGCTTGAAGAGGCAGCCAATGGCACTCATCAAGAAGCTCCGTAAAGCT…
comp366_c0_seq1(isotig39982)	ATATATTCATTCCCCAGAAAGAACTCCAACGTAAAACCCTAAACTCTTCTACAAACCCTAATATATATTTTATGGTGTTTAAGGTTGTTCTCTTGCTTGTGCGATAGGAGAGAGCAGCCATGGCGCCCCCGCAGGCGAAATCAGGGATCTTTGTAGGCATCAACAGGGGACATGTCGTTACAAAGCGCCAACCGGCCTTGCGCCCTTCCGCTAACAAAGGGAAGAGAAGCAAGAGAACAGATTTCGTGAGAAAATTGATAAGGGAAGTGGCGGGATTTGCTCCTTACGAGAAACGAATCACTGAGCTGTTGAAGGTTGGGAAGGATAAGCGTGCATTAAAAGTAGCGAAGAAGAAGCTGGGCACCCACAAGAGAGCCAAGAAGAAGCGTGAGGAGATGT…
comp367_c0_seq1(isotig15676)	TCTTCAGCTGGAGAGAGTGAATGTTTATTACAATGAGGCCAGCTGTGGACGATTTGTTCCCAGGGCCGTGCTCATGGATCTTGAACCTGGAACCATGGACAGCGTCAGGACGGGGCCTTATGGCCAGATCTTTCGGCCAGACAATTTCGTCTTCGGGCAGTCCGGCGCTGGAAATAACTGGGCCAAAGGCCATTATACTGAGGGCGCCGAGCTCATTGATGCAGTATTGGACGTCGTGCGCAAGGAGGCTGAGAACTGCGACTGCCTGCAAGGGTTTCAGGTGTGCCATTCACTGGGAGGAGGAACGGGATCCGGAATGGGGACGCTGCTGATATCAAAGATCAGAGAGGAGTATCCCGATCGCATGATGCTGACTTTCTCTGTGTTTCCCTCTCCAAA…
comp369_c0_seq1(isotig25908)	GAACAAGAGGTCATTCAAGTATGCCTGGGTTCTTGACAAGCTTAAGGCGGAGAGGGAGCGCGGTATTACCATCGATATTGCTCTCTGGAAGTTCGAGACTACAAGATACTATTGCACTGTCATCGACGCACCCGGGCACAGAGATTTCATTAAGAACATGATTACTGGTACATCACAGGCCGATTGTGCTATTCTGATCATTGACTCCACCACTGGAGGTTTTGAGGCTGGTATCTCCAAGGATGGGCAAACCAGAGAGCACGCTCTTCTGGCCTTCACTCTTGGTGTGAGACAAATGATTTGCTGCTGTAACAAG
comp370_c0_seq1(isotig42636)	GAGTTCAAAGCAGTTTTCAGGAACTGGGAAAAAGAAATTAGTTGGTATTGTAAGATGGAGAATAGAGTAATGTTGGTGGTGATATTGGGTTGCCTAAGTTTGCTGGCACTGCAGGCTAATGCCCAACAAGCCACCAATGTGAGGGCAACTTATCATCTTTATAATCCTCAGAATATTGGGTGGGATTTGAGCAAGGCCAATGCTTTCTGTGCTACTTGGGATGCAAGCCAGTCCCTGGATTGGCGCAAGAAATATGGATGGACTGCCTTCTGTGGACCAGTTGGCCCAACCGGACAAGCCTCTTGTGGGAAATGTTTAAGGGTGACAAACCGAGACACTCAAGCACAGACCACTGTGAGAATAGTTGATCAATGTGCGAATGGAGGTCTTGACTTGGAC…
comp371_c0_seq1(isotig04639)	TATTCATTGTGCGTAAAAGCAATAGAAAAGTAAAGAAAAACCCTCTCTTCTCTCTCATCCGCTTGTTCTTCGTTAATATCTCGAGTTCGCTATCTTGAGTTTTTCTTTAAGAGAGACTAAAAGGAGTTTTATTTGGCTCTGAAGCGGCTTTGCTGTTATAGCAGATCGGGGTCGCGGGCTCGACTTCTGCTGTGTATTGAAAGATATTAATTTCTACAATGAAGGGAGGAAAGGCCAAAGGTGAGGCTTCAAGTACACTGAAGAAAGTTGATGACAAGAAAATTGTAAAACGAAAGCCTGCTGTCAAGGAGGATAGAGTCAGTAAAAAGCAGGATAAGAAAAAGACAGCTAAGGATCCTAACAAGCCAAAGAGGCCTGCTAGTGCCTTCTTTGTTTTCA…
comp372_c0_seq1(isotig31371)	GGCCCTTCAAAACCCATTGATAAATAGAGGCCCATCTGGTGTCCCAAATCCTCTCATAGGCTTTCTCCGCTCTGCGAGGTTTTATACCTCGCAGACACAAAGCCATTTGCTTTGATTCAAGTCTCAAGTACTTTCAGTTTCAAATCTGAGAACAATCTGAGTACTATATAATTCTTATCATAGCTTTGGATTTCTGTTCCGTTTTGGGTTGTAGCTGGTTTCATTTTTATTTTTTTTGTGATTGAATATTGTGTTGTAATGGAGGTCCATTCTACTGTAAATCATGCTTCTGCAAAGCGCTTTTGGAATGTTTTAAGGATTGCCTTTTTCATGATAAGGAAAGGCCTCATGTCCAAGAGGAAGATTCTCATGGATATGCATTTCATGATGAAAAGAGGG…
comp373_c0_seq1(isotig24503)	AGCAACAGCAGCAGCAGCAGCAGCTGGAGGAGGAGCAGCAGGATTCGATGCAGCGGACGATGGAGGAAACTTTAATGAGTTTACCAACTCGGAAAATTTACCCCGACCCGGCCAGAGCCGTCAATTTATCGACCCCGGGTCAGGAAGTTTACATGCAACAGCCGTCACAGCCGGATTACTACAGGCAGGACCACCAGCAGCAGCAGCCGCCGCCGCAGCCATCGCAGACGGAATACTACAGGCAGGACCAGCAGCAGCAGCAGCAGCCGGTCACATACTGGCAAATGCATGACCAGGGTGCGAACAGCCAATACCCAGTTTACCTGGTACCCGCTGGATCTAACATGATGCAGACCATGACCGCCGTTCGACCGACTCCGACCCCGACGCCGGGTTATT…
comp374_c0_seq1(isotig35958)	CTACGCAAACGTGTTATGCCATCTCTCATCACTGCGTTATCGTATTTTCATCTCTCTGAGACGTGGCTTACTATTTCAGGCTATTTTCACTGCATTCCCCCCATTCCGCAATAAATAGGTGAGAGGGGAGCACGTAAGAAAAGCACAATATGCAGTTGCAGGACAATTGGATAGGGAAGGCGATTCTAATAGCGATAGCGATATTGGGAGTAGGGAGCATCACGGCAGAGGCAATGGGGACTTTGGGCGGTAAGCATGCTGTACAAGGGTCTGAGAACAGCATGGAGATAGAGGAGCTCGGACGGTTTGCCGTTCAACACCATAATATCCAACAGAATGAGAAAGGGCTCCTGTCATTTAATCGAGTGGTGAAGGTAGAGCAGCAAGTGGTAGCAGGGA…
comp375_c0_seq1(isotig35710)	GATCTTCTGATCTTCTTCTCCTCCGTGCTTTAACTCACCACTGCCCAAAAGAAAAAAAAACAACTGTACTCTGAGAAACAATGGCGACTGCTACGGCCATGTCCCGGGCAGCTGCTCCTCACTCCCTCCTTGCCTCTGCAAATCCCACTCTGAGAAGATGCCACGTCACCTCATTCTTGGGTCACAATCTCAAGGGCCTCGGCTTCAAGAAGAAACTGCCACCACACTCTCTTACTGTGAGAGCCGTCCAAACTGAAAAGCCAACATATCAAGTGATAGAGCCCCTCAATGGTGACCCCTTTATAGGAAGCTTGGAAACTCCTGTAACTTCCAGCCCCCTGGTTGCATGGTTCCTCTCTAATCTACCTGCTTATCGCACCTCTGTAAGCCCCCTTCTAC…
comp376_c0_seq1(isotig27085)	CTCCTACCCTATAAAATCAAATTTCTGAACTGTTCGAAATTTCTTTCAGCTCTGGATTTGGTCGCCCTCCATTTGGTTGTGCACTGATTCATCCACGGTTCAACCCAAACATGGCGGAATTCGTTCCTCAAACCGGAATGAGATCTTTCGCGCAGGCTGCCGCTTCTGAGGAGGTTGCAGCTCCGCTGAGAGTTGTTCAGATTGATGGATTGGTTGTATTGAAAATTATAAAGCACTGTAAAGAATGCATGCCCGCTCTGGTCACCGGACAACTTCTGGGTTTGGACATTGGAAGCGTTTTGGAAGTTACAAACTGTTTTCCATTTCCGAGCCGTGGAACTGAAGAAGAGGATGAAGCCGATGCTGATGGGGCAAACTATCAACTTGAAATGATGCGAT…
comp377_c0_seq1(isotig28605)	CTGTTCAGCTCTCTACGAAAGCAGCAAACGACACAATTCATGGGAAAGATTGATTCAGCAGTCCCTTTACCGATCAATGCGCTTTGAAAATCAAGTCCTTCTGTAGAGAGCGAGGGAGGTGGTTAGCAATTGTAATTGCAATCGATAGAAATGGGAGGAAGAGCTACCCTGCAAAGTATCAGCAGAGTAATTGGAGGGGGAGGCACTGCCGCTCATAGACTCGGAGCTGCTATTTACTCTGCGGCGCACTACCAGGTGAATAATCCAATTGCCACTTCAGAGAAAATAACAGTTTCCTCTTCTTCATCTACGGACCCCACATGCCAGTTCAGTCCCGAGCAGGAAAAAGTGATCAGTGAAGGGTACGAACAAGGATTTCAAACTCTCCCGAACGAACAT…
comp378_c0_seq1(isotig24147)	GACGACCGTTTTAAAAGCTGTTGCTGACCGGCCTTCCGAACTCTCTAGAATAGCTTCAAACCCTTACAAAAACCCGCTCCCTAGGTCTGTTGGACGCAACGAAAATAGATCTTCTATTCAGAGTTCTCTGCAATATATCGCGGCGTTGTTAATAGCAAGCAGATTCTTTCTCGGTACCCAAAAGGGTCCTGTTTGACGTATTTTTGAGCTATTCTAGTGAAGAAATCATGGCGAGCGGCGATGTTGAGACATTTGCCTTTCAGGCTGAGATTAATCAGCTTTTGAGTCTGATTATCAATACCTTTTACAGCAACAAGGAGATCTTTCTGAGAGAACTAATCAGCAATGCTTCAGATGCTCTGGATAAGATTCGTTTTGAGAGCCTTACTGATAAGTCCA…
comp379_c0_seq1(isotig16311)	GGTACTACAACTAGAAGCTGAAGATACAAGCATTTCTCAAAGCTACAACTATGGCTGCCTGTCCATCCCAAGGACAATACCCATGCCCCACTTTGTATCCACCTACTCAACAACAATACCCCGCTATGTATCCACCTTCTCAACAACAGCCATTGTTTGCACCAGGTACAGACCCAGAGATCATAAGAGCCTTTCAAGCTTATGATCAGGATGGCAGTGGATTCATTGATGACAAGGAGTTGCAGAAAGCTCTCTCCACAGCTGCCCAGTCGTACAGCATCAGGACAGTTCACCTTCTAATGTTTAACTACAACAACAACAATTCCACTAAAATAGGACCAAAAGAGTTCACAGCCTTGTGGCATGATCTCCAGGCATGGCGGTCGATCTTTGAGACAT…
comp380_c0_seq1(isotig56982)	ATCTTCTTCTTCTTCTACAACCTGGCAATTACAATGGCCGCTAGTGCAATTACCAAGTCTTCTTCTCCATTGCGTCTCCTTGTGTCTGTGTTGGCCGTCATACTAATTATAAGCTCTCATCCTTCGTTCGCACTGTTCGAGACATCGTCTGGTCCGGAGCGAGGAATAACAGTGGAAGAGGGCGCTGCTGTTTACGTTGCGCTCAACAATCTGCTGGCCAACTTCAACGGATTCGACACAACAAAATGGTTTGACAGTGGCTTCGCCTTTGCAAACGTGCAGAACATTAATGACAAGCGAATCGCCATCAGATATGCGCGTTGGACTCAGTTCTGCACCGTTGGCACATGGGAGAATGCCCGGGGAGACTTAGTGTTGGAAGATTTCAGAACAAGCGTG…
comp381_c0_seq1(isotig15769)	GCGTCGTTGTAGCTGGAACTTCGTCTGCCGCTGGTTCAGGTTAGAATTTGAAGATGGGGCCGAGAGTTTTAATTGCGTGCTTCTTTCTGGGTTTGTTTGTTTTCTCCAGCGTTTCTAGTGCTAATGAGGGTTTGGTAAGAGTTGGACTGAAGAAGAAGCGGTTGGATAGAGCTAGCTTAACGGCTGGTAAAATTTCTGCATGTAATGGTGATTTTGCTGATGCACTCACACGTAAGTTTGGCCTGCAAGAGAACTCTAAGTTACAGTCCGATGATAGTGATTACGTATCTTTGAAGAATTATTTGGATGCTCAGTATTATGGGGAGATTGCAATTGGAACCCCACCTCAGACTTTTACGGTTATTTTTGACACGGGGAGCTCCAATCTTTGGGTGCCTT…
comp382_c0_seq1(isotig34633)	CAAAACTCCAATTCCTCTCTCTGTCTCTCTGAATATAATCAGAAAGCTGCAACCAACTGGGGGCGAGCTATATCTCTTCTCAAACGTCACATTAGCCTTCTTTTCTTGGATAATATAGTTAGATTTACATCACCCACGTAATCAATAATTCTATGTCCTCTTTTATTCCTCTATATACCCCCCTGGGATTTCAGTATTTGGAAAGGGGTGATTTATTACTTGTATACTAGAGAAAACCCTTTCATTTTTCTCTCCATATAATCAGTCAAGTGAAGAAGATGAAGAGCCTTCTGCAATTCCTTTGTTGTTTATCCATATCCTTATTGGTTCTAGATATTTGTGGAGAAGCTCGTCAATCGCCTTTTATCAGTGGCAAAGATTCCAGTGGACTTCATGAAA…
comp383_c0_seq1(isotig30953)	GTCTTAAATTAGAGTGAAACCCTCATATCGGGAGGTGTGTTTGTGAGTGTCTCTTCACGTCTGCGTGGCTACACAGAAGAAAGAAAGAAAGAAGAGGAAAAGATCGGTTTGTGTTCTATTAAGCGGCTTTTAAGCGGTGATTGTGCTGTTCAGATCTGTGCATTTCCTATTGCGGATTTCTGCCTGGAATTCGCTTCGTATCGGCAGAAATGGCAAACGCATCATCTGGAATTCTCGGGTGCCAAG
comp384_c0_seq1(isotig05482)	GGTAGGGAAGGTTTTCAGCCGAGGCTCTGTTTGTCTCGTCTGTTTCATTTACGGGGGTTTCCGTTCTTTGCAAAGTGTTGTAGTAATGGCGGAGAAGCAGTCTGGAACGGTGAAGTGGTTTAACACGCAGAAGGGTTACGGTTTCATTACACCTGATGGCGGCGGCGAGGATCTATTTGTTCATCAGTCGTCCCTTCACGCCGATGGCTTTCGCAGCTTAGCTGAAGGCGAATCGGTGGAGTTTGCTGTGGAGCAAAGCAATGATGGCCGTACCAAGGCCGTAGATGTCACTGGCCCGAACGGTGCTTACGTTCAGGGTAGCAGCGATGGCGGCGGCGGCGGCGGCGGTGGCAGCTATGGTGGTGGTGGCGGCAGTTACGGTGGTGGTGGTTATGGCGG…
comp385_c0_seq1(isotig28825)	GAAATTAAAATTTCCAGGTATCGAAAGGAAACAATGGGAAAGCGCAGCACAATTCCTTTTATTCTAACTTTCATTTACACGGTCGGCGCCCATGCGAGCTCATTCTCTGGAAGGGATTTAAGCCTCCCAACTCCAGTGGACGGCCTTTCGTGGACATTTTACAGTACGAGTTGCCCACTGTTGGAGTTAATTGTCAGAGAACGTATTGAGTTTTATCTCAATCAAGATATAACTCAAGCCGCTGGCCTGCTGAGACTTCATTTCCACGACTGCTTCGTGGAGGGATGCGACGGGTCAGTACTGCTGAACGGGACATCAAGCGAGAGGGTGGCTCCTCCAAATTTATCATTGCGAGCGATGGCCTTCACAATTATTAATGACATAAAAGCGAGAGTGGAG…
comp386_c0_seq1(isotig16927)	GAGTTTGGGAAGGAAGCAAACTAAGGAGAGTGGTTTTGCTTCGGCTCATTTTTAAGAAAATCTGCTGTGGTAGGGTTTCGTAAATTTTTCTTGCTAACTCTGGCCATTTTTTCTCATCGGCATCGTTGACAGCACGACACAATTTGTGCAGAATTTTGAGGTTTTGGGTACCATGGATGGACCTGCGATGCCTGAACCTGTTGGTTACCTTTGTGGAGACTGTGGAGCTGAG
comp387_c0_seq1(isotig17753)	CTCTGGTGGAAGCCCATCTCACCCAGTGCCCCCAGTTGTAAAGCCTCCCCCCTCTGGTGGAAGCCCATCTCACCCAGTGCCCCCAGTTGTAAAGCCTCCCCCGGTTGTGAAGCCTCCGCCGGTTGTCACTCCACCCATTGTCACTCCTCCGGTTGTGAAGCCACCACCTACACCACCTAGTGGAGGCTACCCACCGTACACACCCACCCCTCCCTCTGGTGGCAGCCCTACCATCCCACCGGTGACGCCCATCATCCCACCAGTCACGCCCATCATCCCACCGGTCACGCCCATCACACCACCCGGCACACCCGTCACGCCACCCGGCTCTGGCCAGACTTGTCCGAAGGACGCTGTCAAACTGGGTGCTTGTGTTGATCTGCTTGGAGGGCTTGTGCA…
comp388_c0_seq1(isotig29552)	GGGGTTGTTCGGGAGGCGGCGGTCTTGTGAATCAAGTAAACGAAACTAGACGCCTGAAGGCTCTTGATAAAAACCCCCAAACCCTCAATCCTAGGTCTTTTTCTCCTCAACCGTTTCGAAGCACGAGAGCAGAGCATACAGTTATCAAATATCATTGCAATGGCGGAGGAAGAATCACAGAACGGAGAAATCATTGAGAGGCCAATCGACGGCGGCAAAAAACATCCCTTGGAGCGTCCATGGACATTTTGGTTCGACAATCCCTCCTCGAAATCCAAATCGGCAGCCTGGGGCAGCACCCTTCGTTCTATTTACACATTCAGCACCGTCGAGGACTTTTGGTGTTTATACAACAATTTGTTTATGCCGAGCAAACTACCACCTGGGACTGATTTTCAT…
comp389_c0_seq1(isotig36034)	CAGAACCTCGGATAAAAACCTAGAGCAAGTATAAGAAGTCTAAAAGAGCAAAGTATAAACCCTAATTTTTTTGTGGTGTGAAGGATAGATTAGGGCTCCAAGCAGCTGCAGAGGTAGTTGTCGAAGGAAGGAGAGGCAAAGATGGTGCAGAGGCTAACATACCGCAGGCGCCACAGCTATCACACCAAATCAAACCAGACAAGAATTGTCAAAACCCCTGGTGGGAAGTTAATCTACCAGACCGCCAAGAAGAGGGCCAGCGGACCCAAATGCCCGGTTACTGGCAAGAGAATTCAAGGAATCCCCCATCTGAGACCTGCTGAATACAGGGTGAGCAGGCTGAAAAGGAGCAGGAGAACTGTTAACAGGGCCTATGGTGGGGTTCTGTCTGGCTCAGCT…
comp390_c0_seq1(isotig29387)	CCACCATCCATTGCCAACAGAGCAAATGAGAAAAGCTTGATAATATCACAACTCACAAGACCTGCCACATTAGTGCAGAAGCACTGCGAACAATGGCTGCCACCACCGCGTCTTTGCCCTCTTCTCTCTTCGCAGGGCAAATAAAATCCGCTAAAAATGCAAGAATCGCCAAATACGTCCCTCGCGTGCAGGCGCGGTTTAGTTTTGGCAAAAAGAAAGCCAAGCCTGCGCCCCCTCCACCGAAAAGGGGCCAATCGGTAGGGCGGCCGATGTGGCTGCCGGGCTCGAAGCCGCCGGAGTGGCTGGACGGATCTTTGGTGGGAGATTACGGGTTCGATCCCCTGGGGCTCGGTAAGCCCGCAGAATATCTACAGTACGAGCTGGATTCTCTCGACCAGA…
comp391_c0_seq1(isotig35284)	AATTAGACGGGCGGTAAAATTAGGGTTTCTGCCGCCGTAGGTAGAATTAACTAAACGTTTGGCAGTTTGACGAACAGCACAGGAAGCAGAAGGCAAAGGGGAAACAGGTTAGAGGCAGGTTGAAGAACAACACAGGAAGGAGAAGGCGAAACGCAGCAATGGCTCCTCCCAAAGCTGCTGCAAAGAAGGCTGATCCTAAAGGACAGGCACAAAAGGCTGCTAAAGCTGTGAAAGCTGGAGCAATTACATTGAAGAAAAGAACCAAAAAGATTCGAACATCAGTAACTTTTCACCGACCAAAGACACTCAAGACACCTCGGAATCCTAAATACCCTCGTCTCAGTGCACCTCGCAGGAACAAGCTTGACCAGTATGAGGTTCTGAAGTACCCTTTGACGA…
comp392_c0_seq1(isotig30953)	ATGGCAAACGCATCATCTGGAATTGCTGTGGATAATGATTGCAAGCTCAAGTTTCTGGAGCTGAAGAGCAAGAGAACTCATCGTTTTATAACATTTAAGATCGATGACAAGCTAAACATGATTACAGTGGACAAGCTTGGTAACCCAGGTCAAACATATGATGATTTTACTGCAGCTCTTCCCGAGAAAGAATGCAGATATGCAGTTTATGATTTTGACTTCGTAACTGAGGAAAATTGCCAGAAGAGCAAAATATTTTTTATTGCATGGTCTCCTGATACTTCCAAGGTCCGTAACAAGATGCTTTATGCAAGCTCTAAAGATAGGTTCAGGAGGGAACTTGACGGGGTCCAATGTGAAGTCCAAGCAACAGATGCCTCTGAGATAGGGATTGAGAAC…
comp393_c0_seq1(isotig09251)	TCGTGAAGATTGATGACAAGTGGATTCCAGATTCTGATGTTATCACCCAGATATTGGAGGAGAAATATCCTGAGCCATCTTTGGCAACATCGCCTGAGAAGGCATCAGTAGGGTCAAAGATTTTCTCAACATTCATTGGCTTCTTGAAAAGTCATGACCCTAATGATGGTACAGAGCAGGCCCTGTTGAATGAGTTGCGTGCCTTGGATGAACACCTGAAAACCAATGGTCCTTTTATTGACGGGGAGAAAATTTCTGCGGTGGATCTCAGTCTTGCTCCAAAGCTTTATCATTTGAAGATTGCTCTGGGTCACTTCAAAAATTGGTCTATTCCAGAAGAGCTTTCTTACCTTAACACCTACGTAAACGCACTTTTCTCTCGAGAATCATTTCTTCATA…
comp394_c0_seq1(isotig29099)	TGGAGTATGCATTGGAGTATGGAACGGACAGAATGGAGATGCATGTTGGAGCTGTTCAACCAGGTGACCGTACCCTGATTGTTGATGATTTAATTGCCACGGGTGGAACTTTATGTGCAGCCATGAGTTTACTAGAACGTGTTGGTGCCGAGGTCGTTGAATGCGCATGTGTCATTGAGCTTCCCGAGTTGAAGGGCCGGGAGAGGTTAGGTGGGAAACCACTTTACATCCTGATAGAGTCTGCTTAATTTCTTGGAGCAATCGAGGAAATATCATTGGAGATAGTCCATTTGAAGGTTAAAAGATTAATATGTTCACATTATTCTTTCTACAGCACGAGTATTGGTCAAGTGGACCTTTAGCTGAGGGCAGACTAAATTGAAAATTTTAATTTGTAAT…
comp395_c0_seq1(isotig14700)	CAAGAAACTGCAAGGGTTTTAAATGCGTGCGTAGTGTTTTGATCAAGTGCAAGCTGTTGTGTATTGCCGTGAGACACTGGGATTTGTGAATCAGTTCTGACTGTCGACGTTCTCTTTTTCTCGTCGGATCACCATGGCGGCCACAACTATGATGAGATCGGGATCACTTGCCGAAATTCGTCGGCCAGTTGAATCTAAATGTTTTTCAAAGGGAGTTTGCAAAAATGGAAGCATTAAAATGTCCAGTGGAAGCGACTTCTTTGGATCCGCAGTGCAGTTTGGGCAGAGTTCACGCTTACAATGCCAGGGTGCTAGACCGTTGCAACCAATTAGGGCTACTGCCACAGAAGTGCCTCCCAAGGTTCAACAACACTCTGGAAAGGAGAAGACTAAGATTGC…
comp396_c0_seq1(isotig27057)	CATACTCTCCTCCATACGAAATGAGTACATTTCCCAACTTCCCACGTACCTGGTCCCCTGCTTGACCTCCCTTCTCTGCGGCTATGGCGCGTCTTTTTTCCATTGTATTTGTGAGCACTATCCTGGCCTTGACAAGTGCTGCAACTGCTTTCGATGGCAGCAACTATATTGACATGGTCACTGGTAAATTTAGTGAACTGGAAAACGATGCGTTTAAGCTGCTGGGAACATCTCCCAAAGCTTTACAGTTTGCAGAGTTTGCTCTCAGTTATGAGAAGAAGTACGGTTCGATCAGCGAGCTTGTGCAGCGATACAATGTTTTTGTCCAGAACGTGGATTTAATCGAGTCAACAAACAGCATGAATCTTCCTTACACTTTGGGAGTTAACGAGTTTGCTG…
comp397_c0_seq1(isotig27728)	GATGGTGTTGCTCCCGGACTATCGATTTTACTTGCGTTTTGTTCTTCTGTTCGTTCAATTTCGTTTTTTAGTTTTATCTTTTGATTCTTCAGATAACTTCTTACCGTGTTTGTCTGCAGCAGATGATTTGCGATGTGGCGGTGTTGTAGCGGCCGTTCGACCTGTCCGTCGATGAGACTGCGGTCAGGGGTTTATCATCTTTGAAGGCCGGATCTGTTCCTGAGACGTCTTCTCTTGCTGGGAGATTGTGTAACAGTATGTCTGGGATCAGATCTGTAGATCCTTTATGTAAGCATAGGTTAAGGTAGTCCAGATTTGGTCTGTAAAATAGGCGGAGCCCTACCGAGGGTTTGTGTGAGCTGTGTATGATGACCCTGCTTTTGCGGGTGCGCTTGCGAG…
comp398_c0_seq1(isotig27209)	AAATTGAAGTCAGCCCTGAGAAAAGCTAGCATGGGGGTCGTCCCAATCGGATGGACTGTAGCCGTGTTAACCATACTTTCTCCTGGTGGTTGTAAGAGCTTTAATATGACCGTCGTCTTTGTAACGGATCACACGGTCAGGACGCGCAGCTTCGATTTCATACGTTAAAGCACTATATATAGTATATGTGAAGGTGGGAATTTTTACAAGAGAGAAGAAGATCAGCTTAATTACAATGGCTTCATTCTATGAGGATCGCGGTGATGCAGTGGACGACTTTGATGATTATGATCCTCACCCCTACAGTGGTGGGTATGATCTAGCTGTTAACTATGGCAGACCCAGGCCCCCTTCTGAAGACACCTGCTATCCTCCCTCTACTCCCGGTAACGATGATTC…
comp399_c0_seq1(isotig31543)	GGATCTTCCCAATGCAATGAATGCAGCGGAGATAACTGACAAGCTTGGTCTGCACTCCTTGCGTCAGCGCCATTGGTACATTCAGAGCACTTGTGCTACTTCTGGTGAAGGCCTGTACGAAGGCTTGGATTGGCTGTCCAACAACATTGCAAATAAGGCTTGATTGACTTGGCAGAATTTCACGAGGCCATATGCATTTCAGAATGTGTTGCAGGCTTTTAGGGATGTAACAGATATTTTTAACAAGCTCTCTTAGTAAAGTAGATATTAGCTTGGACGAGTGGGGATCAATTCCATTGCGAGCTGATCCTTCGTTTACTTTACTGTTTTGTTTGAAATTTTGCACTATTATGATTGTTTTTGTAATCAACTACTATGATTTTTTTAACTGGCCCCGTT…
comp400_c0_seq1(isotig30516)	GGTAGCGTAAAAACTGAGCGCATTGTGAAATTCTTCACTGTTCATTACTTATTATCTACTTTTACCGAAAGCGAAAGCCAAAGCGAGCTACAATAATGTTCTGTACATACTTGTCTGCGTAAATAAAAGCCGGCGCTCTCTTGGGAAAAAGGCAGCGGAAGAAGAATGGCGGCCGAGCAGCTAACGGACGACCAGATATCTGAATTCAAGGAGGCGTTCAGCTTGTTCGACAAAGATGGAGATGGATGCATCACTACAAAGGAACTAGGAACTGTGATGAGGTCGCTAGGTCAAAACCCTACGGAAGCCGAGCTGCAGGACATGATTAACGAAGTGGACGCCGACGGCAACGGCACAATCGATTTTCCGGAGTTCCTGAACCTAATGGCGCGCAAGATG…
comp401_c0_seq1(isotig39346)	CTTTGACGGGAGTTAAATTAGGGTTTTAGATCTCGAAACCCTAAAGGCGAAAACTACACGGTATAACATTTTGGAGAAAGAGAAGCAGAGTTGTAACAGGAGGAAGGCAAGATGTCGAAACGAGGTCGGGGAGGAAGTGCTGGAAATAAGTTCCGGATGTCACTGGGTCTTCCAGTGGCTGCCACGATAAACTGCGCCGACAACACAGGAGCAAAAAATCTCTACATCATCAGTGTGAAGGGGATAAAGGGGCGGCTGAACAGGCTTCCTGCAGCCTGCGTGGGTGACATGGTCATGGCCACTGTTAAGAAAGGCAAGCCCGATCTGCGGAAGAAGGTTATGCCTGCCGTCGTCGTTCGTCAGAGGAAGCCGTGGAGGCGAAAGGACGGCGTTTACATG…
comp402_c0_seq1(isotig35130)	TCTTGTGGATATTGCTGTTCTGGATGTTGCTGTTTATGTCTGTCTCAGTGCCTTCAAACCTGTAAACCATGTGGCTGCTGATCTGTTCAAGCCCTATCTTGCTTGGGTGCTCTTTGCAACTGCTCTTAACTTTAAGATCTATACCCTCAATTGATGGGTGGAAGGAGCAAAGATTGTAATATGTCCAAGTGGTTTAGGTGTCTTTGGTGTATGGTTTTTGAGTTTTTAGCCTGCCATTTTCATTGAATGGTTTATTTCATGGTGCAATTTAGCACTGTAATAAAGTATATGGCGCTTGTAAGCATTGTTCCTTTCGCTACTCTATATTATGTGTTAATTTGAACTTCAAATGGCAGTTTCTTCTATATTTGGTGTTATCTGAAC
comp403_c0_seq1(isotig30092)	GGTGGAGAACTTCTGCAGTAGCTCTTGCGGATTCCATGGCAGCAGCAAAGCGGGCATTGAATACGCGTATGCGTGGGTGGGAAACTCAGCAAGGCAGTGCCCGGGGCAGTGCGCATGGCCATTTCATCAGCCCCTTTACGGCCCTCAGACCCCTCCTCTGGTGCCGCCCAATGGTGACGTGGGCATCGACGGAATGATCATCAACATTGCCACTGTTTTAGCTGGAGCCGTGACGAATCCTTTCAATACTGGTTATTTCCAGGGCGACGCCTCTGCGCCATTGGAGGCCGTGTCGGCCTGCCCAGGAATGTACGGAACAGGGGCGTATCCTGGTTATCCCGGTAATCTTTTGGTGGATAAAACAACAGGGGCAAGTTTCAATGCACATGGCGCAAATGG…
comp404_c0_seq1(isotig25223)	CCCCCAAAGCTCTTCATGGCATGTCTAGACTCGAGTGTCTAAAGATACATGCTGTTTGGGGTCTCCTCTATTAGGTAGATGTTAAAGAGTTGTTTGCAGAAAATTAGGATAAACTGATTTCTGGAGGTCTATAAAGGGCAGTTGTTTGTGCTGATGATTCAATTATATAGGAGAGTATTTGGGTTTATGAGGACTGCTCATTCAACTGATTTGGATTTGTGCTTTTTGTAGGCTGGGATAGTAAAGGCTTATATTGGTGGAGCTCTCGAAAGAAGTTTTGAACTCTTGGGTGGCTAGATTGTTTTTGAAGTATTTTTGTATCAGGTCGGTGAGGTATACAAGCATTTGGGAAATTGTTTATTGCATGTTGGTCATTTAATTTTGTATTGCAAGGCCTCG…
comp405_c0_seq1(isotig15336)	GGACCTCTTCCCTGTTTATCATCCACACTCCTTCCTTACGCGGTCGCCTGAGTATAAACAACGAAGGGAAACTCTGCTGCTTGGCTTCTTCACGTGCGCAAAAATGGTCGAGCAACTTACAGAGGAGCAGATCTCCGAGTTCAAGGAGGCTTTCAGTTTATTTGACAAGGATGGAGATGGATGTATCACAACGAAGGAGCTTGGAACAGTTATGCGTTCTCTTGGTCAAAATCCAACTGAAGCAGAGCTTCAAGATATGATAAATGAAGTTGATGCGGATGGCAATGGCACAATTGACTTTGCTGAGTTTCTAAATCTAATGGCACGGAAAATGAAGGACACAGACTCTGAAGAAGAGCTTAAGGAGGCATTCCGGGTCTTTGACAAGGATCAAAACGG…
comp406_c0_seq1(isotig15485)	ATTAGAAAAAGCTCCGTTCCCTTTCTATCGGTTACTGCATTCTTTGTTGTCTGCGTGTCGATCCACTTACCTGAAGCCCAAATCTTTATACTGAGTGGCCTGGTTTAATATCATTTATTTTCATTGCTCAGAGCCTCTCTTCGGTAAGGATCTCGTTGCCGGAATACTGCAATGGCGGATGATTTTGAACTTCCTGATGCTGGAGAACTGGAGAACGTGGAATTCTCGGGTGCCAAGG
comp407_c0_seq1(isotig34640)	GATGCTGGGGTTTTCAAAAGGCAAAGGAGGAGAAGGAATGCTCTAGGGTTTTGAAAGAGAGAGAGAGAGAAAGAAGAGAGTGATCCAATAATGGCCGCAGTGGAGTCGGTTCAGTGCTTTGGACGGAAGAAGACGGCGGTGGCAGTGACACACTGCAAGCGCGGGCGAGGATTGATAAAGATTAATGGGTGTCCGATAGAGCTGGTGGAGCCAGAGATCCTGCGCTATAAGGCGTTCGAGCCTATCCTGCTACTGGGTCGCCAACGCTTCAGCGGCGTCGATATGCGTATCCGAGTGAAGGGCGGCGGTCACACCTCGCAGATTTATGCCATCCGACAGAGCGTGGCGAAGGCTCTCGTTGCCTTCTATCAGAAGTACGTGGACGAGCAGGCGAAGAAG…
comp408_c0_seq1(isotig27128)	AAGCTGCTCAATTCCTCACATTCCTATGAAACTGGGTAGGCAGGGACATAAGGAGTATGGCTACACTCTCCATGGCTGCTGTGGCCAACTGCAGCACCCCCCTAAAATCTCTGCAGCCTTCAAGGAAGAGCTTCAATGATTTCAGCAGCCTCAGAGCCTCTGAGTTCTTGGGCACTGCAAGTATTCCTGGCTTAAGGAAGAAGGAAGATTTTCAAGTAACATGGCGGAGTTCTGCGATAGGATCCTCTGCACAAAAAAGAACGTTGGTAGTGGAGGCAAAGTTAAAAGTTGCAATCAACGGTTTTGGAAGGATAGGTCGCAATTTTCTGCGTTGTTGGCATGGTAGAAAGGACTCACCTTTGGATGTAATTGTCATCAACGACACTGGAGGTGTTAAGC…
comp409_c0_seq1(isotig24833)	TTCGGGGCATATACCATTATTTTTATTCCTTTCAACCAAGGCAAAACAAATCCTATCTCCCTTGCAGGGTTTCGTTTTTCAGCATTGCTATTCGCCATGGCCTCAAGGAAGGCTTTAACGTCTCTGCTGCGCGCCGGCGCTCGCCGAGTAGCCCACAATTCGAATCCCCGCAACTGCATTTCCTCCGAGGGGTCTTCGATCGGGCACAATGCCCGCTTAAACAGGTCCTCGGAGCGCCCCTTTTTGCTAGCCAGGGCTGTCAACTTCAGCACTGCCTCCGCGGCGGCGGCACCGAAAGCGGCGGCACCGGCGGGGCCTCCCCCAGGCGCAAAAGTCCCAGATGGCAAGGTCCCAGATGGCAAGATCACAGATGAGTTTACCGGCGCTGGGTCCATTGGC…
comp410_c0_seq1(isotig35513)	TATAAAATCATAGTCAAACTATAATTTATCTTTCACTTGTTATAATTCGTTAGTTGTTTATTTTTCGTCTGCAATTCCGCGCGGTCTCAGAAGAAGCAGGATCTCTGTGTGTGCGTGTGCGTGTGAAGAGAGGAAGGCGGAATGGCTCGTACGAAGCAGACTGCGCGTAAGTCCACCGGAGGGAAGGCTCCCAGGAAGCAGCTTGCTACCAAGGCTGCGCGTAAGTCTGCACCTACAACAGGCGGAGTGAAGAAGCCGCACAGATATCGTCCCGGAACTGTTGCCCTTCGTGAAATTCGTAAGTACCAGAAGAGCACTGAACTTTTGATCAGGAAGCTGCCTTTCCAGAGGTTGGTTCGAGAAATTGCACAGGATTTCAAGACTGATTTGCGTTTCCAG…
comp411_c0_seq1(isotig32231)	GGGTTATGTCATTTACCGTGTGAGAGTTAGACGTGGAGGCAGGAAGAGGCCTGTTCCTAAAGGTATTGTTTATGGTAAACCAACTAATCAAGGTATCACACAGCTCAAATTCCAGCGCAACTTGAGATCTGTGGCAGAGGAACGAGCTGGTCGGAAGCTTGGGGGACTAAGAGTTTTGAACTCTTACTGGATAAATCAGGACTCAACCTACAAATATTTTGAAATAATTCTTGTTGACGAGGCACACAAGGCTATCCGAAATGATCCGAGAATAAACTGGATATGCAATCCT
comp412_c0_seq1(isotig34045)	ATAAATGTAGAGTACTCCTACGACGTTTCGGATAGGCGACGGCCAATTTCATCCGCGGAGTTTCTGCGAAGGTATATCCTGATGAAATGAATGCTCTTTCTTCTGCTAATTTCATTGTTTCGCTACCAGTCTCATTAGGACATTTTAGAGTACTATGGGTGTAGTTCGTCTGCGGTTGGCCAGATTTGGCTCTACCAATCGTCCATTTTATCGGTTAGTTGCCACTGATAGCAGAGCAAAACGTGATGGTAGACATTTAGAGAAGTTGGGGTATTATGACCCGTTGGCATCGAAGGATGTGAAGGATGAAGGGAAGCATATGAGTCTCGATTTTGAAAGAATCAAGTACTGGCTCTCTGTTGGGGCTCAACCCACAGAAACAGTTCAACACCTGCTTTT…
comp413_c0_seq1(isotig28871)	ATCCAGACATCTATCTGCGCCATTTCTTCTTCAATATTGATTGCATTCGTTCATTCCTCAATAGAGAAGCAATCCGCTATCTCCAAAGTTAGTAAGAAAGAACATATCAGGGTGTGTGCCAGACATGGCGGCATCTTTGGCAACAGGATCGGCTCTGTTCCAACCAACCAAGCTCAGCATTCCCCGCAGTTCGATATCGTCATCAGCATCGTCACACGTGTGCAAGGCCCTGGGTTCGAAACCCGCGAGCTCCAGAATATCATGCTCGCTGCAAGAGGATGTCAAGGACTTTGCTGAGAAGTTCGTCGATGCATCCAAGATGGCAGCCTTCGCACTCGCCACTTCAGCACTCGTCGTGTCTGGAGCAAGCGCAGAGGGAGCACCAAAGCGCCTAACCTT…
comp414_c0_seq1(isotig46669)	CTTCAAGAACTCTCTTCTCTCCTCCCCTTCTTTGCGGCACTACGTTAACACCCACATAGACATCTCACATTATAATAAACGCATTTTCAGATATCCAATTGCATTCTCTGCAGACCCACTTAGGAAAGTTTAGCAATGGCCTGTGCGGCAGCCCTGTCACTGAGCTCACCCATTGCTGCGGGTTCATCCGCATTAGCAAACAAATGTGGTGCCCTGAAAAGGGCTAAACATGCGCCAAGTCTGTCAGTCTACAGTCCTTGTAAGGCCAAACTACAGAGGACAGCAGCGGTGGTGATGAACAGTGGCGTTGCGAAGGGGGAGCAGAAGCAATCTCAAGCTCTTGCAGTTGCGAATAGCTTGGCAGTGGTCGCAGCCATGGTGATTCCTGAGATTGCAGAG…
comp415_c0_seq1(isotig03827)	GGTGTTGGAGCGGGCGAAGGGTTGCGTCTCTCTCTATAAATATTGCTTTTTGTTCTTCCAATTCTATCATAATTTCTTTTTACAAGGTCTGTAGTCTGCAACATTGAACGCTCGCTTTCTAGGCTCCGTTAACAGACGGTCAAATCTAGCACTCAAGATGCAGATCTTTGTTAAGACTCTTACCGGAAAGACCATCACCCTTGAAGTGGAAAGCTCCGATACAATTGATAATGTTAAGGCCAAGATCCAGGACAAAGAAGGAATTCCTCCAGATCAGCAGAGGTTGATCTTCGCTGGC
comp416_c0_seq1(isotig34275)	GAAGCAAAGCAATCACAGTGTCTGTGTCTCTGTTTGCGCTTTAACGCTATCGAATTCTTGCTTATTCGTACTGTTTCGATCTTATCGTTGCTGTAAAAATCTTTCTTTTATTCTTCGAATTGTGATATTTGTTTTTAACAATGGCATCAACGGAAGCTGTTGAAAATCCAGTGCCCGTGGAGGCTACTGCCAATGAGGATCCAAAGCCTACGGAAGAGAAGCCTGCCAAGGAGAAAAAACCGAAGACGCCGAAGGAGAAGAAGCCTCGCGCTCCCAAGGGTTCGAAACCTGCGGCCGCTCATCCTCCTTATCTGCAGATGATTACAGAAGCAATTACGGCGCTCAAAGAGCGCGGTGGCTCCAGCCCTTACGCAATTGCGAAGTTTCTAGGCGACAAGT…
comp417_c0_seq1(isotig24628)	GGATGCCAAGATGGACAAGAGCACAATTCACGATGTTGTTCTTGTCGGGGGTTCAACTAGAATTCCCAAGGTCCAGCAACTGTTGCAGGACTTCTTCAACGGAAAGGAGCTCTGCAAAAGTATCAATCCTGATGAGGCTGTTGCATATGGAGCTGCGGTCCAGGCTGCCATTTTGAGTGGAGAAGGCAATGAGAAGGTACAGGATCTCTTGCTTCTTGATGTTACTCCTCTGTCCCTTGGTCTTGAAACTGCTGGTGGTGTTATGACAGTTTTGATTCCCAGAAATACTACCATACCCACAAAGAAAGAGCAAGTCTTTTCTACCTACTCAGACAACCAGCCTGGTGTATTGATTCAAGTTTATGAGGGTGAGAGAACAAGAACAAAGGATAATAATTT…
comp418_c0_seq1(isotig32829)	CCTCATTCGAGCCCGAGTTAAATTTCTGCTTACCAATTTAGTTGTGCGGATTACCTTTATAGATTGCAATCGAGTGGATCTCCTATACGCTGTATAAGCAAAATCAATTTTGTATTCATCTGATCAACCAAACCGCTGTCAATAATCATCCCTGTTCGAAGGAAGCGGGTGGAAGGGTTTTAGACGAAGCAGCAGCTACAAAAGAAAAATGGCAGGAGTCGGGCCGATCAATCAGGACTGGGAACCCGTCGTTATCAGAAAAAAGGCACCCAATTCAGCCGCCAAGAAAGACGAAAAGGCTGTCAATGCCGCCCGACGAACTGGAGCGCCCGTAGAAACTATTAGAAAATTCAATGCTGGATCAAATAAGGCAGCCTCAAGCAGCACCAGCTTGAATAC…
comp419_c0_seq1(isotig13909)	CTCCGCATTGAAAGCCTTAGCGATTCGTTGGTCAAGGGATCGAAATCCACGAGTCTCATTGCTGCTGGTTTTTTCTTTTTTCTTCGGGGGATTGTTTTACTGTTTATGCTACAGGAGTAGTTTTTAGGTTCTTATTTAAGCTCTGAGAGGGCTTTTTGAGCCCTGGAAGTGAAACAAATTGAAACAAAAATTGTTTTGTAGCTTTCAGTTAATATGGGGGAACCTCTGCTTAGTCCAATGCTTACTGAGATTCTTATACCTGTGGCTGCTGTTGTGGGGATAGTGTATGCTCTAATTCAATGGTTTGTTGTGTCAAAAGTTAAGGTGGTGCCCGGCTACTCCAATGGGTCCAACAATGGCACCAACAGCAAAAATGGCTTTAATGAATATTTGATTGAA…
comp420_c0_seq1(isotig27641)	CAATGGAGACTGAGTTTGAAGGATTTGTCATCACGGGTGCAGGAATCGCTGGTCTAGCCACTGCTCTCGCTCTTCACAGAGTGGGAATAAGGAGCATGGTTTTGGAGAAAGCAGAGACTCTGCGTGCAACAGGAGGCGGCATAGGAGTCTGGACTAATGCCTGGAAGGCTCTCACCGCCCTCGGTATTGCAGACCAACTCCGCGAACAACACCCTATTCTATTACAAGGCTTTGAGTTGATCTCTCTCGACGAAGGTGGGACGATTCGAAATTTTCCTCTCCAAGCGAGCGACAGCCGCCATGAGCTCAGGTGCCTGAAAAGGGCAGCTTTACTGGAGGCTCTGGCCGCACCTCTTCCTCCGGAGACCATTAAATTCAACTGTAAAGTCCTCCGTGTGC…
comp421_c0_seq1(isotig30151)	TTTCTTCCCTCTTTGATCACACGGTGATCGTTGATAGTTATTTCGGATTGCACATCATTATCCAATCTTGTCTTTAAATTGGGACTCTTCTCCTCCGATTCTCCATCACTGTGAAATGATGAAGGCATTTCAGTTACTCGGGCTTCTGGTGTTGGGAGCGAATGTGTTACTCTGTTTGGGTTTCGAGGCAGAGGAGCTCGAATGGCGCCCTGCTACAGCTACCTGGTATGGGAGCCCAGATGGAGATGGAAGCACTGGAGGTGCTTGTGGGTATGGTAGCCTAGTGGATGTGAAGCCTTTCAGAAAGAGAGTGGGTGCTGTAAGCCCTGTTCTGTTCAAAGGTGGAGAAGGCTGTGGAGCATGCTACAAGGTGAAATGCCTAGAGCAGAGCATGTGTGC…
comp422_c0_seq1(isotig45691)	GAACGCTCAGCCTCCTAATATACGAGCTATTTGAACTTGAGAGTGTCATTGTTAAGGCAATCGGTTCCTCTTTCAGATTGTGGGCAGACTGCAAAGCCCGTTTGGGCTAGTGGACAATAACACCTCAGGATACGCAGAAGCCAGATTTTATTCTTTCTTCACTATGACTCGCGGAAACCAAAGAGATCGTGACAGAGAGAGAGCTGCTGCCCGGGGTGGCAAATCTGGGAAGAATAAGGATGACGGCCTCACACCTGAACAGCGGAGGGAAAGAGATGCCAAAGCACTTCAGGAAAAAACTGCAAAAAAGGCTGCGGCAGAAGCTGGAGGAGGGAAAGATGCTGGGAATAAGAATGCTAAGAAATAGTATATGTATTGAATGGTGTATGATCTGAATGT…
comp424_c0_seq1(isotig17563)	GTTTTGGGAATTCTGGTTGGAATTATAACGCGATGAAGAATCTGAAGAAGATAAGCCCTGTTGTGCAGAACCATCTCAAGAGGGTTTATTTGTCTTTGACTTGTGCTCTCGCTGCTGCAGCGGTGGGGGTTTCTCTGCACCTTCTCTTGAATATCGGTGGCATTCTCACGGCGCTTGGAACCATTGGCACCATCATTTGGCTGTTATCTGTTCCCCCCAGTCCTTATAATGAGGGGAAGAGGGTGAAGCTGCTAATGGCGGCTGCAGCGCTTAAAGGTGCCACTCTTGGCCCGCTCATTGATGTTGTTATTGAGATCGATCCCAGTATTTTGGTGAGTGCCTTTGTTGGAACAGCACTTGCATTTGCATGCTTCTCAGCATCAGCAATTCTGGCCCGAA…
comp425_c0_seq1(isotig31490)	GCGCTATAATGGACTATTGAAATATGATGTATTTCATGTTTTTCAATTACTCTCAATTTCTCAATAAAAGAAAAATCGGTGTTTGTTAGCTAAACGCATGGTAAGTGCCGATGAGCTGGGTTAACCTGCTCATCACTAAGATTATCTATATAAGGTGAGTGGAGAAGTTCAGAACCCTTGAGCAGAGATACAAAATGGTGAAGATCTATGGTGTTGCTTTCTCGACTTGCACAACCAGAGTGTTGGCATGCTGCAATGAAAAGAAGGTCGAGTATGAGCTTGTCCCTGTTAATCTCATGGCAGGTGCCCACAAACAAAAGCCTCATCTGGATCTCAATCCCTTTGGACAGATACCTGCACTTCAAGATGGAGATCTAACCTTATTCGAGTCCAGGGCAA…
comp426_c0_seq1(isotig32150)	GGCCTGCTTTTTCTTTCAACCCGTGCGCTCAAATTTTCCGAAAGAGTTCCCAAAAAATTCTGTGCGAGGAAGGGCAGCGATCGATAGGTAGAGAGGGGGGAGCCGAATAGAAAAAGAGGCTCAAATTCGATCTCGATTGTGTGTGAGGGCAGGCAAATATGTCTGATTCAGAGCACCATTTCGAATCGAAGGCCGATGCAGGAGCCTCAAAGACGTACCCTCAGCAGGCGGGTACCATTCGCAAAAATGGCTACATCGTCATTAAAGCCAGAGCCTGCAAGGTGGTTGAGGTATCTACCTCAAAGACCGGCAAACACGGGCATGCAAAGTGTCACTTTGTTGGAATTGATATCTTCAATGGTAAAAAGCTTGAAGATATTGTTCCATCTTCTCACAACT…
comp427_c0_seq1(isotig11019)	CCTTCACTGCGCTTTTGCGATTGTTCTTGTGTTTCTCTGATCTGCTTTCGTGTGGGCGTCTTTGTATACGTCTTCACGAAGCCTTTGGGTGTTTTTGTATTCAATTCTTCTGCTTGTAATCTGTGTACAGTTGTAACAAGGGTTTTGATCTTTGATTTTGTGGAGTTTTTGACGGTCTTTCTTCAGCGACAATGAGGGAGTGTATTTCGATCCACATTGGCCAGGCCGGTATTCAGGTTGGCAATGCCTGCTGGGAGCTTTACTGTCTCGAGCACGGCATTCAGCCCGATGGCCAGATGCCTAGCGACAAGACCGTGGGCGGCGGTGATGATGCATTCAACACCTTTTTCAGTGAGACCGGCGCGGGAAAGCATGTTCCCCGTGCTGTGTTCCTGGATC…
comp428_c0_seq1(isotig07385)	GATCGCGTAGACTTCCGTTTCATTGTTCTCAGAGGGAGAGGAGATAATCCACTGGCTATCCTCACAGGGGAGGAGATGGCTCTATCTCTTCCTCGAGATCCTTGGGCTATCTCCTCCCCAAGATCCATGTAGTATATTTAAAACAGTTTAGCTATTCATCTCTACTCCAACAAGCTTGGCTGAAAATAAATTCTTTTGGGATTACGAATTTGGCGGACTTAATCATGGTCAGGTTATGTGGAAGAACATAGAATCGGCTGTGCAAAAGCATGTAGAAATAAAACCCTGAGAGGGGCTGTAGATCTGTGGAAGATTTTGAAATGCAGTGCACTGAAAGAGGTGGGGACGCACATTGATTTTATCTCTGGAAAGGTAGGATCTGGATAAAAAGAACTGTGT…
comp429_c0_seq1(isotig27867)	CACTGCAGGTTTTTATTCAGAAGAGAAAGAGAAAACAGAGCAGAGAGATAATCAGAAGAAATTAGTAACAATGGGAGTGGGGACGGCAGAAAACGGCGAAGCTCTGAAGTTCGAAGCAAGCTTTATTCAGAGCGAAGAGCACCGTCCCAAGCGTTCCTTGGCTTCTCCTCAAGATAATGTTAAAATCCCTGTGATAGATTTGGAAAAGAGCTCTGTAGAGGAGGTGGAAAAGGCTTGCAGAGAGTGGGGATTCTTCCACCTGATTAACCATGGCTTTCCAGAGCATCTTCTCCGCCGCCTAGAGTCCACCGCATCCGACTTCTTTTCGTTACCTCTGGAAGAAAAGATAAAAGTTTCTAGGGATGCTGATAATTCCTTGGGCTACTTTAATACGGAGCT…
comp430_c0_seq1(isotig16922)	TGGCTTAGGCGGCTTGGGAGGCATGGGAGGCATGGGTGGCTTAGGCGGCTTGGGAGGCATGGGAGGCATGGGAGGCATGGGCGGCTTGGGAGGCATGGGTGGTGAGGAGCCTGATAGTGATGATGAAGATCAAGATGCTTTGAAGGAAGATTCTTCTCCAGCAGAAGCTTCGAAGTTAGAATCTGTCTCGGAAGAACCTGCAAAGCCATGATGAATTACTAGGAGGGATTGAGGGGAAGCAAATAGTTACCCAGTAAGCGGGTGACTCAAAATTTTTCCACACGTATTTGTGGAATATCATAGAGGATTGCTGGTTTATGGTAGTAATGATTTTTCAGTCCTAATTACATAACTTGAGCAGGAGCATATATTGGCTGGAGGAATTTTTATAGTACATTG…
comp431_c0_seq1(isotig16218)	TTCGCACAGAACAAGTAACAGCAAGAGTATGTTAGTGTTTTCTTTAAAAGCAAAGTGGGTATCGGTTCCTATGTTTATTTTACCTCACATATTCTGAGCTACGTATTTATTTCATCTGCAATGGCAACTCCACTCATTCCACAGATCAAGCTGGGCAGTCAAGGATTACACGTTTCTAAGCTGGGATATGGATGCATGGGGCTTTCTGGAATGTACAATACACCTCTATCTGAGGAAGATGGAATTTCCATTATCAAGTATGCCTTTGAGAAAGGCATCACTTTTTTTGATACAGCAGATGTATATGGCGCCACTACTAATGAAGTCCTTGTTGGGAAGGCCTTAAAGCAGCTTCCTCGTGACAAAATTCAACTTGCAACAAAGTTTGGTATCGTAACT…
comp432_c0_seq1(isotig37727)	TTACATGAACTACCCAACTCTCCACACATTCACTCATATTATCCATCTCATACTACTACCTACAGCATTGTATACCTCTGCAATTTAACAGAAACAGAAGATGGAGTCCACAAGCGTAGTGGCATTTCTGTCAATTGTTGTAGGGGTGGCATTGTTGGCCATGCCATGCCAGGCGACACAGTACACGGTAGGAGACACCAGTGGGTGGGATACCAGCACTGATTTCAACACTTGGCTCCAAGGCAAAACATTCACAGTCGGCGACAGCCTCAGTTTTCAATACTCGACGATGCACAGCGTGGATCAAGTGAGCAAGGCCGACTATGCCGCCTGCAGTTCGTCCAATGCCATTCAGTCTTACAGCACTGGTAACACATTGGTATCGTTGAAAACTGCTGG…
comp433_c0_seq1(isotig30181)	ATTGACCATGTTAGCCTATAAAATTGGGCGTCTTAGGGAGTTCTACCTACTTCTAAGGACTAATTTGGAGAAATATAGCCCTCTGTAAGGTTTATATCAGTCCTTGACCTGCCCTTCGAAGCGCCAGGGAACTGGGTGTTGAGCAAGCAGTATACACTCTGAGTAAAGCATGGCCAGCAAGCGTATTCAGAAGGAGCTTCAAGACTTGCAGAGGGATCCCCCCACGTCCTGCAGTGCAGGGCCAGTGGGCGAGGACCTCTTCCATTGGCAGGCAACTATAATGGGCCCAGCTGAGAGCCCTTATGCTGGAGGAGTCTTCTTTGTTATGATCCATTTTCCTCCTGATTACCCCTTTAAGCCTCCAAAGGTTAACTTCCAGACCAAGGTTTATCATCCAAA…
comp434_c0_seq1(isotig12592)	TCAAGATCAGGCTTCTATCTCAGACCACACTGGGTATGATAGAGTCTTCCATGCCAACACAAACATCGTCAGTTTGGAAGGGCTTCAGAATCTTCCTTTATCACAAGGTGCAGCAATGCCTTCCGCTATGGAAATCCAACTGGATGCTCTCGGACTTGGCATTCAGAACACAAGAGCTAGGCTTGCCCTGAGAGCTGCAGGAGAG
comp435_c0_seq1(isotig45876)	GATCAGTTGTTTTTGTAATATTTGAGAGGCTTCTGCTTGAGGCTTTTGCTTGAGAAATCCTGTATCCGTTAGAGTTCTGATTCGAGCGGTTGGGGAGATCTCAAAGCAGCACTTATTTTTCTGTCAGGAGATCTGATATCATCATATCTTTCGTTATTAATCAGCAATGGCAGGAGCAGATAAGTTCGTTTTTGTTGCAGTGTTCGTTGTGATGATGATGGCCGGTGTGGCTTTTGCTGCTGAGGCTGAGGCATCTTCGCCCAGCCCTTCTTTGAGTACAGGCGCTGGTTATGTGATGGGTGTGCCCTCTGTAACAGCTGGTGTCGTTGGATCTCTCATTGCGTTTTTGGCCTGCTTCTTGCACTGAACGGTAGATCTGTTGTGGGTGTGTGATATTCG…
comp436_c0_seq1(isotig33680)	AAACCGAAGATGAAGGATAAGCACCTAAAAAAAATGGCAATAACAATTGGACAGAGCAGATATATGTGGGGTGCGATACTCATTCTCATGGTGGGTTGCATGTGTACAGCTTACTCTCAGCGTGTGGGAGGAATAGAGGATGTTCCAAACTTCCAACAGAATAAAGAGGTTAAGAGCCTGGCTAAATATGCTGTCAAGGAATATAACAAGCAACAGAATGTTGCCCTTACCTATTCCAAGGTGGTGAAGGCCCAACAGCAGGTGGTGGCAGGTACCAGGTATTATCTGACGCTGGAGGTTCTGGATGGTGCGCAGAGCAAGCTATACAGAGCTATTATTTATGTGAGGCCATGGGAGAACTTCAAGAAATTGCAGGAGTTCACTCCTGTGCAAGCGTAG…
comp437_c0_seq1(isotig02338)	TCTCGATTGAGAAACCTTATCTTTCTTGTTCTGTTTTGTGTACAGCCAAACCCTAAGAGTTCTCTATTATTTTCACTGCAAGAATCGAAACCCTAGAAACCCTGGTGGTTGCAGATCGGCTGCCATGGCTTGTGTTGCAGAATACCCTCATCACCATCTGCTGGATGAGACTCCCAAAAAACGCCGCAAGCTAACTTCGTCATGGGATGTACTTCCCTCTGGTCAAAAGGCGCAGAATATATTCGACTTTTTTGAGCAAACCCATTCAAACGGAGAAAGGGATACAAATGGTCCTTCCTTGTCGGGCGCGGAGTCCTCAGAACATAGTGGTTCTACTACATCATCCCAAGCATCAAATGAAGATGTATCATATCGCCATGTCTCTCCTCCATGGCGCAA…
comp438_c0_seq1(isotig09269)	AACAATAAATTTTATAATACATTAACACATTTTACGAGGTGAAATCCATTGCTTATAATAACGATGGAGATGAGGTTAACAAGATAATTTCTGCTTTCAGCATTCCATCTTCTGCAGAGTAGGCGTTAGCAGAAACTGAAATAGATTTAAGGATCCAAAATGGGCGTGGTGAGAAACGCATTGAAGTTAGCATTTGCAAGGCGCTATACCACTGTCTCTCAGCAACAATTTACTAGGCCCAATTTCAACTTCAAGAAGGATGTCACCGAGTTGGTAACGAGGACGCCCCTTGTGCAACTCAATAGAGTAACAGAGGACTGTGCAGCTCAAATTGTGGCTAAGATGGAGATGATGCAGCCTTGCTGCAGCGTCAAGGATAGGGTTGGGTACGCCATGATT…
comp439_c0_seq1(isotig27068)	GTTAAGGGGAAAGGGAAAGGGAAACGGGTGGTTGTGGTGAGGAGCCAAAAGGGTGGGGTTTCTGATAATGTTGCAGTGATAAACGGGACTGAAAAATTGACGAGTGTGTTGAAATCGGGGAGCCTAGAGGATGAACTGGCGCGGGTTTTGAGTTCCATGAGGCAACGGCAGGAAAAGGGGCGAGGAGCTGTGCGGGTGGCGTATCAGGGATGCCCGGGGGCTTACAGTGAAGCGGCGGCCATAATGGCACACCCAGGGTGCGAGGGTGTGCCGTGCAAGAGCTACGAGGATGCCATCTGGGCCGTGGAGTCGCGCCGGGCGGACCGGGCCATCCTGGCCGTGGAGAGCACGCTGGAGGGCAGCGTGGTCCGGAACTACGATCTGCTGGTGCACCACAGC…
comp440_c0_seq1(isotig31098)	GACAAACGCACAAGTCATTTCTTGCATTGTTCTTCGGTATCCAAAGTTCATTCCACAAGGGTTTCATTTTTTTCCCCTAAAAGGTCGATTTCTGCTGTCCTTCCATTCTCCTGTTATTGGTTTTTCGTTTCATGGCTTCCAAAAGGATTCTGAAGGAGCTCAAGGATCTTCAGAAGGACCCTCCCACATCATGCAGTGCAGGTCCAGTGGCTGAGGATATGTTCCATTGGCAAGCTACAATTATGGGGCCTCCAGATAGTCCATATTCAGGGGGTGTATTTTTGGTCACTATTCATTTTCCTCCAGATTATCCATTCAAGCCCCCAAAGGTTGCATTCCGTACTAAAGTTTACCATCCTAATATCAATAGCAATGGAAGTATCTGCCTTGACATTCTGA…
comp441_c0_seq1(isotig45840)	CTCTTCAAGTTTATAAATAATATTGCATTGCTCTGACATCCTCATCTCCATAGCAACTCAATCTTGGGCTGTTTAAAGAATGGGGAAGAAAGTAGTGATGGTGGTGTATATGATGGTGCTGATCATGGTTTACAGTGCCAACATGGCAGTTGCAGGACCCTGCGAAGGGGGTCCCTGTTGCGGCGCTCCTGGGAAATACCAAGTTGATTGTAAAACTAATCCACAAACCAAAAACAAAGCTCCTTGCTGTAGTAAGTATGGCTACTGTGGCAACGGCCCTCTCTACTGCTGATAGTTTTGGGGATCCATGATCCACTTCTGTTTGTCAATCAACTGGGTATGCTATAATAAGAGTAGTGGATCTTTACTTCTGTTTGTCGATCTAATCTGCCATCTAAG…
comp442_c0_seq1(isotig12934)	TCAAACAGAGACACCTGAAAAAATAAATTTGTTAAGTACATTCCCGTCATTTTGTGGAAAAAAATTGTAGGCACGCTTGCAGCTGCAGATAATTTTTGTTAGATTTACAAGGAATTGGCTCGAATCGATCGGTTCAGATTCAGGAGATGGCAGATCACGAGGCTAAGGGATATGAATTTGAAAAGAAGGCAGATAAAAAGATCCAAGGATGGACTATTTTTGGTTCTAAATATGATGATGCTGCAGAACTGTATGAAAAGGCTGGCAACCAATATAAGCTTGCAAAATCCTGGGATAAAGCAGCATCTGTTTATATCAAGCTTGCTAGCTGCCATTTAAAGCTTGAAAGTAAGCATGAGGGAGCATCAGCATATGTGGACGCAGCAAACTGCTATAAAA…
comp443_c0_seq1(isotig18273)	GATAGGAATCAAAGAAAAAAATTGGTGTAAAATAAAGTAGGTAATCAGGGTTACAAATGCTTGACTTCGGGTCCCTATAAATAAGAAGTAAAGCTTATCACATATAGCTTGCGTGCAAGGGTTTGTGGGATTTCAGATCTGATAGAATTCGGAATAATATGAGTCTGCTGTTTTAGCTGCGAGACCGTCGATCGAGATCGAAAGGAGATCTAGAGACGTCGGTTGTTAGCAGAACAGGTCGCAGGCTACGGTAGACAGTCATGTCGACACCTGCAAGAAAGAGGCTGATGAGGGATTTCAAGCGTTTGCAGCAGGATCCTCCGGCTGGCATCAGCGGCGCTCCTCAAGATAATAATATTATGCTCTGGAATGCTGTTATTTTTGGGCCCGATGACACGC…
comp444_c0_seq1(isotig15736)	CTATTAAATAAGGAAAAGGATAGCGTATGTAAAAGCAAAAAGGGGTTGAACTGGTCCAGTTTACATCCAGCGCCTCTAGTCTTTGTCTCGCCTGGTATTTCGTATTTGTATTTCTCTGCCGCTGTTCCTTAGCCTTCGTCTTCGCCTTCGCCTCCGCCTACGCAAGAGGATCTCCCCGTTGCTACAGTTGGTGAAGGAGAATTCATGGCTTCTAAGCGGATTCTCAAGGAATTGAAGGATCTTCAGAAGGATCCCCCTACTTCGTGTAGCGCCGGTCCAGTAGCGGATGATATGTTTCATTGGCAAGCCACTATAATGGGTCCTCCTGAAAGTCCCTATTCAGGAGGTGTATTTCTTGTGACAATCCACTTTCCTCCTGATTATCCATTCAAGCCTCCA…
comp445_c0_seq1(isotig19166)	AGCAGCAGGAACATTTTCATAAACAAACTACGATAGAAACACCCATACAGCTTCTCTGCATAATTTTTTTCTCTCTCAATTGGGAATATAGAAGTAGCAGAGCTTTTCAATGGCGAATATCTATGGAAGAAGCCCTTACAACCTTTTCATGTTATGTGCCATTCTTCTTCTTGTACTGACTGCTACAATGGCTGCCCGCCCATTTAAAAGAGATTTACTGGACACGGGATCTGCTCAAACCGACACAGAAGACAGCTTGCAGGGATATTTTCAACAGGGTGCTCTTCAAGCTGACCAGTTGGAGGAGAGCACAGAGGAATTAAGCTGTGAAGGTCTAGAAGAAGAAGAATGTCTGAACCGTCGGTCTCTTGCTGCTCACACTGATTACATCTATACACA…
comp446_c0_seq1(isotig26037)	TTCCAACAGATGTGGATTGCCAAGAGCGAGTATGATGAATCTGGTCCATCCATTGTTCACAGAAAATGTTTCTAGATACAGCGCTTATGTTGCTTTAGTTGTTTGCGAAGAGTATTTTAGATAGTGCTTGCTTGAGATGTTGGCGACATTGGTAAAGATATTCAGATTATTTTTTATGTAAGGTTTTAGAGAGTATATCTGTGTAAGTAGATGCTTTGAAGCATAGTTTTGTGGCACTTGTGTCACAGTTATTTGTGTTTGTATGGCTACAAGTGACCATAAATCTGTTTACCATTTTTTGATTTGAACCATGTAATGTTATGATGCAAGAAGTACCTTTTGAACATTCTGTTGAATGTTGTGATGTTGAATTTTCATGCTAGAATGCCAGTAGATTGT…
comp447_c0_seq1(isotig14840)	GACACTTGAGGGTGGGCTTCCGTATTCCGCTACTTGAGTGTGGTTTTCCTTATTCCGCTACTTGAGTGCGGGATTTCTTATTCCGCTATCTAAACTGCTTCTGCTGCCCTTGCTTTCTCGAACTAAAGTGCACTTTTGTTGTGAAACCGCTGAAAAGATGATGAATATGAGGAGTAACCTTGGAATTGCAAGCCACAGCACCAGGATTGTGCCGGAGGTGCCTTGCCTGACCATGAGAAGCAGGCGCAATAACCAGAGACAGAGAATTAGAGCATCAGCCCCAACTGCAACACAAGTGTTGACCACAGTGGAGAAGGCATACAAGAAAAAGAGCGGGAGCCCTAACGATTATCCCTACTTCCAGCCTAAGGATATAAAGACAAAGAGAAAAAGCGCAAG…
comp448_c0_seq1(isotig34097)	TTTAGGTTTTTGTTGTTAGGGTTTTGAGATTTAATCGCTCGTTACTCGACGCTCGGTCTTCTTTCGCGGGGGAAGAGTGAGGGCAGCTGCTGCCAGGAGCACGGTTAGTAGTCGCGGAGTAAGGTTCTTGTAACTTCGGTTCAGAATGGGACGTGTGAGAACCAAGACTGTGAAGAAGTCTTCTCGTCAGGTCATAGAGAGGTACTATTCTCGTATGACACTTGACTTCCATACTAACAAGAAGATTGTGGAGGAGGTTGCCATTATTCCGTCTAAGCGTCTGAGGAACAAAATTGCAGGCTTTTCAACTCATTTAATGAAGCGCATTCAGAGAGGACCAGTTAGAGGAATATCACTGAAACTTCAGGAGGAAGAACGAGAAAGACGCATGGACTTTGT…
comp449_c0_seq1(isotig25997)	GGGGCCGAGTAGGTAATCTGTACGCGGTTGGATTGCGGGATTTTCCCAAGATCTGCCGACCATGGTTGATTTTTTTCGCGGCTAAGAGCCCCATAAAACCCCCCGAACGAGGCTTCCCCAGGTCAGAGTTTTACAACCCCTTGGATTCTCTGTACCCCGGGTTCGATCCCCCTGTCGTTGCAAAGCAGCGTCTGCGATCAAAAGATTTAAGGTTTGATCTGGGCATTTAGGAAGATCATCTGGGTATTGCTAGTTTTTAAAGAAGTTCTTCTGGGTATTGTGTTTGTGATAGAGATCATCTGTGTGCTGCTTTCTTTGTAAGGGTTTTGTTTCATCTGTATTTTTTGGGATTTAAAGCCGAGATGGCACAAAATAGAGAGAAGGAGGAGACGGGGTGCC…
comp450_c0_seq1(isotig08891)	TGGTCAGGCTTTCCCTCAATGTGTTTTTGATCACTGGGATATGATGAGCTCCGATCCACTGGAGCATGGCACTCAAGCTGAAAAGCTTGTTCTTGATATTCGCAAGAGAAAGGGTCTGAAGGAGCAAATGACTCCATTGTCAGAGTTTGAGGATAAGCTGTAAAGCTTTTTTAGGTTTGGGGGATGGAGATTCCGAGGATGCAATGGATGTCCATTTGGGCTTCCTTTTTTTTTGGTTTTTGTTTTTGGTCAAGAAACATCAACAGTGAGGTTAAACTATTTCGTAAAAATACTATTAATTTTCTTATAATTATGAGTACAAATAAAATTTAAAGAACAGAATTGTTTCCAAATTAGTATTCAAGAGTGGGGACTCTTATCCTAATTTTGTAATTCCGT…
comp451_c0_seq1(isotig27070)	AAAGTATACCAAACACTTTACATTTGACGAGGTCGGACGATCCGGATGTTGACCTGCTCCCTCTCCCGTTGATCCAGGCCGTTACTTTTCGAGGACTTGCTCGCTATTAATCTCGCAGTCCAATTCCTCTCATCTCGGAGTTTTTTCTTCTTCATTAAGGAGGGTTTGTGAGGAGATCGGAAGCAAGTGAGGCTACTTTGTGCAAGGAGACTGCGGTTTCTGTAATCGTCGGTGTGATTTTCTTCTCGCTCGATCGACTGCGCTCATTTTGAGCCCAAGTTTGAGGGCTTTGAGAATCAATTGGCCTCGAGAATGACGGAAAAAGAGAGAGAAAACCATGTATACATGGCAAAGCTTGCCGAACAGGCCGAACGATATGACGAAATGGTGGAGTCAATG…
comp452_c0_seq1(isotig34654)	ACAGAGCTTCTTCTTCATTTGCAGCCATTTCCGTAGAGAAGAGGGGAGGAGGAGGAGAACAAACAGCGGGGAGAGAAAATGCCAGCTGGACATGGAGTACGCGCCCGAACAAGGGATCTGTTCGCAAGGCCCTTCAGGAAGCATGGCTATGCGCCTCTGGGCACGTATCTGAGGACATACAAGATAGGGCAGTATGTGGACATCAAGGTTAATGGCAGCATCCATAAGGGCATGCCCCACAAGTTCTACCATGGCCGCACAGGCATCGTATGGAACATCACCAAAAGAGCCATTGGTGTTGAAATCAACAAGCAGGTTGGTAACAGGATTATCAAGAAGAGAATTCATGTACGAATTGAGCATGTCCAACCATCCCGCTGCCAAGAAGATTTCAAGTTG…
comp453_c0_seq1(isotig28411)	AGCGATTACATATATTCATAGAGAGGGAGAAACGTTTCCATTGTGTATTCTTTGCAGAGAAACGGAACAGATTTTCAAGAGCTTGCGATTGCGGTTTAATCAGAGAGAAGAGGGTGGTCGGCGGTGGTACCATTTTGATGGAGTGAGAGATTGTAGGGGGGTATTCAGAGCAAAATTGAGAAGGGAGAGGAGTGCGATATACAGGAGGAGGAAGAAGAACAGCCATGTCTGCGTTAGTGTGTGGAAAGAGGTCAGTATTTGAAGATCTGCACACACCACCTCCTATCTCGAAGAGACTCCGCTGCTCCTCCGGCGGTAATTCGCCAATCCGCACGTTTACAAGGAATCCTTGTCCAACGCCGCCTCCCTCCGTAGAGACAGACCCAGATACAGAAATTG…
comp454_c0_seq1(isotig18727)	AAGTATTCGGCAACGAAAGGAAAACCAAAGTGGAGGTAAAGAATATGGCGAGCAAACGCAGTGTCTATTATGGGTTACTCGCAGTCATTGTGATTGCAGTGTGGGCACCGCTTTCATGGGCTGAGAGCAGCGGACTGAAGAACAACTACTATGCAGCATCGTGCCCGAAAGCAGAGGATATTGTGAAAGAGCAAGTGTATAATCTCTATCAAGAGCATGGCAATACTGCTGTCTCCTGGCTCAGAGCTATTTTCCACGATTGCATGGTCGAGTCTTGTGATGCTTCGGTGCTGCTGGATACGAGTGGGAGTGTGGAGTCTGAGAAGCCATCTGACAGAAGCTTTGGAATGAGGAACTTCAAGTATGTGAATACAATTAAGAGCGCGCTTGAGAGGGAGT…
comp455_c0_seq1(isotig32129)	CTGCGTTTTAGTTTCCTATAAAGCCTTGTCTGCTTTCCCTACTTTCTGTAAGAGAAACATAGTAATGGAGTTGAAAACTCTGTGCTGTGCAGGATGGATATTAATGTTCATCTTACACACAGTCTTCTGCTGTGATCGCTGTCTTCACAAATCGAAAGTATCGTATTACTCTTCTTCCCAGCCCGTCAATGCGGGATCATGTGGGTACGAGTCCTTTGCAGCAACCTTGAACAATGGAGATGTGGCCACAGGGAGCGCCAAAATATATAGGGAAGGAGTTGGATGTGGTGGCTGCTTTCAGATCAGATGCACAGACCCGGCGATCTGCAGCAAATCAGGGTTGAAAGTTATGGTTTCAGATTTCACCCAGAGCAATCAGACAGATTTCGTGCTGTCCGC…
comp456_c0_seq1(isotig31644)	GAAAGCAAAGGAAACTGAAAATACAAAAATATTATAATAAAAAACACACCATCTGAGGATCAGTTTGTTTACTCATCAGAGCTCAAATCTGTCGTTGGATAGAGCGAAAAAAGAATGGCGATTGCAACTGCAGTAGCAATAGCCAAAGGGCCATCTCTAACCAGAGCGCCCCATTTCTCCAGACCACAAAGTTTTCGTAATGTCAAGAGCCCAAAGCCGCTTTTTCTGCAAACCAGGCGGTTCACAGCCCCGGCTGCAGCAAAATCAGAGCAGGCGGTCTCGGCTCCCCTGGTGGAGCCAGCCACGGCCATGGGGGCTGCATTCATGGCCGCACTGAGCTCATGTGACTCTGCTTTTGCGGCGCAGGAGGTGATGGACTTGGCGGCCAACGACAACCGT…
comp457_c0_seq1(isotig17143)	CGATGATTATAAGATGAACAGATAAGAAAAAAGCTGCGAGTGCTGGAAGGTTGGGTGCTGTGGGTGATAATCTACAGGTACTTGACGTTTGGGTGCTGTAAGTGATTATCTGCAGGTCTGCTTGAGATGGAGCAAGTGAAGGTACTCACCGCATGGCCTAGTATGTTTGGCATGCGCGTCTTGGTTGGTCTGGAGGAGAAAGGTGTGAAATATGAATATCAAGAAGAGGTGCTCTCTAATAAAAGTGAACTCCTCCTGCAAATGAATCCTGTGCACAAGAAAATCCCTGTTCTGATACACAATGGGAAGCCTATATGCGAGTCTCTTATAATTCTTCAGTACATTGATGAGGCTTGGGGTTCAGGGCAGTTTCTACCCTCCAAGCCATATGATCGTGCA…
comp458_c0_seq1(isotig15974)	TATCCTCTCAAAATCTTGCCATTCCTTTCCAGTGGATAAGCCTCCTTAATCTCGCCCTGGGTATTTGATTTTGTTATTATAGCCTGCGGGCAAGGGTACATGCTCCTGCTCTTGTAACAGCAAGTGAGCATTAATCATGGCATCCTGTGCTTCTGCTGTGTGTGCATCATCCAATGTAGCAGCTGCAGCTGTTGCTCCTTCATCCAGCTGCCAGAAGAGTCTAAAGACCAGGGCTTCGTTGGTGGGAAGCAGGGGCATTAGACCCTCTAAAAGCTTTGGAAACAGCAGGAGGAGGAGGGGAGCTACGTTAACCGTGACAGTTTGTGAGGCAGCGCAGAGTGAGAGGCCTCTGTGGTTTCCCGGCAGCACGCCACCTCCTTGGCTTGATGGCAGTCTTCC…
comp459_c0_seq1(isotig16566)	GGGAAGACTTGCAAAACCTGGGGAAAAGGAAGGAAGCGCAAATCCAGAGAGAAAAAAAGGCAGCGTCAGATTCGTACAGATCCCACCAATCCCCTGGTTGATAAATTCCCCACTTCCCATTGTATATTTACTGCCCAAAACTAAGAACTCCTCTTAAACACAACAGTTTAGCTGCTGAGTTGTATCGTAGGCTTCTTTCTTTATTAAGTGGGGGAAGCAACATCAGATGCCGCATTGCCCCTGAGCGGTTCAAGGTTCGAGTAGCAAGGAAGACTGCCAACAGAACAATGGACGTCGTTCAGTTGCAGCGCACATTCGTTGAGCACACTAATTCTCTCTTTCATGAGGGGTACCTGGACGAGCAATTCACACAGCTACAACAGCTGCAGGATGAGAGCA…
comp460_c0_seq1(isotig13863)	AGCTGTTGAGCACTGAATTGAGGGCGTTTCTAACATATTCATTCTTGATTTGTTTGCTCTTTCACCAGAGCATCAATTTTCTGTTCATGGCTTCCACTTCGACATCTGGTCGAGGAGAGCAAGCACCCGATCCATTTTTGGTGCTTGAACCTCCCAACAAAAAGATAAAGTCCTCCTTGTCTGTAAAACAGTTTGATGTATTCATCAACCATCGAGGCCCAGATGTCAAAACAAGTCTAGCTCTGCAGCTTTACAATTCTCTACAGGACGCTGGAATCTCAGCATATCTAGATTTTAAAGAGACTGAACTGGGAGACGATATTTCTTCCACCATAAAGAATGCCATATTCTCTGCCAAAGTGCACATAGCTATCTTCTCGCCGGGATATGCAGAGTCTG…
comp461_c0_seq1(isotig27790)	CCTCTTTTCCCATCCTCCCATTCATTGTATCCCATTCTTGGCTTGTTTCCTCTTCCATCACTTTGATTTATACCTCAAATCAATCAATCTTTCTCTTTGTTGGTTTCCATTTTCAGATCTGGATTCCCTGAGCCCAAGTTGCTCAAGTGTCTGTTCTGTGCTGTGCTTCCAATTACTGCAAGACCTTAGGATTGAAATAGTCCATGGTTGAAGGTGAAGTTTTTCTGTCAGACTTTTTTCTACCCCATTTCTGACAGATCCCAAGAATTGCTTACGGCACAAAATTTCTGGTCAAATGTAGAAATTGGCATGGATTTCAAGTAGAAAATGCTGCCAGCAACCAACCCATATTTCAATTGCTGATAGACAAGTAGCTAAAACCGGAGTCTTGTGTACGTT…
comp462_c0_seq1(isotig81219)	CAAGATATGCACAGAGTAGTCATTCAAATTCTGGTAGTTTTCTGATTTTTTGTTTGGGAATTGAAGGAACTCGTGATATCGAGCGAAGATGATTGAAGTGGTGCTGAACGATCGGCTGGGAAAGAAAGTGCGCGTAAAATGCAACGAAGATGACACGATTGGAGACCTGAAGAAGCTGGTGGCCGCTCAGACTGGTACCCGCCCCGACAAAATCCGCATTCAGAAATGGTACAACATTTACAAGGATCACATAACTCTCAAGGATTATGAAATCCATGATGGCATGGGTCTCGAGCTCTACTATAATTAACTAAACTAATCCTGTGACTCAAAGTCTTGTAGTATTTGGGCAAATACAGTGTAACAGTCTGGTTTGTATGCCCTATTTGTTGGGTTTGA…
comp463_c0_seq1(isotig25873)	GACCCTTTTCATTTCTAAAAGGGCGAGGCCAAAGAGGGGGCGGAGCATCTTGGTGTTGAAGAGAAATATTTCCGATTTCTTGGAAGGATTTTTGGGGCTCATTTCTTTGGATTACTTTTTTGGGGTTTCGGAGTTTCTTGCTGCTCCTCTCGGCCTCCGATTCTTTGAGGTTTTTGATTCTTCCCAGTCTTAGTTTATGAGCTCGAAGGAGAAGCCCACTCTTGGCGGTGCGCGGATTAAGACCCGCAAACGGAATATTGCAGCTCCTTTGGACCCCGCAACATTTGCGGATGCAGTGGTGCAGATCTACCTTGAGCATGATGGTGACTTGGAACTTATTGCCAAGAGCATTGAGTCTGCAGATCTTGACTTCTCCAGATATGGTGACACCTTTTTTGA…
comp464_c0_seq1(isotig29111)	AGCATCTTACAAAATACGAAGTGATGCACAACCAATGTTTGTTGGGCGAGGCGTCCTAGGTTCGAAGCTCGGCATTACCTCTTTCGTGTAACAAATTCCTATACAGATCCAGAACAATTTCCGCGTTGTTTCGTTCACCGAAAGTCAACTAATGCCTGGAAGATCCTGAATTTGAACTGGTCCAGGCATTTGGGTGCTCAGGTAACATAGTTTGCAAAAAAATACAGGCAGTGTAGACTACGAAGATTAAGATGGCGTCGGCAGAGTATATGGAGAAGATGCAGCAGCGCCAGAACTATCGCAATTTGTGGCACACAGATCTCACCAGGGCAATCACCGCGGATACTCCCTATTGCTGCTTCGCACTATTTTGTGCTCCTTGTGCCTCTTATTTACTAC…
comp465_c0_seq1(isotig17689)	TTTTCTTGACGGTGCTCATGATTGAAAACGTTCCTTCGTTCTTCGTCGGTAGGCAATCGAAACGTGAGGTCAGAGGCCCCGCGGTTGCTTGCCGTTTAATTTTTTCGGTTGGGTTTAAGGTGGTTGGTCATTGTGTGGCCTATTTTTGCCCTGTTTTGGCCTGAATCTTGCAAGCTCTGAAGTGAGGACAATTTGATTTGATTTGATCAGATCGGATCTGTTCTGATCAGAATTGAGTTGGGTTGAATTGCATCTGAGTAGTTAAGATGGGTGAAGGCAAGGCTTCCACAATTATCATGATTTTTGTCTTTGTTGTTGATGTTATTGCATTTGGGCTTGCTGTTGCTGCGGAGCAGAGGAGAAGTACTGCAATGGTGGTTCCAGACAGTGAAGATAGTT…
comp466_c0_seq1(isotig11205)	AAAAACAATCTCTTTTTGTTGAAACCCTAAAGGTAAACCCTAACTCGGAAAGGCTCAAAGCCCTAACCTATTTCGATCCGATTTCTTTTTCATTTCACTCTTATCGGTCACGGCTGTTCGTTCAGAGTGGAGCGGACGCTTAAAATTTCACTGCAGTGCAGCGGGTGCGTGAGCCTAAGCTCCCTATTTGTCGATAAGCCATGGCGACTCAGATGAGCAAAAAGAGAAAGTTTGTTGCTGATGGAGTGTTTTTTGCTGAGCTGAACGAGGTTCTTACACGTGAGCTTGCAGAGGATGGATATTCAGGTGTGGAGGTTCGTGTGACGCCTATGCGAACGGAGATCATCATTCGTGCTACTCGTACACAGAATGTCCTTGGTGAAAAGGGGCGGAGGATTA…
comp467_c0_seq1(isotig10798)	AATGCTGTAGTTGAGTGATCAGATTGACTCATCGGTAGCAGAGCTAGCAGATAATTAACCTGTCGATTGTTGCTTAGCAGAGGCAGTTATGGGTGCGTCATTAATGGAGGCGTTTACAAAGTCTCTTGCAATGACAATTCTTTCAGAGATAGGGGACAAGACCTTTTTCGTGGCCGCAATCATGGCAATGCGACATCCAAGAAGATTGGTTTTAGCTGGATGCCTTGGGGCTCTCACTGTAATGACTATTATCTCTGTAGTTTTTGGCTGGGCTGCACCAAACTTGTTATCTCGGAAATGGACTCATGTTATAACAACAGTTTTGTTCTTTGCATTTGGATTTTGGTCATTATGGGAAGGCATCACAGAGGAAGGAGAGTCTGAAGAGTTGGCTGAGGT…
comp468_c0_seq1(isotig27528)	GTTAGTCTGTAGGACTAAAATAAGTAATTTTCATGGAAGGGGTATCTAAAGAACTGGATGAGACCAGGGAGCATCATGTTGAAGAGAGTAGTGGGTACAAGCTTGTTAAAGTTCTCTCACATTCATAATTGAGAGTGTTATTGTTGTAGTAGTACTTGTTATTCTCATTAGAACAGGGCTGCAAGGTGGTGGAAGTTTTTTTCTGTATTTTGGATTGGCTATAGCTGCATCAGCAGCAGTACTGTAAGCATGAGTGTATTTAGAACCAGCAATCCCCCTTTCTAACAGAGGTGGGAGAATTGTTCATATGTTTCTTCCTCCCCTGTATTGTTACAGCATATCAGGGGAATTCAATGCAGTTTTTTAGTCACTGTAATTATGGTGTTTTGTATGTCCTCT…
comp469_c0_seq1(isotig40602)	AATAATCCTCTCGCGACATTCATTTATATGACCAGATACTCCTCTCCTCTCTTCGATCATTATACTTGTATATTACGTGCGCCAGGAGAAGCAGATCGGAGCCATGGCTCTCAAGGAAGAGTTTGAGGAGCATGCAGAGAAGGCCAAGACGTTACCCCCAACTACCACTGACGCTGACAAGCTCATTCTCTATGGGCTTTACAAGCAAGCAACTGTTGGGAAATGCAATACTTCTCGCCCAGGCATGTTCAACTTGAGGGAGAGGTATAAGTGGGATGCATGGAAGGCAGTTGAAGATAAGACCCAGGAGACTGCCATGGAGGATTACATCACCAAGGTTAAGCAATTACTAGAAGCAGCTTAGTCAAGTTGAGCTGTTTCCAGAATTGGAAGAAGTAG…
comp470_c0_seq1(isotig26408)	GGCTCATTTCCTCAGTGCAAACGGGCCGTCGACAGGCGGAAAGCTACTGATCAACGTCCCTTGCAAGTCTATACTTTTTTTGCAGCATATTTCAAGATGGCCGATGCAGAGGACATTCAGCCCCTTGTCTGTGACAATGGAACGGGAATGGTTAAGGCTGGTTTTGCTGGAGATGACGCTCCCAGAGCAGTTTTCCCTAGTATTGTGGGAAGACCTCGTCACACTGGAGTCATGGTGGGGATGGGACAGAAGGATGCATATGTAGGTGATGAGGCCCAATCTAAAAGAGGTATTCTCACGTTGAAGTACCCAATTGAGCATGGAATTGTGTCCAACTGGGATGATATGGAGAAGATCTGGCATCACACATTTTATAATGAGCTTCGAGTTGCTCCAGAA…
comp471_c0_seq1(isotig83239)	TTCCAATAGATATATTGTATAGATGACAAAGTAGTATTCATAGATTATATTACGTGACTTAATACGAATCTATATATAGATTCAAATAGAGGACTTCATATTATATAGATGATAGATAATTTGTGAATCGACTTCGTCCACGAAGAAGGGAGCTATAAGTAATAACTAATGAAACTCTGAATTTCATTGAGAGTTTGATCCTGGCTCAGGATGAACGCTGGCGGCATGCTTAACACATGCAAGTCGGACGGGAAGTGGTGTTTCCAGTGGCGAACGGGTGAGTAATGCGTAAGAACCTGCCCTTGGGAGGGGAACAACAGCTGGAAACGGTTGCTAATACCCCATAAAATTAGTACCTTTACGAGGTAGGCTGAGGAGCAAAAGGGAGGAATCCGCCCA…
comp472_c0_seq1(isotig28418)	AAGCCAATTGCACATTAGATTTGGCCGTCTTTGATCTACCCTTATCATATCCAATAATTGTGAGTGAGGAATGGCGCCAGCTCGAGTAGAGACTCTGTCGAGCAGTGGCATAGATTCCATCCCGGCGGAATACGTGAGGCCGGTAGAGGAGAGGCCCACGGATAGCGTTCTCGATCTCAAGAATGCGGGAGACGGCCCTGAGCTTCCCGTCGTCGACTTTGCCGGGTGGGAGACAAGCGAGGAGGAGAGGAAAAGAATAATGCGCCAAGTAGCAGAAGCAAGCCGAGAGTGGGGAGCCATGCAGTTGCTCAATCACGGCATCCCCGAGTCGCTCATCGCTCGCCTGCAGGCTGCCGGGAAGGCTTTCTTCGATCTGCCTATCGAGGAAAAAGAAAAGTA…
comp473_c0_seq1(isotig09835)	CATCGCTGCCCTCAGAGCAGCAAAAACCGTAGAAGAAGTTTCCGGAGAGCATAGAAAAGCTGTTTCAGAAACTGAAGAAGTTTCCCGAGAGCATAGAAAATCCGCTTCGTAGCATTTACGCTTTTAACAGTTCGGGTCAAAATGGCGTTCGGACTAGTAAAGTCATTTGCTTTCTTTCTAATGCTGCTAAATTTCTGTATGTATGTGATCGTGGCCGCTATTGCTGGTTGGGCACTGAATAAGGCCATCGACCACAACTATGTTACTGGTGCAGGAGGTATACCAGCTGGGTACTCGTTTAAGCCATTGGATTTCCCTTTAGGAAATGAAGCCACTGGTTTCCTGGTGATTTTTGCTCTGTTAGCTGGTGTTGTGGGAGCAGGCTCCTGCCTATCAGGA…
comp474_c0_seq1(isotig33287)	GCAAGAAGCATCACCATCTCTTCTAAATTGGGTCTCTAAAGTATATATAGTATGCATCTAGTTTATCAGTTCTGTAAAATGTTTGGGAGTGCTGTGAGTATTGCTGGTGTGTGAACTGACCCACAGGGTTCTTCTCCTTTCTTAAATAAGATGAGATGCCTAGAGATGTCTTAGACTATGGTTATGTATTTATTATATCAGTATATGGTTATGTATTTTGTATCTGAGTATCATGGTGTTTTAAACAATTATGATGATATGTTTATTTGGGTAATATGTCTCTCTTTTCTTGAATGCCAATATATGTTACAATGCTTGTACCCTGGTGGTCAGAAACAGGCCTGAGAATTTGCAAGCATTGAATTTTTTTTTGGAGATATCTTTC
comp475_c0_seq1(isotig23449)	ATTTAAATTTGTCTTGCTGTGAAAAATTAAATAACCTCCCTGCTACCATTGGCAACCTATCACAGCTACTGCATTTGAACTTGGAAATGTGTGATTGGTTAAATAACCTCCCTGGTGCTATTGGCAACCTGTTAGAGTTGCAGCACGTGGACTTGAGAGGGTGTGGAAGATTAAATTACCTTCCTGATACCATTGGCAACTTGCTACAGCTTCAGCAGTTGGACTTGGGAGACTGTAGAAGCCTAAGAAGATTACCTGATACAATTGGAAACTTGTTGCAATTGCAACACTTAGACTTGAGATGGTGTGTAATGTTAAGGACCCTTCCTGACACCATTGGCAACCTGTCACAGTTGCAGCACTTGTACTTGGGAGGGTGTAGAAGCTTGAGCAACCTCC…
comp476_c0_seq1(isotig16486)	TGAGGGATCGAACCATGATGAACTAGACTTTGAGTTTCTGGGGAACAAATCCGGAGAGCCTTACATCCTCCAGACAAATGTGTATGCAAGCGGTAAAGGTGACAGAGAGCAGAGGATTTATCTCTGGTTTGATCCCACCAAAGACTTTCACTCCTATGGTGTAGTGTGGACTGCTCAACACATCTTATTCATGGTGGACAGCGTGCCAATCAGAGTGTTCAGCAACCACAAAGCATCCGGGGTGGCATATCCAGACAAACAGGCCATGGGAGTATACTCAAGTTTATGGAACGGGGACAACTGGGCAACTCAAGGGGGGCTTGTTAAGATAGACTGGTCACACGCGCCATTTGTTGCAGCCTACCGCAATTTCAATGTTCAGTCAATGGCTGCATCATC…
comp477_c0_seq1(isotig09442)	GATGGTATTTCTCTGTGGATTAGAAATTAGCGATTTTGAGAGCTTTTAAATACAGGTCTTAATTCTGGGGAAATTTGATAAAAGCAGCTGAAATTGTTCTTAAGGTACGGGGAGGTCGCAGGTTTTGACTGTGGGTCGAGGATCTTTGATGTGCTAGCACGATGGCAATTGCATCGCGAGAAAATGGAAGTTCTACGCTGAATCCTAACGCGCCGTTGTTTATTCCCCTAGCCTACCAGCAGGTGGAAGATTTCTCGCCCGAATGGTGGAAGCTCGTACAGTCATCGCCGTGGTTTCGTGATTACTGGCTACGCGAACGTTACGAAATGTTCGAGGAGGTGGAATGCTTTGCAGATCTGTTTCCTGAAACCCTAGAAGATGAGTTTTCTGAACTCGAGG…
comp478_c0_seq1(isotig01664)	ACAGTTGCGGCTCACTCACTTTCGTGTGAAGGCCGTAATTCACTACGGAAGAGCTGCCAGCGCAAACCCTAATTATCTGAGTATTGGTGATGTCGCTATTCCCACTCAATTTGCCCACACAGCCGTCTGGTACTGGGAGAAATTTGGCGGAGACGACGGTAGTTACACTCGCGAGATTGCCAACCTTACATTTTCGAATTACAATGTTAAGGAAAATGTTGGCAATAAACTTCAGAGCATATATTTTCAGCCAGAAACAGTTTATTCAGTGAAAGGGAAGCCGGAACAGGGAAGAGCCAAATTTTGGTTTAATGCGAATGCCCATTTGTTGGCCATGGCAGAGAAGATTGAGGATGTAGAACTAGTCCAATGCGTGCACAAATCCGGTCTATGCCTGCA…
comp479_c0_seq1(isotig31174)	GCTTCTTGCAGGTTTTCGTTTGTAATTTTTTTTTTGTAGCGTAGGGTTTCATTTGTAGGTGGATTTCGACGGAAATCGGATAACAAATGGCGAGGATCAAGGTTCATGAGCTGCGCACGAAGAGCAAGTCAGATCTGCTGACTCAGCTGAAGGAGCTCAAGGCGGAGTTGGCACTGCTCAGGGTGGCTAAGGTTACAGGAGGAGCCCCCAACAAGCTCTCAAAGATTAAAGTGGTAAGGAAATCGATAGCACAGGTTCTGACTGTTATCTCCCAGACCCAGAAAACTGCTTTGAGAGAGGCATACAAGAAGAGGAAGTACATGCCACTTGACTTGCGCCCAAAGAAGACTCGTGCCATTAGGCGGCGGCTCACCAAACATCAGGCTTCATTGAAGACAG…
comp480_c0_seq1(isotig13638)	GACTTTACGAAACACGGAAACCGAAGACCATTCATGTTGTTGCTCAGGTCGCAGACGTTTTGCAGCAGCAGTCGCTTCACGTTCGCTCGCGTATCGGTGATTCATTCTGCTAACCAGTAAGGCAACCCCGCCAGCCTAGCCGGGTCCTCAACGACAGGAGCACGATCATGCGCACCCGTGGGGCCGCCATGCCGGCGATAATGGCCTGCTTCTCGCCGAAACGTTTGGTGGCGGGACCAGTGACGAAGGCTTGAGCGAGGGCGTGCAAGATTCCGAATACCGCAAGCGACAGGCCGATCATCGTCGCGCTCCAGCGAAAGCGGTCCTCGCCGAAAATGACCCAGAGCGCTGCCGGCACCTGTCCTACGAGTTGCATGATAAAGAAGACAGTCATAAGTG…
comp481_c0_seq1(isotig25455)	GAGCCTCTTGCCATTCATAATTGATTGTGGAAGGTGGAAGGTGGAAATCCGTATTCTTGTCTTTGAGCGTATTTAGATAAGTTTACTCTCTGCAATGGCTTGTGTCGCTCCTCTGCCAGTCGTCAATAATGGAAAACCGGAAAACGAAGCCCAAAATGCAGAGTATTTGTTCAGATCGAAACTCCCAGACATTGAGATTTCGGACCATCTTCCTCTGCACACGTATTGCTTCGAGCAACTGGCAGAATTTGCAGAGAGGCCGTGCATCATCGACGGGGCGACTGGGAAAGTGTACAGCTATGCCGAGGTGGAATTGATTTCGCGCAAGGCAGCTGCCGGTCTGGCCAAAGTGGGGCTGAAGCAAGGGGAAGTTGTGATGCTGCTGCTCCAGAATTGCGT…
comp483_c0_seq1(isotig34471)	CTCGTACAAAAACCCTAATCCCAGCGCAAAATAACCTTACATTCCTCCCCATAATTCCGTCGCTGGACTTTTCTGCGTTTGCGTTTTCAGGAGTAGCAGGTCCGGGCGAGCCATGGCGACAGCTTGCACTGTGAAAGATGTTTCTCCTCACGAGTTTATCCCTACATACGCTGCACATCTCAAGCGATCCGGGAAGATCGAGTTGCCACACTGGACTGATATTGTGAAGACAGCTACATTTAAGGAGCTTGCGCCCTATGATTCTGATTGGTACTATGTTAGAGCAGCATCAATGGCAAGGAAAATCTATTTAAACCAGGGAATTGGAGTTGGCGCCTTCCGAAAGATATATGGTGGCCGTAGAAGGAATGGTGTTGCTCCACCGCATTTTTGTAAAAG…
comp484_c0_seq1(isotig27886)	GCATGCACTGGGATTTAGCTCTTTGTTTGGTGCGTGACTGGTATATTTCGTATCAGCGAAGGGAATTCTCACAGTTTGAATACACACAATGGCTCCCAAAGCTGAGAAGAAGCCCGCAGAGAAGAAGCCGGTGGCTGAGAAATCGCCAGCAGCTGAAAAGAAGGCGCCTCCTAAGGCTGAAAAGAAGTTGCCCAAAGAAGGAGGCGACAAAAAGGGCAAGAAGAAGCACAAGAAGAGCGTAGAAACGTACAAGATATATATTTTCAAGGTTTTGAAGCAGGTTCATCCAGATATTGGTATCTCCAGCAAGGCCATGGGGATTATGAACAGCTTTATTAATGATATTTTTGAGAAATTGGCCAATGAGGCGTCCAGATTGGCCAGGTATAATAAGAAGCC…
comp485_c0_seq1(isotig15021)	GATTGAGATGAGCAATTGGCGTCCTTTGTCTGCAAGATTGTTAGCGTCGTATGAGAATCAAGTCTGTAACACATAAATTTCTACATATACGGAGAGAGAGGGAGAGAGATTGGTCTGGTATCTAGTAAAGTCGATTCAGAGAGAGAGAGGGTGGAGGAGAGATTTTGGTTTGGTAGGTAGTAAAGTTGATTCAGAGAGAGATAGGGGGGGAGAGAGATTGGTTTGGTAGCTAGTAAAGTTTGATTCAGAGAGAGAGAGAGGGAGATTTACAGAGCAGCTCTGGAGGGGTCAACAAGGATCTGGTTGAGGTCGAGTTGTTGGAGAGCCGAAAATAAGTCTACTCAAGGAGAAATCCGGTCTGTCAAGTTGTGGCATCACGGCTATTAAACGTATTTTGCG…
comp486_c0_seq1(isotig27665)	GACCATTGCATTCTCAACCCATTTCGGAAATGGGTATCTGGGCAATAGCATCCCTTCTTGTTGTCTTTCTGGTGTTGTCGGTGGAAGGATGGAGACCGTGGCCAGAGAATTTCAATCAGACGGTGAAAGAGCAGTCTGGCCTTCTGTTTGGAAGCTCCAAGAAGAATGAAGGGTCATCGCCCTATGTGAAAATGAGATACCACATGGGTCCTGTTCTGACGTCTGCTATCAATGTCCATGTGATCTGGTATGGCAGATGGAGCAAGAAGGAACAGAGGGTTATCAGGGAGTTTCTGCTCTCCATTTCCAATTCCAGCGGTAGCAGCCCTTCTGTAGGCGAGTGGTGGCGGACTGTGCAGCTCTACACTGACCAAACTGGTGCTAATGTCAGCAGAAATG…
comp487_c0_seq1(isotig64652)	CAATTTATTAGCTAAATTAATTGTAGTGTGTTTATTTTCCCGAGATTTTTAGCATCTGTCCTCTATATAGTCTGGCAGGGCAAATCGGCCGATTAGGGTTATTCTTAGCTATAGCACAAAGCTCTTCTCCTGCTAAATCTCTATTCTATTCGAGCCTCTCTCCTTCAAAGTTTTGAGCTATCAGCGGTTCGATTGCTAAGAAAAATGATATACGACGTGAACTCGCCGCTATTCAGGTCTTTCCTCTCCCAGAAGGGAGGTGCTACTGCGGAAAAGAGGAAAAATGAAGAACAGAAGCCTAAGGAACAAAGGCCAAAGGCGAGCGAGAACAAGCCAGTGATGAATGAATGAAACTAAGAAAGAGTTTATTGTTAAATATGGTTTTTAAGTTTGAGCCAT…
comp488_c0_seq1(isotig30387)	AAATTTTCACGATCTAGAAAGGACCAAATATTCCATACGATATTCCTTCCGATTAGGTTTTTTGAACATTTCGTAGTAAAATATCAAAAAATGGGGCTCAGAAGCATATGAAATAGGGTTTAGTTGTAGATCTTCGCTTATAAAAAGGAGCATCGGACCAAAGAGTTGTTGTAAAGCAAAACTGCGCGCTCTTCTCTGGTAAAAATCGCTACGGATTTGTGTGGAGAGAAGAAAAGATGGAGCAGACATTTATCATGATCAAGCCCGATGGCGTTCAGCGAGGATTGGTGGGTGAAATCATTACACGGTTTGAGAAGAAGGGATTTTACCTGAAAGGGCTGAAAATGGTCTCTGTGGAAAGGTCATTTGCTGAGAAACACTATGAGGACCTCTCTGCAA…
comp489_c0_seq1(isotig30764)	GAAGGAAAGTGTGTGCGCTTAACCACGGTAGCAACCACAAGTGAAACCCTGGTTTTATGAGGTTTTTATGTGTGAAAATAAGGCTTTTGGCAAGGGAAGAGGAAGCGTCTGAAAATCCAATCGGGGGTGATATTCCCAACTTTGATTAGCGCAGCAGCAGCCAACCTCTCTTCAGACAACATGACGGGGAAAGCAAAGCCTAAGAAGCATACTGCAAAGGAAATAGCAGCAAAGGTTGATGCAGCAACCACTAGTAGAGGAGGAGGAAAGGCGGGTTTACAGGATCGTACTGGTGGAGAAAAAGGTGGCCATGCCAAGTATGAATGCCCTAACTGTAAAGTTACTGCCCCTGATATCAAGACAATGCAAATTCATCATGAAGCAAAGCATCCCAAACTT…
comp490_c0_seq1(isotig28237)	GCAGCATCATCGGATGAAGAGGGTCCCGGATTTGTAACGTAACAATTAATCAGGTTTTATAATAGTTGAGCCGTCGTTATATACCTATTTCTGCTTAGTAAGTCTGAGCTGCAGTTTGGTCTTTTTGTTTTATGTTTTCTCTCGCGAGGTACTGAGATCGATCTTTGCCAACACCATGGCCCGTAAATTTTTCGTCGGTGGGAACTGGAAATGCAATGGAACATTGGAGGAAGTGAAGAAACTCGTGAGCACACTAAATGCAGCAGAAGTGCCATCTGAGGATGTTGTCGATGTTGTTGTTAGTCCTCCATTTGTGTTTCTTGCACTTGTGAAGAGCTTATTACGCTCTGATTTTGCTGTTGCTGCACAAAATTGTTGGGTGAGGAAAGGTGGTGCTTT…
comp491_c0_seq1(isotig16004)	GCCCTTGAATAATTTAAACGAAAACAAAACATTGATCCTCTAGGGTTTTCTAAACTCGGTTCTTTTATTGAGGGTGAGGCATAGATAGGGTTTTGCGAGTTCATTTGTTTTGTTCAGATTTGAAGCAGGGTTAGGGTTAGGGTTCGGGTTCCTGTCAGTTTTGCAGCCATGGCCGAACAGACCGAGAAAGCTTTTTTGAAGCAGCCCAAGGTGTTCCTCTGTTCGAAGAAGTCTGGGAAAGGGAAGCGGCCAGGAAAAGGAGGAAATAGGTTTTGGAAGAATATAGGTCTCGGTTTTAAGACACCCAAAGAAGCTGTTCAAGGGACATACATTGACAAGAAATGCCCATTCACTGGAAATGTGTCAATCAGAGGTCGTATTTTGACTGGAACATGCCAC…
comp492_c0_seq1(isotig25892)	GGCCGGTTCGGGAACATACAGACGCGGGCCTCTGTAGCCTGGCGTGGAATGCTGCAAGATGTGCTTAACGGCACCCGACCGGTCGGCCTGTACATTGTTCACAGGTCACTACGTGATTATTATTGAAGAAAACAGTAATAGAAGCTTCACAAAGCTGAGAACAGATCGGCGCGAATTGAGCTGCCGTGGTGAGACTCGAGCTCGCGATCTCGTATATCGCGGGGACGGTTGAGGGACTGGATTTGCAGAAGCTAGACTCTGTTTCCGGTTTCTGAAACAAAATGGAGAAGATGCAGAAAGGGAATCTGAAGGAGAATATTCTGCTGGGAAAGTATAAAATGGGGCGTCTGCTTGGGCAGGGCAACTTTGCCAAGGTGTACTGCGCGAAGAACCTGAAGA…
comp493_c0_seq1(isotig26568)	GGTTGGCGAATTTATTTTGCGAGGGCTTCTCAACAGCCTGTAATAATATTCAGCAGCCATGCGGGTAGACGAAGAACTGGGAGCAGCATTTCCGAATACAGACAACGCCACTGCAATGAATTCGATGGAAACTCTGAAAGAAAAACAGCAGGAGCAGATAAAGAGCAAGAAAATGGTAAAGCAGGGTGAGGGTTTGCGTCAATATTATATGCAGCACATTCACGACCTTCAACTCCAGGTCCGGCAAAAGACGCACAATCTCAATCGCCTCGAGGCTCAGCGCAATGATCTTAACTCCAAAGTAAGGGCGCTGAGGGAAGAGTTGCAGTTGCTACAGGAGCCAGGATCATATGTAGGTGAAGTTGTTAAAGTTATGGGGAAGTCTAAAGTTTTGGTAAA…
comp494_c0_seq1(isotig24636)	TGAGGCTGTTGCATATGGAGCTGCAGTGCAAGCTGCAATTCTAAGTGGAGAAGGTAATGAAAAGGTGCAAGATTTGTTGTTGCTTGATGTCACTCCTCTTTCTCTTGGTCTGGAGACTGCTGGAGGTGTTATGACTGTACTCATTCCAAGGAACACCACCATTCCAACAAAGAAGGAACAAGTCTTCTCTACATACTCAGACAATCAGCCCGGTGTGCTTATCCAGGTATACGAGGGTGAAAGGACTCGAACTCGTGACAACAATCTGTTGGGCAAGTTTGAACTCTCTGGAATCCCTCCTGCTCCTAGGGGCGTTCCTCAAATTACCGTTTGTTTCGACATTGATGCCAATGGTATTCTCAATGTCTCAGCCGAAGATAAGACCACTGGCCAGAAGAA…
comp495_c0_seq1(isotig23788)	CTAACTTTTTCACAACCCTAATTGTATTTAACTGGGCGCCCCTGCTGTTGTTTGCCGTGAATCACGTTCAATCTACTTTAATTATTTTGTACGACATTTGCGTTTAGATTACCCGGACATTAGTCCAGTCGTCTTCCAACAAACAAGGCAGCGATAATAAACCGGAGGAGTCAAAACAGCTTCGGAGATTCGTTAATGGAAGCATTCGATCCAATTTTACTTTATGCTTAACTGAATTCGAATCTTTGGTAGCCCCCGTGAATTATAAAGAATTTCGTCAGCTTCAATTTGACGTTATGTTTGTCCAAAATGGTTTAGTTTAGCTCTAGATTTTACCAATAAATTCCCGAGTGCGAAGCCCCACTGGAAAAGTTTGTAGACTTCAACTGATCTGCATCG…
comp496_c0_seq1(isotig14318)	GTTGTTTACCGGGTGGAGAGTCTAGAAAAGGGGCACCCGAGTGAAGGCGTAGCAGGAGGCTCTTAGAGCATAGGTCTCTGAAGCGAATCCTCTAATGAGATCTTGTTTAACTTAGTTTGGGAATTCTAACTGAAAATTGTAGATTTTGGTCGGCTTAGTTCTAATTTTAACTGAAAATTGTAGGTTTTTCTTTTTTGTGTGAAGAAATGTTGCTGCGAAGCTCTTCTAGTCTTAGCCTGCGCCCGGCTAAACCTGTTCTGTCAGAGCCGGAGGCAGGTCCGGGTCTCTGTAAACCAGTGCGGACAAGATCGTCCAGCACTTGTGTTTTCTGTCAGGGGAGCCCGAATTTAGGAGTGGAGAATCACAAGAAGGATTTGACTAGGGCTTTTAAGAAATCTG…
comp497_c0_seq1(isotig08507)	ATTCGATTCATTTTTCTCAATCCATCCTTGTTTGCACTACTCCAAACAATCAATATTTCCTCCGCAGAGATGGCTCACAAGGGAGAATCGTCAGAAGCAAAAGGAACGAAAAGGGATTTCAGCACAGCAATTTTAGAGCGAAAGAAGGCGGCGAATCGGCTGGTTGTGGACGAAGCCATTAACGATGATAACTCGGTTGTTTGCCTGCACCCAGAAACCATGGAAAAATTGCAATTGTTCCGTGGAGACACAATCCTTATTAAGGGAAAGAAGAGGAAGGACACGATCTGTATTGCTCTGGCAGACGAGACTTGCGAGGAGCCCAAGATTAGAATGAACAAGGTCGTGCGGTCGAATTTGAGGGTTCGTTTGGGAGACGTCGTTTCTGTCCACCAATGT…
comp498_c0_seq1(isotig30169)	GACTCGTACCCTGAATGAAATATTAGTTTATTTCATCAGTTGTGTCCTTTCTGACCATCCTCTAAGCCCTGCAGAGAATCCCAATTCATCGTTTTAGCAATAGCTTGGAAGTAATATGGGGAACGGAGAGAATCCATGTCCTCTGCCTTTGCTCGCTCTCAATCATGTCTCATTTGTATGCAAGTCTGTTCAATCTTCGTCCCAATTCTACAAAAATGTTCTTGGATTTAAGCTTGTGAAGAGGCCATCCTCCTTCGATTTCCAAGGGGCTTGGTTGTTCAACTATGGCGTCGGAATACACCTATTGGAGTGCACTTCTGTTGATGATCTTCCTAAGAAATCTGAGATCAATCCGAGAGATAACCATATCTCTTTCCAGTGTAGTGATGTTGAGTCGAT…
comp499_c0_seq1(isotig25908)	TTGCTGCTGTAACAAGATGGATGCCACCACCCCCAAGTACTCCAAGGCCCGATATGATGAAATAGTCAAGGAAGTTTCTTCATACCTGAAGAAGGTTGGTTACAACCCTGAGAAAATCCCCTTCGTACCCATCTCCGGTTTTGAGGGAGACAACATGATTGAGCGCTCTTCTAACCTGGATTGGTACAAAGGACCCACCTTGCTGGATGCACTGGACCAGGTGAATGAACCCAAGAGACCCTCGGACAAACCCCTGCGATTGCCCCTTCAGGATGTGTACAAGATTGGTGGTATTGGAACTGTGCCAGTAGGACGGGTTGAAACTGGTGTTATTAAGCCTGGTACAGTGGTCACCTTTGGCCCAACTGGACTGACAACTGAAGTCAAGTCTGTGGAAAT…
comp500_c0_seq1(isotig15828)	CTTGTAGAAGGGGTTAACATCCTCGCAACTTTCACTTATTTCCCACCCCCCTTTCCTCGGATCGGGAGGGTTGTGAGCTGAATGCACGTAGTCTTCGTCCTGATCTGTGAGATTTACAGAAAGGATGGAGTAACTTGCGAAGGAAATTTATTCGAGGCGGACCGCCCGTCTCTACAAGTTGTTCTTTACCAGCAGCTGATTTGCATAACGCCGCCGGATTTGATCTGTTTAGCGCAAGCGTTAAAAGGCTACTGGTAGAACTGAAGATAATACAAATTTCATAGGATACTGTAATTCATCACCATTGGAACATTGCCTTTGCAAAAGCTCACTTGGCAATCTGAGGATTCAGAGGGATTTTCAACCACAGCAGAATCAAAATAATTTAAGGTTTGGATG…
comp501_c0_seq1(isotig10430)	CTCTTCCTAGCTCCTCGCCTTATATTTCTCTCGTTTAAGGCTTTAAGGTCTTCGACTCCTCCCTCCTCCTGTGTTACCTGTCAGCCTATTACATATCATCCATAAGCAGCAGGAGGAGGAAGTGGGCAATTTTGCGGGGCTCTGTTAACATACCCAACATATGACAGTGCTCTGAATGGGGGTTTTGTTCAACGCATTTCTGATTATCTAGTTGATTGGGGTTTTCCAGATCTACCTCGAAAATTACTATTTGGGGCTGTTAAGGGAGGAGCGTAACGGTAGTTAAAACAGATCTTCATAGTCTTTGGTCACCCAGTTACCAAATCTCAAAGTGATCAGTTGCAGAAAGTACAGAGTTTGGGAAGATTTGCAGTTCTATTCAAAGAACTGAGTAATCAT…
comp502_c0_seq1(isotig15398)	AAGCCATATCATTGCAATGGCCTGAATTGGATTACTTCCACTCGCTACAATCATCAGAATATTGCTCATTAAGTGTACTGGGCACCTCTCACTTCTGCTAAAATAAACTTGGGCTAAAATGGCTGGAATTGCAGCAAAGGCCTTGGTTTCTTCATCACTGTCTGGCACAGGGGAGCTTGGCAGGAAACAGCTGCTGTTGGGAGGGAAAGCTTTGGTTGTACCCCACTCCACCCCATCTGCCTCATCTAAGAGAGCTTCCTTTGTTGTTAGGGCTACATCAAGCAAACCAGTCAAGCAAGGAGACAGGCAGCTTTGGTTTGCTTCAAAGCAGAGTCTTTCCTACTTGGATGGCAGCCTTCCTGGTGACTATGGATTTGATCCACTGGGCTTGATGGACCC…
comp503_c0_seq1(isotig12532)	GCAAGATGCTTGCTGTGCTGGAATCAAACATCCTGTGGGTTAATCCTGACTGTGGTTTGAAGACTAGGAAATACCCCGAGGTGCTTCCAGCTTTGACTGCCATGGTTTCAGCTGCCAAATTGCTGCGAACCCAATTGGCCAGTGCGAAGTGAGCAGAAGACCGCTGCGGAGCAGTTTTCACTTTCACAAGTAGTTTTCGTCGTCAGAAATTTTTTTTGACTTTAATGAAATAATATTTTGTATGCTTCTGTTGGCTGTTTGAACTTTGGCTATGTTTGAGCCACAGTTCTTGATCTGTAGCGTATTCACAAGAAGTTGATGTTTGATATGTTCACTAATTGTTATAGTTCCGCACGCCCCCATCTATTGTATTCCTCTTCCTTAAATAAGGAACCCTGT…
comp504_c0_seq1(isotig23886)	TCAACTTCCGACGTATATATTGTTGTTGTGTTTTGCTGGATTCAAAGGCATTATAATGTGAAAGAAGGATTGATAAATAGATGTCACGGAGATACTATGTTGCAGCATAGCAATGCTTGGAATTATCATTAGCTTGCATGACAGAGCAAGAGCGAGAGCGAGAGAGAGAGTAAGAGCAAGAAGACGAGAGATTAATGAGGGGTTAGCAGCAGAAGTTGCCTGAGTGAGCCAAGTGGGTCCCTGGCCTTTGTCTTCTCCATTGCTATGGCTATGGACAAGAGAACCAGAAGAACAGCAGCATCAATGTACCAAAGCTATGGGCTGCTCATCTTGGTGATAATTTGTGAAATGTTAATCAGCAGGGCTGTAGCTGGAAGGCCCTCCTCAGCATTTGGATTG…
comp505_c0_seq1(isotig14302)	ACTCCTGATTCCTTCGGATGCTTTCATTCAGTGTCAGTAAGCTTTGCAGAATATTTTGCAACGGATAGTAGACTTTTCTTGGCTCAATTCTGTCTACGATGTCTGGGAAAGTTGAAGGGAGTGAGGATCGGCGGAGAGTGATCATTATGGCAGCGGCTGTGATCATGGTGGTGGCGGCCGTGGTCATGTGTGTGGCTGTCGGAGTCGTCCCGTCTCAGAGCTTTCATCCTAGAATAGTTGTTAGAAGCTTAGCGAAGAAAACTCGAAGCTCGCATGAATTTGGAAGTGCAGCTTGCAAGGGTGCGGCTGATCCTCAGCTCTGCATTTCTACTATTGCGAGGTTACCCGGATGGCCAGAGGCACTTCCTTCCCAGCTCGTGAACGTTGCAGTGAAGGCTT…
comp506_c0_seq1(isotig31852)	AGGCCGGCCATCGACACATGCATCGCGAGGACAGGCATTGTCGGTGGAGGTTACCGGAAACCGGAAGACCTTGGTCTTTGCTTCATTTTTCACCGCTCCTCTCTCTCGTATTGCCTATTTCGCTCGTTCTCTGCGTTTTGCTGTGTTCAGCTGAAGTGGGTAACTTGGCCAAGGCATTGTATCAGCAAAAGCTTCTTCATCCAGTTTCAGAAGGATGAAGGAAACAAAGGCAAAAAAGGGATCTGCAGCTACAGAGACCAAGAATAAGAAGGCAGCTGATAAAAAGAAGTCTCTTAGTGTCAAGGAGGCAAATACAAAGAAGAAGTCATCACGAGCTGAAGCTAAGGCCAAAAAGGACCCAAACCAACCTAAGAGGCCTCCGACAGCTTTTTTTGTGTT…
comp507_c0_seq1(isotig31858)	GGCTTTTTAAATTGAAGTTCACCCCTTACAATCCAGGGTTTAGGGTTAGGGTTGCGAGTTCAAAGCTTATTCCATAAAATTTTGAGGTGGGCAGGGCTCGAAATTTACGATCATTTCAATTTGGATCTGAAGATCGAATTCGCAGGCGAAAATGGTGTCGTTGAAGTTACAGAAGCGCTTGGCGGCGAGCGTTCTCAAGTGCGGGAAGGGCAAAGTTTGGCTTGATCCCAATGAAATCAACGAGATTTCCATGGCCAACTCAAGGCAGAACATCCGCAAACTTGTCAAGGATGGCTTTGTTATCAGAAAGCCCATGAAAATTCACTCTCGTGCTCGAGCTCGTCGAGCATTGGAAGCAAAGAGGAAGGGCCGACACTCTGGTTATGGTAAACGGAAGGG…
comp508_c0_seq1(isotig41689)	GAGGTTTATAATTTAATCCCAAAACCCAAAATAAAAACTATATATTTCGTCTGCTTACTTATTCAACTGCTTTTTCGGTTTTCGGTCTCAGATCTCGTTTGTTTCAGCTGGTGCGAAATCTCTGTATCAGGAAAGCTAAGATCCGTTTGAAGGAAGAAGGATGGCCCGTACGAAGCAGACAGCTCGCAAGTCAACTGGGGGGAAGGCTCCCAGGAAGCAGCTCGCCACTAAGGCCGCCCGCAAATCCGCCCCCACAACAGGAGGTGTGAAAAAGCCACACAGATATCGTCCTGGAACTGTCGCTCTGCGTGAGATTCGTAAGTACCAGAAGAGTACTGAGCTTCTGATTCGGAAACTGCCATTTCAGAGATTGGTTCGAGAAATTGCGCAGGATTTTAA…
comp509_c0_seq1(isotig17132)	GGTGTGTTATATTGGTGTACGTTTAGGCCGTCTAGGTGGTGACAGGTACAGCCCTTGGTACGTTGCAGGCCCATAGATCGCAGTCTTCGATCGTAAGTCCTCTAGAAATACCAGCTGCTGAGACATGGCATCTTTAACTCTTTCCAAGGCAGCTCTTTTTAACGTGACTTCTGCTGGAGCTGTTCCCAGAACAAGGATTGATTTACCCCAAAAGAATTTTGCAGGGTTGAAAACATCCACAGGTATTTCCAAGGCCTTTGGTTTGAAGAAAAGTCAGAGTCCTTTCACTGCAAGGTACAAAGTGAAGCTGATTATGCCTGATGGTAATGAAGCAGAGTTTGATGCACCCGATGATGTCTACATTTTGGACTCTGCTGAAGCGGCTGGTGTGGAACTTCC…
comp510_c0_seq1(isotig20127)	GAATCGCCCTCTCTGTTATTGCTTGCCTCTCCACAAATCCCACGTTTGTTTGCATTCACAGAGGCTGAATTTAGCTGTTTGGAGGTCTCCCAAAGTTGCAAATCTTTTTATTGTGATCTGTGATATAGTGGGTGTGGAGATGGCAGGAGCAGCACAGAACAACGCTTATGCCCTTCTTTTGGCTGTGATAATGGTGTTAATGATATCCTCAGTTTTCGCTGCAGATGAACCCAGCCCATCTCCGACTACAGGGGCTGCTTATTTGGCAGGGGCGCCATCTTTAGCAGTTGGTTTGGTGGGATCTCTCATTGCGTTTCTGGCTTGTTTTTTCCACTGAATGTTGTTTCCATTACCAGGAGGGTTGATTGGATGGCTCTGTTATTATACACGGCTTGTACG…
comp511_c0_seq1(isotig36488)	CTACACATATTCTTCCAACTATCTGTCTAATTTGCTCTGTTTTGCTACGTCTCTTCAGTATCTTCTTGTCAATACGATTCCTGTTAATCTCTGTTTGTTTTTCTGTTATTTGATTTGGTGTGCTCAAAAGAAAAAATCTCTCAGATGGGTTGTGTTAGGTTTTCAGTTTCCCCAAATGGGTTTTTAGCAAGCGCCGGGTCTGTGAATCTACAGGGCATGAGGCGCAGAGGCAGTGCAACTGTTAGGCACAGATGCAGGCCTTCTTTGCGGGTGATTAGGGCAGCGCAAGTTTCAGGGGCACCGGCAATCGGAGGCGAGGGTCAGATGAAGACATGGAATTCTCGGGTGCCAAG
comp512_c0_seq1(isotig26466)	CAAGAAAGAAAAAAAGGTATTGGATTATAATAACGTTAACTAGCCGTCTCCTGTGATAGTTTTAAGCTGACAATCTCGGGAGAAATCTATTGAAACCCTCGATCAAAGCTTTGAATTTGATCAGAAAAAAGAGAGATTAGCCATGGCAGCATCAGTGTTGAAGGGAGGAGTAAGCTTGGGATCCTCTCAATGGATGAGTGGATCGAAACCAATTGAATTACAGAAAACAGGGAAGGCTCAAAGGGCCTCCTTTTCGATCAGAGCCTCCGCTGGCTACGCCGATGAGCTTGTCCAAACAGCGAAAACTATTGCATCGCCTGGACGTGGTCTTCTTGCTGTAGATGAGAGCAATGCTACTTGTGGGAAGAGACTTGCTTCAATTGGGCTTGAGAACAATGA…
comp513_c0_seq1(isotig40153)	ACTTTTATTTAGCCTAGAGTTTTTCTCTTCTGAAATTCTCTTTAGGTGCGTTAGGGTTTCTGGGGCAGGGTAGATAGCTGGTTTGATTCGAAGAGCACAATGGTTGAGAAAGGCAAGAGTCGCAGAGAAGAGGTCGTGACCAGGGAGTACACCATCAATCTACACAAACGTCTTCATGGCTGTACTTTTAAGAAAATGGCCCCAAAGGCCGTAAAGGAAATCAAGAAGTTTGCCCAGAAGGCTATGGGAACAACTGATGTGAGAGTCGATGTGAAGTTGAACAAGGCCGTGTGGAGCAGGGGTATTCGGAGCGTGCCCAGGAGGGTTAGGGTTCGAATCTCTAGGAAGCGCAATCCTGAAGAGGATGCCAAGGAGGAGTTGTACTCGCTTGTTACCGTA…
comp514_c0_seq1(isotig21125)	AAGTTACATGTTTTGTAAGGGGGTAATATTTAGGTCTTGTGCTCAATCTAGATAGAGAGGGTAATGGCTTGCATGTTCAGTCCAGTGGGCCCTTTTTACTCACACCTCCTTCCCTATCGCAACGACTCGAGCGTTTCGTTACCCTGTAGTATAAGCGGAGAGAGAGCAAGTGTTGTTGGCTCCAAGTCTTGGGCGGGTAGCAGACTTAAGGTGTCAAAAAGTGTTAAAAGGGAAATCAGGGGTATGTGTGCGACCCAAAGCAAGGCGATGGAGAAGATGGGAATACAGATCGAAAGGAATCCTTCTCAGACCCGCCTTTCACAGCTCAAAGTGGCTTCGTGGCCCAAGTGGGGATGCCCTCCGAGTAAGTTTCCATGGACGTATACAGCCAAGGAGGTG…
comp515_c0_seq1(isotig10423)	CCCGTATTAATAATTTTGGAAACCCTCAAATGTTCTAAGTATCTCTATTAAAGCTCGCTGGAAACCGTTTTAGAGGAGAGATTCAAATTGGAAGGTCGATCGGCCGTTTTCTTCTGATCATTTCGAGGGTGCTTTAATTGGTCACGATGGATCGATGGCGGATTTCTTTGTTTTTGGCTCTTCTCTGTGCAGTTGTACCGCTGAATGTCCTGGTTTCAGCTTCTGAACCGCTATTTTATGAGTCTTTTGATGAGCCCTACGAGGGCAAGTGGATTGTATCAGAGAAGGAGGATTATAAAGGTGTGTGGAAACATGAAAAGAGTAAAGGTCATGAGGACTATGGTCTTCTTGTAAGTGAAGTTGCAAGGAAGTACGCCATAGTTAAAGAAATACCAGGGA…
comp516_c0_seq1(isotig12819)	AAAACCCCATCCAACAGCAAGCGAAGCTTTTTCTATATATTTTCCTATTTGAAACCTGAAATTCTGCCGGATTTGTGAAAGATTTTTCGACTGTTAAGCTCGGGTTCAGAATAAAATTTGGATCGGATCTGCTGTAGGAGAAAACAACTTTATTGAGTGGCTGGTTTCAAATAATTTTTTAAAACTTACCAATTGCTCAGGGCAATGGCATCATCTGAAGAAGAGACATCAGTAAGAGAGAGAGGCTTATTTAACAAAGAAAAGAAGGAAAAAGAGGAAAAAGATGAAAAAGATGGAGACAATGAAGAAGAGAAGGGAGGATTCATTGACAAGGTGAAGGACTTTATCCATGACATAGGGGAGAAGATTGAGCAAGCCATAGGATTTGGAAAGCCCACA…
comp517_c0_seq1(isotig04844)	AGTTCTTCACAATAAAAGGTGGTAGCAATTCAAGCTGTAGCTGGAAATTGCACAGATCGCGAGAATTTTAGGCTTCCTCTCCGTCTAGATTACACCTCACAGTACCGATGTCGACCTTATTAATAACAGATCTTCTCAACCTCGACTTGACTGACACTACAGAGAAAGTCATTGCAGAATACATATGGATTGGAGGCTCAGGAATGGATATGCGAAGCAAAGCAAGAACTTTGTCAGGACCGGTGAGTAGCCCAAAAGAACTACCCAAATGGAACTTCGACGGCTCCAGCACTGGCCAAGCAACAGGGCATGACAGTGAAGTCATTCTCTATCCCCAAGCTATCTATCCTGACCCATTTCGGAGAGGGAAGCACATCCTGGTAATCTGTGATACATATG…
comp518_c0_seq1(isotig08239)	GAGCTCCGACACCATTGACAATGTAAAAGCCAAGATCCAGGACAAGGAAGGGATTCCCCCGGACCAGCAGAGGCTTATCTTTGCTGGAAAACAGCTTGAGGACGGACGCACCCTAGCGGATTATAACATACAAAAGGAATCCACCCTCCACTTGGTACTTCGTCTCAGGGGAGGCATGCAAATCTTTGTGAAAACCCTCACCGGAAAGACCATTACACTCGAAGTGGAGAGCTCTGATACCATCGACAACGTGAAGGCCAAGATCCAAGACAAAGAGGGCATTCCACCAGACCAACAGAGGCTCATTTTTGCTGGGAAGCAGCTCGAAGATGGACGGACATTGGCTGATTATAACATCCAGAAGGAGTCAACTCTCCATCTTGTGCTTCGTCTCAGGGG…
comp519_c0_seq1(isotig10999)	GGGGGCTTTCCATTCGACCCGTCTTGTAACACGGACCAAGGAGTCTAACATCTATGCGAGTGTTTGGGTGTCAAGCCCGAGCGCGTAATGAAAGTGAACGGAGGTGGGAACCCGCAAGGGTGCACCATCGACCGATCCTGATGTCTTCGGAAGGATTTGAGTAAGAGCATGGCTGTTGGGACCCGAAATGGAATTCTCGGGTGCCAAG
comp520_c0_seq1(isotig39956)	TTTGAGAATAGGTAAAAAGATTGTTTCAAGGACATTCTATATAAATTACAATTGGCTCACAGCAACACCCTCACAAGCAAACCCTAGCTCTGCAGTCTGGGACGTGAAATCTTTCAGAGCGTGGTAGGGCTTCTTTTAAGTGGTTATTTGAAATCTTCCAATCAAGATGTCGCTCAGTGAGGTTGCCTGTACTTATGCTGCATTGATGCTGCACGATGATGGCATTCCTATCACTGCTGAGAAAATTACGACTTTGGTGAAGGCTGCAAATGTTCAAATTGAATCCTATTGGCCTGGTTTATTTGCCAAGTTGTTGGAGAAGAGAAACATTGAAGATCTAATCCTCAGTGTTGGATCTGGTGGTGGCGGTGCTGTAGCAGCAGTGGCAGCAGCTCCATC…
comp521_c0_seq1(isotig30107)	GGTTCGTAGCGTCTTTTTTCTATCCCTTCAGTACGCTCACTCACGGGAGAAATTTCTCAGACGATTCGAAAAAGCAGGGCAAATTGCAGAAATTGTTCCGCTTCCCGACTATAAAAATTCTGTCAGGGACACAGATTATTTGTATTTTTTATCTGTGCATTCAGTCAGATTTGGTCTGTAACAGAACGAGCAACATCGAAAATGTCAAAGGACTGCGGCAAACATCACGGCGGATGGGGGGGTGGTTTTCCTCGGGAGCGGTTCCTGCGAAGGCTGTGCGGATGCCTGTTATTCTTCATCATAATCGTGCTGTTCGTTATTCTGATCGTTTATTTAGCCCTCCGTCCGCACAAGCCACGATTCTATGTGCAGGACGCTGTAATCCGCGAGTGGAACCTC…
comp522_c0_seq1(isotig35919)	ATGCAAGGAAAAGTTCTCTGGGCTGTTAGAATCTGTAGATCATGGCAAGCACAGTGGAGGACAGTTACGGGTGGGAAGCTGTAACGGCGTAAAGTCTCTCAACGCCGGCGCTAAAACTACAGCTGATCGGCGAGCTGCATGCAACTGCATAAAGTCTGCCGCGTCGTCGAGCAACGCTGACTTTGATAAGGTCGGCAAGATGCCTGGACTCTGTGGGGTTAAGCTCGGCTATACCATAACACCCTCGCTAAACTGCAACACGATTCCCTGAGATTTGCGCATGGTGGGTTTATCATTAGCAAACCTTGGTTCCACTAAAATTATGTTACCTATGTTCGGAAGTTCTAAGTGAGTAGTATTCTTAGACCGAATTTTATATAATCTGATATGAGATTAGAG…
comp523_c0_seq1(isotig12545)	CGAATATCTAACTAAAGTGCTACAAGAAGAACTGGCAACTTCCGGTAAACCCTAATCAAAGGGCAGTTCGACAAAACCCTCAAATTATCTTGAAACAGTTTTCTCAGAAAGGAGGAAAAAAAGAAAACAGAGGAAGAGCAGTGGAAGCTCTATTTTCCTATAGTGAAATTCTGTAGCTCTTTCTGTATTATTTGAGTTCAGGAAAAAAAAACTAATTCCTAATGGCTGGAAGAAATCGTCTTCCTGCACATGTTCTTAAAGGTGCACCCCGTGGCATGCCACCTATGCGTGAGGGTCCATATGCCAGAGGTCCTGGGCCTCTGCCGCCTCACCCTGGGCTTGAGGATATGCATGAAGGCCCATTTGGCAGGGGTCCAGGACCTCTGCCTCCTCATCCAG…
comp524_c0_seq1(isotig37517)	TCTCTTTTGCAAATCATTCCGCTGGTTACAGAGAGAAGCTCACGAGAAGGTCAATCGCGTTGAGTGGCTTGGCGTGGCACAAATGGGTATATCACAATAAAGGAAAGCAGAGATTAGTATTGCTTTTGGAGTTTGTAAGCAAACTGAGTAGTCCTTATTTTCGTGGGCTTTCTGCAAATCGACTAAAAATGCTATTCTTCTCATATTTCAAGGAATTGGTTGGAAAAGAGGTAACAGTGGAGTTGAAGAATGATTTGGCCATCAGAGGGGTTCTGCATTCAGTCGATCAGTATCTCAACATCCGACTGGAGAACACACGAGTCGTCGACCAACACAAATATCCACATATGCTTTCAGTGAGAAACTGTTTTATCAGGGGGTCAGTGGTCCGATATGTTC…
comp525_c0_seq1(isotig40712)	GATAGCAGCGCGTCGAGGATATGGATCGGGTAAGCACTTGCAGGGCAGATTACTGCACTAAACTGGATCGGATGGCTGGGTGGGTGGGTTCGAGTGTGGTGTCCGCTTTCTTTGCATCGCTGGAGCGATGTGCATGCATCACCCTCTCCACCACCGATACCGATGATGATGAAGAAGAAGCCAAAGACAGACCCCTTATGCTTACCAAACTTGATCATCATCAGGTAGACAAATCCCACCCAAATACCCATGACATGGTCTAGACCCGATTTTCCTGTACTTAGGTTTCCATATTGTCTTTAGTACAAAATATACGTTCACTCGATTCTAGACCTGTTGGGTATTGATGGATGGGTGCCCATGTCTATTGGGTTCTTCCATAATTCTCCTCCGAAATAC…
comp526_c0_seq1(isotig28717)	GAAGCGAAGTAGATATAATCAGTTGTTAAGGTGAGAATGGCGAGCTCATTACTGAGTAGTTTAGTTGGGCTGTGGCTTATCACTTGTTTTGCAGCAGCTAAAACGGAGCCTTATGTGCCAGCCCTGTACGTGTTTGGAGACGCGTTGGCTGATACAGGTAATAACAATTACATTCCAGACTGTACAGCGCGCGCAAACTTCATCCCATATGGCGCCTCTTATTTCCGCCACCCAACTGGTCGTTGGAACGATGGCCGCATCTTTGTCGACTTCCTTGCCTCTTGCTTGGGGCTCCCCTTCGCCCCTCCTTATCTCCAGCCACAGGCGAATTTTACGACTGGGATTAATTTCGCATCAGGAAATAGCGGTATACTTGACACAACAGGGGCCGAACAGAAT…
comp527_c0_seq1(isotig30232)	TCAATTAATCAATAGTGGTGATATTCTGAGTTGAGTCAACTTGAGATGACAAGAAAATAAAAGGAATCTCTGCATAATTTTCATTCTCAGCCTTAGCTTTTCAGTTGGACAACATCGCACATAAATTCCAAGGCATAATGGCTTTAGGTGAGGTCGGGCGAATTGCAATTACTATTGCAGCACTTGGTATTTTGGCATTTATCTTTGGAGTTGTGGCCGAGAACAAGAAGCCTGCTTCGGGAACTCCTATTCCAGGGAAGGGCATTGTCATCTGCAAATACCCTTCTGATCCAACTATTGCGTTGGGCAGCTTCTCAATCATATTGTCATTCTTATCGTCTGTGTTTGGGGTTATAGCTGTATTTTTTCCCTACAAAGGGAAAGCAGTTCCTGTACACG…
comp528_c0_seq1(isotig27323)	CCACATTTATCTTTTCATTGCATGCTCTGTTACGCCCGTTGCTCTCTGATTTAATCCTTGGATCTTAGGGTTTCTGAGCTTCCCAAGTGTTGACAGGATGTCTTGCTTCAAGGGTAAATACCATGATGAGCTGATAGCCAATGCCAACTACATAGCCACCCCAGGCAAGGGCATTCTTGCTGCAGATGAAAGCACAGGCACAATTGGCAAGCGTCTCGCCTCCATCAATGTTGAAAATGTCGAATCCAACCGCCGCGCCCTCCGAGAGCTTCTCTTCACAGCCCCAGGCGCCCTCCCCCTCATCAGCGGTGTCATTCTCTTTGAAGAGACACTCTACCAAAAGGCTTCCGATGGCACGCCATTTGTGGACATCCTCACATCTGCAGGCGTCCTCCCAGG…
comp529_c0_seq1(isotig27261)	AATTCCTCTGTGCGTATACTTTGCCTCAGGTTTTCCATTTTCTGTGAACGTCATTTGACATATATTTAAGTCTCTAACAGCTTTAGGTTTGGTCTCTTTGCCGCACAATGGACCGAGAGAAGATCGTCGAAAGAGATTTCATGGGATTAAGTAACGGCGACGAAATTGCAGAGAAAAAGGATATGGATGCAGGGACTAAAGATTTGAGTACTGATGCTCCTGTGGAGGATGGGAGCCACAACTCTTCAAATAGTGTACCCTGTCAACGTTTTGGAGCACCTCCAATAGCATATTCAGCTGGATCAACAGAGGGTTTGAGCTCTTCAGCCCATCCTGGTGTGAATCTTTCATTTCCAATGCAAAGTTTTGGCCAGCATCTAGGAGCACTGTCTATCTTGA…
comp530_c0_seq1(isotig27918)	AAAAGTTTGCTCTGTCGATTAAATTCTGTCCCTCCATTCTCGTGGATCTGGAAAAGGTAGAAAACATTAAAAAGGAAAAACTACTTTCCTCGGGAGAATTTCAGAAACTTCTAGAATTCAGACAGTGCCATTAATCGTTTAAAGCTAGGGTGTGGTGCGAGTTTCTTCCATAGATCCTCTGGTAAGAAAGCCTTCATTTAAAATTGGTGCCAACAGGTTCATTCAAGATAATCTTTCTTGTTGAATTTCCAAGAAGGTGGTACCCATTACAGAAGTCCGATAGGCTGCAATTGAGTTGGGGCAATATGTCGATTGCACCGGTGTACACAAGAAGCGGCGAAAATACAGACTTACAACCGTGGAGCAGAGATCCCCTGGGGCACGGGTGGAGCTTATGGA…
comp531_c0_seq1(isotig38835)	TAGCTTCATCAACGTATCATCAGCCTGTTATTTCCCATCATTTTTGGGTGTGTAGTCAGTGTGCAGTGTGATCAGAGCTCCATTATCTGTGTAAAGATGGCAGCAAAGGCAATGCTTTCAACCCACACCGTCTCCATTTCAGCTCCTCGTTTCCATGGTGTCAGCACCACAAGCAAACTCACAAGGCCTCTGAGCTTGGCAGCTCTGCCCCCTAAGTCAAGGAAAGGCATGGGAGGTTTAAGTGTCCGCTGTGATTACATTGGATCTCCAACTAATCTGATAATGGTGGCAAGCACAACACTGATGTTGTTTGCTGGAAGATTTGGGCTTGCTCCCTCTGCAAACAGAAAGGCCTCGGCAGGGTTAAAACTGCAGGACAGAGATTCAGGGCTGCAAACT…
comp532_c0_seq1(isotig29571)	CCCAGAGAAAAGATTAAAGAAAGCTGTGGGAATCCGTAACACCGCGTGGAGAAATCTGGTGCTGTCCACCTAATCTCAGGGTGGACTCCGGTGCACTGCTTTCTTCTTCATATTCCCGAAACGCGCCTCCGACTGTCTTTGGACGTATATACAGCGAGAGGTTCAGAGAACGGGAGCGTGATACTTTGTGTGTATATGTTGTGTTGCGCTTGGGTAGTGTTGGTGTTATAGCTAGAAATTTTGTGCCAGGGGCTGAACCCGTGACTAGTACAGTGCAGGATTTTAGACGTGTTTTTTTCGTTAGATTATTAGGTATTCTTGGTTTTTGTTTGCGATGGGAAATGGCAAGGGGATCTCGTTGTTCGTCCTTTTGTGGTGGCTGCTCTGCGTTTGTTTGTT…
comp533_c0_seq1(isotig04151)	CGGCAATTTGCTATCCATTCATTGCAGACTCACAGTTTGCCCTTTTCTCATAGCATGGAGTTCCTGACCTGCTCCCTGAATGAGGCCGTGACTATTGGACTTGGGATTTTCTTCTTCTTCTACTGCTTTTTTAATAAGCTGAGGAGCAATGGCAGCAAATTGAAACTGCCTCCAGGACCACGTCCATGGCCTGTCATAGGAAGTCTCCATCTCTTGGGAAGCATTCCTCATCAAGCTCTAGCAGCGCTGGCAAAGAAGTATGGATCCATTGTGTTTCTTCGCTTGGGCTCCGTCTCCACCGTTGTGGTGTCTTCGCCTGCCATGGCGAAAGAGTTCTTCAAAACCCATGATTTGGTCTTTGCAAGCAGACCAAACTGTACAGTGGGGAAATATATATGC…
comp534_c0_seq1(isotig26778)	TTTATTTTTTTGATATGATAAATGCAGGCATACATTGAGAGGGTAAACGCGTGGAATTAAGCGCACAATTGGGGTAACCTGGAAGGGGAAGAGAGAAAATGGATTGCTACTATGCGCCTGGGAGGAATCATCTGTTTGTGCCGGGCCCTGTCAACATTCCGGAGCCTGTTCTGCGTGCTATGAACAGAAACAATGAGGACTACCGCTCCCCTGCTGTGCCTGCGTTTACCAAAACCCTTCTTGAAGATGTCAAGAAAATCTTCAAAAGTACTTCTGGCACTCCCTTTTTAATTCCTACTACAGGTACTGGTGCGTGGGAAAGTGCTCTTACCAACACGCTCTCACCAGGAGATCGAATAATCTCTTTTGAGATAGGCCAGTTCAGTCTATTGTGGATTG…
comp535_c0_seq1(isotig27980)	TGCTTATGGTCACTTTGGCAGGGATGACCCTGACTTCACCTGGGAAATTGTTAAGCCTCTCAAGACTTCATCCTAAGCGCTATTTACCAGTGTTGAATATGAATAAGGGGTTTCTCTTCCAAATCAGGGAGGCCAGTTCTCGGTCATAAGTTAGGATTTGAGAGAGCTTATAATTGTGACGAGGGTCATATGTCCATCTGGTTGTGAAGATGTTCAAGAAAATTATGGTTTGGGAGGCTGGTGTTCCATGACAACCATGGAATCAGAAGCCTGTCTTTTTTTGTTTTGTTTTTTCAATGGTTTACAATGTATTTTTTCTTAAAATTGAATATT
comp536_c0_seq1(isotig88711)	AAATCTTTGTGATCAAATTAGTCCATATAAGCAGTTTTCGTTCTTCAAATGAAGCCTCTGTCGCAGTCTCGGAAAAGGGCTCATCTTGCCCAAAGCAGCCGGCATGGCTGACATGCCATGCGAGATAACTCTATGGAACCGCTCCGAGGTACTGTCCTGAATAAACATTTACTGGAGGATTGTTGATATGTATCATCAGATACATTGGGCAACTCAGAAATCTTTGGCAATATGATTTTGTATCAGATCTTCACTTTAAATATATACTCGGATCTTTGAATAAGGTCTGTAATTTGTCTCACAAAAAAAAAAA
comp537_c0_seq1(isotig05573)	TGTGAGCATTGTTAATCACAATCTGCAGCCAAGCTTTTCAAGTTTCAATTGCATTCGGCTATTCTATTTCCTCTCAGTTTTCTCTGCTATTCTATTCCTTAGGAGGTAGAATTCTCAGTCCAAAGAAAAAACTTGAAGATGGCATCTATACTTGCAGAGGCTGTTGTTGGAAAAGTTTGTGAGATGGCCATCCAACAAGTGGCTGATGAGGTAAGCGTACTGAGGAAATTCAAGGAAGACTTTGAATGGTTGAAGACCAAAATAGAGGGAATCAATTATTTTCTAAATGAAGCTGATGAGAAGAGCAGAAGCCAGAAGGAGTCTGTCAAAGAATGGCTTCAAAGCGTTCGTGACATTGCCTGGGAGGCAGAGGACGTACTTCAAATATGTGATGGGGAT…
comp538_c0_seq1(isotig13106)	GATAAGATTAACGCGGAATATGATCTTTTGGACTCCACCGTACTCGGCGAATCCCTCCATATAACAACTAATCTCCCACACCTGTATCGTATTGGCATTTTCTCTTCATTGGGTTTTTGGATCTCAAGATATTGTCTGAAGGCAGAAAGAGAGAGATCAAGTACAGTAGCAAATGGCGAAGATGGGAGCAGTAGCAGTGATCTGCCTGTTGGCTCTGTTGGCTGTGGCTCGTGCCTCCGATAACTTTTCTGTGACGGGCAAGGTCTATTGTGATAATTGTAATGCTGGCTTCCCCACCAGAATCTCTCCCGCTATTGCTGGTGCCACAGTAGCAGTGCGTTGCAACGATAAAGATGGAAAACAAACCTTTTATGCTGAAGGAGTGACTGATAAGGATGG…
comp539_c0_seq1(isotig43744)	AAAGGCTAGTGGAACATTAATGAAAACTGAGCGGTAAAGTCCGCGTAAAAAAAACTCTAAGTATGTGTTATGTCATGTGTTTCCGTGTTGAGCTGTCCACTCAATACGTTGTCATGTGTTTTATGTATCTCTTTGCAGTCATATATTATTAGTTCCTGCTGATAGGTAGGTTATTATTGCTATTGTGTTATGCATTTGCTTTGCTATGCTGGCCAATCACATACTATTATTTAAACATATTAT
comp540_c0_seq1(isotig45013)	CTGCCTGTTTTCATCTCAAGCAGTGGGAGGAGATCTGACCGCCTGCCTGTTTTCATCTCAAGCAGTGGGAGGAGATCTGACCGCGTGCCTGTTGAAGAATGAGCCGGCGACTTATAGGTAGTGGCTTGGTTAAGGGGACCCACCGGAACCGTAGCGAGAGCGAGTCTTGATAGGGCAATTGAATTGTCACTGCTTATGGACCCGAACCTGGGTGATCTATCCATGACCAGGATGAAGCTTAGGTGAAGCTAAGTAGAGGTCCGAACCGACTGATGTTGAAAAATCAGCGGATGAGTTGTGGTTAGGGGTGAAATGCCACTCGAACCCAGAGCTAGCTGGTTCTCCCCGAAATGCGTTGAGGCGCAGCGGTTGACTGGATCTTCTAGGGGTAAAGCACTG…
comp541_c0_seq1(isotig53408)	CTGATTGAGACTTGGTGGCAGATTAACCGTCCTCCATATGCCATCTGCCTTCTCTTTACTCATTTCTCTATAATACTTCAACTTGCCTCATCTTTTTCCTTCATACAGTCCAAGGAATTCTGTGTTTCTGCCCCTCCAATAGTTCTCCTCCTCCTCCTGCTCATCATTGTTTTGTTTCAGCAGCTGCCATGGGAACTGCAACTTTCGTTGATATTTTGATAGCAATACTGCTGCCGCCATTGGGAGTTTTTCTCAAGTACGAATGCCAAAGCGAATTCTGGATCTGCTTGATTCTGACCATTTTGGGGTACCTCCCTGGTATTATATATGCGCTTTATGTCCTCACCCAGTGACATGATTGATGTCTGATCTTTCATTGTCATGATCCATGAAGTTAGG…
comp542_c0_seq1(isotig29611)	ATAAAATCCTCATTTCGCTTACCCAATTGATACTTTTGTTTCTTGATACCTTCTTGTCTTTTTTCTTCCTCTGCACGCGCCAACAATGGGAGACAGTCAGTATTCATTTTCTCTCACCACTTTCAGCCCAACGGGAAAGCTTGTACAGATCGAGCATGCTTTAATGGCCGTCGGATCTGGTCAAACATCGCTGGGAATTAAAGCTGCAAACGGAGTTGTTATTGCAACAGAGAAGAAATTGCCCTCAATACTTGTTGATGAGTCCTCGGTTCAAAAGATACAACTTCTCACATCAAACATTGGAGTAACATACAGTGGAATGGGCCCAGACTCTCGAGTACTAGTGCGAAAAAGCAGGAAGCAAGCACAACAATACCATAAGTTATACAAAGAGCCAAT…
comp543_c0_seq1(isotig29495)	ATCTTTGGGCGTGAAGAATTTGTCTGTTCTTGCGAATCAGTATGGCATCCCAACAAGGAATCAAGAAATGCTATGCTTTCGCTCTTTTTATCGTTGTTTCATTCTGCATAACCCATGCAGATGGTGAGAAGATAGGAGTATGCTACGGAATGAATTCAAACAGTATGCCTTCTAAAACCGACGTGGTGAATCTGCTGAAGTCGAGAAACATAGGGAAGGTGAGATTATATGAAGCAAATCGGGACGCCCTGCAGGCACTGAAGGGTTCTGGAATCGAAGTGATCGTGGGAGTTGGCAACAACGAGCTTCAGAAGATTGCAGGAGATCAGGCTGCAGCAAACGGATGGGTGAATGACAACATTCGCCCATTTTATCCTTCTGTCAACATCAAATACATTG…
comp544_c0_seq1(isotig30951)	GAATGGGAGGTTGGCTATGTTTTCCATGTTTGGGTTCTTTGTACAGGCCATAGTTACTGGGAAGGGACCTTTGGAGAATTTGTTGGATCACCTTGATAACCCTGTTGCTAACAATGCATGGGAATATGCAACCAAGTTTGTGCCAGGGGCTTGAACAAACAGTGTATTCATTCATCTTGGAAACAAGATTCAATTCTTTGAGTTTCACTTGCATGTATAGTGTGTAGACGTCTTCTTAGATCTCAATAGCTATAGGTTGAGGGGATTGACAGAATGCCAGTGCTCCAGTCCAGTCAGATGTATCTTTGTTTTTTTTCTAATATTTAAACTTAAGTTTGTATGGGGTTTAATGTAATAGATTTTATTTTACCATTGTAATTATATTACTACTGGGATACT…
comp545_c0_seq1(isotig20397)	TAAGGGGGGAAATATCAGATTTCAGGAATTCGGGTGGATTCAGCTCTGTAAAACTAAAGGTAAGGGGGGAAATATCAGATTTCAGGAATTCGGGTGGATTCAGCTCTGTAAAACTAAAGGCCAAGGAATTTTGGGTTGTTAATGGATCCTGCGTTGCCACAGAACAACGAAAGACCAGTAGGTTCTGAGGAAACAAGGGAGTCCCTCATAGCAATATCACAGCAGGAGCCCATCTCCAGTCCACTGCAGAGGGGTCATGAGAAAGGGTATGATGAGGTGGATAAGAAGGAGGAGTACAGATTGAAGCTGATTTCTATTTCTTATCCTGATGATGATGGCACTGGCACACAGGAGGTGCAACCTCTGACGGCAGAGTAATTACAGAGCTGTTGGGTTTTG…
comp546_c0_seq1(isotig27258)	TGTCTCCAAGTGGGGCCTAAAAAAAATCCTGTATAAGAACATGATTGTAAGATTGGAATGCAAGTATAGTTACCTGCTGCTTGCTACCCTTTCCTTTGTAAGAAGGAAGTGTTGGAAGAGAAAAAACATAACATGGGGAGCTTGGAGTGTGAAAGATCCGTTACAGGATATGCAGCCAGAGATTCCTCTGGTCATTTATCTCCATACAACTATACTCTTAGGACTCCAGGACCCCAGGACGTGGTACTCAGTGTCATTTATTGTGGCATATGTCACACTGACTTGCATCAGATCAGGAATGACATGGGAATGTCTAATTACCCCATGGTTCCCGGGCATGAAGTTGTAGGGGTTGTGACTGAAATTGGAAAAGATGTAGAGAAGTTCAAGATCGGAGAA…
comp547_c0_seq1(isotig33677)	TTGCAAAACAAAATTGTCTTTAAACCCATCATTATCGTAAAATTAGGGTTTCTCTGCATAGACATTGATTTTTAGGGTTTATTATAAGGCAAATTTTCATATCGTTGCAGTTAATAGAGTTGCAGGGGGCTTGAAGGCGACGAAAGCTTTAGCGACAATGTCTCTTATTGCAAATGAAGAATTTCAACATATTCTTCGTGTTCTCAACACTAATGTTGATGGGCGACAGAAGATCATGTTTGCCCTGACCTCCATTAAGGGAATTGGTAGGCGTTTTGCCAATATTGTCTGTAAAAAGGCTGATGTTGACATGAGCAAGCGAGCTGGTGAGCTGTCTGCCCAGGAACTTGAGAATCTGATGGTGATCGTGGCAAATCCACGGCAATTCAAGATCCCTGA…
comp548_c0_seq1(isotig28378)	AGGAACGTTAGAGGAAGTTCCTAATCGTAAGGCATTCGTATAAAATAGTCTGGATACTCTTACCGTGCGGCGATTAAACCAAATTAGCCAGCGGACTTTTTTGATCTGTAGAGTTCTCACCCAAATTAGCAGAGGACGGCATTGTATTTTGCAGTTTTTTGAGACCAGGCATAAATTTCTGCGGGGGCACCTAAAATTCTGAGGAATCTGTTTTTCAGGGCTCAAATCATTCAATTTAGGGTTTTGGATCTAGGATAACAATGGGGAACACTGAGAGGTTGATGGATCAGATCTTTCAGCTCAAATTTACCTCCAAGAGCCTGCAAAGGCAGGCCAGAAAGTGTGAAAAGGAAGAAAAAGCTGATAAACTCAAAGTTAAGAAAGCCATAGAGAAAGGAA…
comp549_c0_seq1(isotig35992)	CGAGTATAAAACCGGCAGGGAAACTAACACACGGCGGCACGAGATAGACGGATGCGATCTGTTTAACGCTCGGACAGCCGTAGATCTGCAAAAAGAAAAGCGTAATTAGGGTTTCGAATAAACCTAAGAAACAAGGGTTTTCCAAATTATTCACAAGCACAGGGCGAAGCGGAGCGGCTTGGGTGGGCGAGAAGCAGAGAAGATGGTGAAATTTTTGAAGCAGAATAAGGTGGTCATTCTTCTGCAGGGCCGCTTCGCAGGCCGAAAAGCCGTCATTGTCAAGAACTTTGATGATGGCACGACTGGACGGGCATACGGCCATTGCCTAGTAGCTGGGATAGCGAAATATCCCAAGAAGGTGATACGGAAAGATTCTGCCAAGAAAACGGCAAAGAAATC…
comp550_c0_seq1(isotig10849)	AGGCATTCAAACACCAGGAGAGCGCACGAGCGAAAGGGAAGATCGTCATTTCCCCCATTGAATGAGTGGTGTTTGTTTCACGGCGTAGACGTCTGTGGATGAGAGTGAGATGAACGTACATAGTGAGCGTTGTTTGGATTATCGAATAAAGAGAGCTGCTGACTTGGCATATCTAATAAGAAAGGTGTGTATGTAGCTGCGACATACTAAACGTAAAATAAGTATATTCTTTAACACAAATCTCGTTACTTTTTCCAACGAAATAATATTTTATTATGTGCAACAAATCTCATTTGAAAATCGTAACCTGACTTTCAATATTTTATTGGTGCGCTATCGCTTTTTAGAATTTGTCCATGATTGCAATCATTGCATCAAGACTATAAATTGGGATGTATA…
comp551_c0_seq1(isotig28125)	GATCGTGCTTCAAGTGTGGTATCAAGCTTAGGCATAAATAGAAATCCAAGGTAGAGGGGAGAGTTTAACTCAGTAAAGTATGGGAACGAGGATGGAGCTCTATGAGAAATCAAAGCCGTACATTGCAATGACGTCCCTGCAGTTTGGATATGCAGGGATGGCCATACTCACCAAGATTTCCCTCAATGATGGGATGAGTCACTATGTTCTGGTTGTTTATAGGCATCTAGTTGCTACCGTTGTCCTAGCTCCTTTTGCCTACTTTATTGAAAGGAAGGTCAGAACCAAAATCAATTTTCGCTTATTATGTGAGATTTTTGTTCTGGGTTTGTTGGGACCTGTACTGGATCAGAATTTCTATTATCTGGGTTTGAAATATACTTCTCCTACCTTTGGAGG…
comp553_c0_seq1(isotig25368)	ATAAATTAAAGCCAAATTGCCCGTTATAAAACAGAAAAGGAAAATTAGGGTTTTATGAGTACATGGTAGATGTTCCAATTTTAAGCGAGGATTGAACCAAGGCTTGGACAAACGTGTCGACGATCGAAAGGCCGCAGGACATTGGGAGAATCCTGACCGTTGGATTCGTTTATCCTTTGCCCTTAGCGACTATATTGGTTTGCCCCTGCCTTCATTTTAAGCAGAGACGGCATTTCTTTAGGCGTGTGAGAAGCTCATAGTTTTACAGATAGTGCCGGCCGAACTGAGAAGCTCATCTTACAGTGAACAATATGGGGAAAGGAAGGAACAGAAAGAGATCTAAAAGCGGGCAGCAAACACCTGGGAGTGTTGAAAAAAGTACAGTTGCTTCAAAAGTTA…
comp554_c0_seq1(isotig06531)	GTTTTACTATCGAGTTTCAGTTATCCGAGATCTTTTTTCCGGCTGTGTGGATTGACGGTGGTGTTTGTAGATATCGTTCTGTTTTGTAAATATGGTGATGGAGAAAGCAGAAACGAGGGTTACATCGGGTAGGCTGCGATGGGGAGAGTTGGAAGAGGAGGATAACGAAGACCTCGACTTTCTTCTGCCGCCGTCCACCGTCATTGGGCCGGATGAGAATGGCGTGAAGAAGACGATCGAGTACAGGTTCAACGATCAGGGGCAGAAGGTAGTGCGCACCACCACCACGCGCATCCGCAAGGTGGCCAAAACGCGCCTCAACAAGCGCGCTCTCGAGCGCCGCGAGTGGCGCAAGTTTGGCGGCGCCACCAGCGAGGATGCCTCCAACAGGCTCACAGT…
comp555_c0_seq1(isotig16634)	TCTGACTGGTAGTTGTGCAGCTACAAAGCCTTCTTCCTTAGAGAGGGGCCTTGGTCGGAGAGTAAGGCCGAACATAATATAACCGCTTCTGCGCTTTCATTGTCCATATAAACGGCCATTCCCTTCTCAACGCCCGGCAGCAGTAGCAAAAAAAGATTTTTTGTTGAAGCTCTAAAAAGCCAGAGAGGAAAAAGAAGCGAGAATGCCGATCAGGAGAATTGCAATTGGAACGCCGGAGGAGGCCATTCGTCCTTCGGCTCTGAAAGCCGCTCTCGCTGAATTTATCTCTGCTATCATCTTCGTCTTCGCTGGAGAAGGATCTATCCTCGCCTTTGCTAAGCTTACGAACAACGGATCCACTACGCCGGCGGGGCTGGTGCTTGAAGCCCTCGCTCACGG…
comp556_c0_seq1(isotig29092)	TAAACCCTGACTTGTCTAAGACTTATCTTAGATTTCATATAAAAGTCTAAGACCTCTGGAAAGAAGCGAATAAGCCATTTGGCGATTTAAGCATGGTTGTATAGTGGAAACTGTATAAAAATTTGTGAACTGTTAACCTTCAAGTCCAAAATGCAGGGGCACCCAATGCAGGGGCACCAGATGCAGCCCATGCTTCCAGCTTTTGCCACCGCCAACATTACAACTGAGCATATTCAGAAGTACTTGGATGAGAACAAGCAGTTGATTTTAGCAATTCTAGATAATCAAAACCTGGGAAAGCTTAATGAATGTGCACACTATCAAGCAAAACTGCAGCAGAATCTGATGTATCTGGCTGCCATAGCTGATTCACAACCTCAATCACCAGCAGCTCATGCT…
comp557_c0_seq1(isotig33115)	ATTTTTCTTTCTTATTTTATATTAGAGTTTGAGAGAGCACTGCCCCTGTTTCACCGCAGTACTTCTGCTTGCCATGGCGGACGAAGATTACAATGATTACGAGACAGGAGATGTTGGATATGAAGAAGAGCCTGTTGAGCCTGAAATTGAGGAGGAGGTTGGAGCAGAGGAAGATGTAAATGATGTTCCTGTGGACACTTTAGGAGGAGCTGATAAAGAACCTGTAGGGGAGGATCGGCCCAGTGATAAGCCTCGGAAGACATCTAAGTACATGACTAAATATGAACGTGCTAGAATACTTGGCACTCGAGCTTTGCAAATAAGCATGAATGCACCTGTCATGGTTGAGCTTGAAGGAGAGACCGATCCACTGGAGATTGCAATGAAAGAATTACGTGA…
comp558_c0_seq1(isotig32757)	GGTATCGAAAAATATAGCCCAAGCAATCACTAGTCTCGGTCAGCCGCGGAAGAAAGGAAGTGGAGGCCCACAAGTAGCCGACATTTTCTACGCTTCAAGGCGTAAACACAGGGCTGGGCTTGGCAGGTGTGGGCTGCTTTTGCTTCTGCTTCTGCTTCTGCTTCAAGGGTTTTGTGGTAAGAAAGGAAAGGATGCAGATCTTTGTAAAGACACTGAGTGGGAAGACCATAAGCTTGCAAGCGGAGAGCAGTGCCATTGATATTGAATATGTCAAGGGACAGGTGCAGCAGATGGAGGGAGAACAGTGTGCTGCACTCAAGTGCAGGAGGAGTCACACTGGTATTCTTCATGTGGAGATGATGGGGAGGGTGCGTGGAGGGACAATGATAAAAGTGAAAA…
comp559_c0_seq1(isotig15168)	GATCTTATATAATTTTTGGTGGAAAATACAAATAGATCACAGCGCAGGTTTTCTTCTGACAACGTTAGGGTTGCAGCAACAGTAAAAATGCTGATCTTATATAATGTAGAAGGCCATAAAAGTGCAGCTAAGGCACTTATTACTGCAGAATATGCTGGTGTAAAAATTAACCGAGCACTGAATTTTGAGTTTGGTGTAACAAATAAAACCCCAGAGTTTCTCAAGATGAATCCTATTGGCAAGGTTCCTCTTCTGGAGACACCTGATGGTCCTATTTTTGAGAGTAATGCCATTGCACGTTATGTTGCACGACTAAAAGGTGATAACTCCCTATTTGGGTTTTCTTTAATTGATTATGGTCATGTTGAACAGTGGATTGATTTTTCTTCTTGGGAGATT…
comp560_c0_seq1(isotig51239)	GCCTTTTTTTAATAGAATTAAGAGAATATTCGGCGCAGAGATAACTCTAATGCTCTAACACAAACCGCCCGAAATCCCATCTACATTCCTATTTAAAACACACAAAAAACGATCTTCACAATTCAGATCCCTGCTTATTTACAGGCACTGACGCAGGAAAAGAATTCCTTTACCTTATTAGCAGAGCTTGTTATCATCGTTATTACACGATGTTGGAAGTGGTGTTGAACGATCGGCTGGGGAAGAAGGTGAGGGTGAAATGCAACGACGATGACACCATCGGTGATCTGAAGAAGTTGGTGGCCGCTCAGACTGGAACCCGCCCCGACAAGATTCGCATCCAGAAATGGTACAACGTTTACAAAGACCACATCACCCTCAAGGACTATGAAATTCACG…
comp561_c0_seq1(isotig37680)	GGATTTCCATAATCGCCAAAGTTTAATTGGGCGTAGAGAAATGATTAGAAAAGGGTAAGCGGTCGTTGCCACGTTAAAATAAAATTAAGGAGAGACTGCATTGAATAGACGAAAAACGGAAGTGGTTTTGCAATGGCTCAGGCACTCAGATCTCGAATGATTCCGGCCATTTTCAAGACGAGACTTGCACCTTGTGCAAATTTGAGGCTGGCCAACTCCAAGCGATCTTTTGCTTCTTCAGCAGTGCACGATGATGCCTATGAAACCGAGAAGTGGAAAAGAATAACTATTGCAGGAATAATTACATGCACTGGCTTGGCAATCTATGACCTATCTGGTGAACATGAACATTTCGACGAACCTCCACCTTACCCATATTTGCATATCCGGAACAAGGAA…
comp562_c0_seq1(isotig26297)	AGCACGGTGAGTGAAGTAGCATTCTCATCTGATCTGAGGTTTTTTTGTGGTTTCGTATTCATCGATTTGAGAAAAAATGGCGACTATTCAGAAAGTGAAAGCAATGCAGATTTTTGACAGCCGCGGTAATCCCACGGTTGAGGTAGATATTGTTCTCTCTGATGGTTTCCTTGCCAGAGCAGCTGTTCCCAGTGGTGCTTCTACTGGTGTTTATGAAGCATTGGAGCTTCGGGATGGAGGAAAGGATTATCTTGGAAAGGGTGTTTCAAAGGCTGTGGCAAATGTCAATACAATTATTGGACCTGCTCTTCTTGGCAAGGATCCAGTAGATCAGACTGGAATTGATAACTTCATGGTACAGACTCTTGATGGAACCCAAAATGAATGGGGCTGGTGCAA…
comp563_c0_seq1(isotig23842)	GTGGGATGTGTGTAGGTGAGGTGACTAAAGAATCTAAATATGTTAATGGCAATGTTTCAGGCCATGTGCAGCTGTTCGGGCCTGTCCTCTTGTCATCAGACCTGCTTTATTGCTTTTGTCGAAATGCTATAAGTGGCAACCCATCTCTGAGAGTGAGCTTTATTTTAGAGGGTGTGTTTATTGTTGGTGTCTGTGTAATGGGAGGGTAGTTCAGTGTTTTATTTTTCTTTTTGGTTGAGGAAGAGCAGGGTGAGGGGTGGAGATGGAGAACTGGATGAGGGTAGTGCTGTTTTTCAGTTGCTTGCTCACTGTGTTTGCTGCTATGAGCAATGATGGGGAAACGAAGACTTATATTGTGCGCGTTGCCAAGTCTCAGATGCCTGCCTCATTTTTAAGTCA…
comp564_c0_seq1(isotig33701)	ACCCTAGATGTAGCGGATATTTATTCCAGAAAAACCCATTTGAAACAGGGTTTTGAAGAGGAGAGAAGAGGAGAGGCAGGTAAACCAGAAGGGAGATCGATCGTTCATTCTTTCGTTAGCCATGGGTCGCATGCATTCACGAGGAAAAGGTATTTCCTCTTCAGCACTACCCTACAAGAGGACTCCACCAAGTTGGCTGAAGATTTCAGCTCCAGATGTCGAGGAGAATATCTGTAAATTTGCCAAAAAGGGTTTGACACCGTCACAAATTGGTGTCATTCTTCGAGACTCTCACGGTATCGCACAGGTCAAGAGTGTGACAGGGAGCAAGATCTTGCGTATTCTGAAAGCACATGGCCTTGCACCAGAAATACCAGAGGATCTATATCATCTGATTAA…
comp565_c0_seq1(isotig28082)	TTGACCTTTGAATTACCTCATCCCCTTGAGCCGGTGGTCATCTAAGCAAGTTGTTAGGCTTTAACAGGGGCTATAGACTAAGCCGCCCTTACATTGTAATCTCTGTTGTACGCATGTGCTTGGGCGGACAACATTTACATATTATATATACAGAAAGCCACAGAGAGGATTTGCTTGTGTGTGTTTGGTTTCTTTTGATATCTGGGTAGTCGCTGAGAGTAGTGGGTTTTTTTGGATTTGGTAAAAAATGGGTTTATGGGGAACTTTCATGGAAGCCATTCCTGCATACACAGGACTAACCCCTGTAACATTTTTCACTCTGGTGGCTGTGTTGGTGGCGGTTTATCATCTTGTAAGTGGCATGTTTTCAGCACCTGATTCCCATGGAAGCAGGGACTA…
comp566_c0_seq1(isotig29973)	ATCCCTGCTCTCTGCCCGCTGCCCGAAAGCCGCTTAGTTTCCACTATAAAACCGTCACAGAACCAATTACTTCGTCTTCTTTTATCATTTCTTTTTCCTTGCAATCGATTCATCTTCTTTCGTTTTTCAGATAAATTCTGTTTCTGTGTTCTGTTTCATGTCAGTCTGCATTATTTTCTGTTTAAATCCAGATTGTGTTCTGTTTTGGCCAAAAATCTGAAATTCGACTAGGGTTTAGAGGGTTTGATTTGAGAATTGTAAGAATGTCGTCTCCAAATGGGGGGAATTTGAGGAAGGCGGTGTTCATAAAGATAGATCAGTTGAGGCCGGGGACGGCGGGGCATAATTTGGTGTTGAAGGTGATAAATGTAAAGGTAGTACTGCAGAAGGGCCGTCCCG…
comp567_c0_seq1(isotig32477)	GCGTAACAAAGAGCCGGTGAAGGTAAAGGTTTCAGTTTTGTACGACCGCCATCTGAAACATCCTGAGTTTGTTCCAGAAGAGGGAAGAGATGGCATACCCGCTTCAACAGCCCCAACCAGTATGCGTTGTGGCCCAGCACTTCTGCGCTCCCTACCCAATTGAACTCACCGTGCAGAGGAAACTCCTCACTCTCACAGGAGGGGACTTCACTGTCATCGATACCAACGGTAACGTCGTCTTCAAAGTCGCCGGAAAGGTATTGAGCCTCCACGACCGCCGCCTTCTGCAGGACGCCGCTGGAAATCCCCTGCTCACCATGAAAGAAAAGACGTTTTCGATGCACAGCCGATGGGAAGCATTCAGGGGGGACACCTCCGATAACCAGAGTTTTCTCTTCG…
comp568_c0_seq1(isotig14083)	AATTCACGCATCTTGACCCGCTCCTGCTAGACACCTTCCTCTAGAAGTCTCTTCAATTTGAAACACAGATACCCATTTTCATTGAAACAAAATGTAAGCTGCAGATGTAGGTATGGATCAAGAGTTATCCAACCCACTTCCAGTGTTCACTACTGGTCAGGAACTTGCAACTTGTTTGACTTCGTGCGGAATCTTGCACAAGGCGTGGGAAGAGATACTCAGAGCTTCCATAAATCATGTAGATACTTTTGTTGTGAAGGAGGACGAAGGTGTCGTATATGTGACCTTCCCTTCTCTGTATACAGAAGATTTCATTGTCAAAGATAGCAAGTATGGAGAGTGCAAGATACAGGATGAGAATACGGTCTTCTCTCACTGCCTCAAGAGCAATGATGACCA…
comp569_c0_seq1(isotig26818)	TCTACAAACATTTCCGTTTGCAATGGCGGGCTCTCGTAGTGCATTAGCTCTGATAAGCATTTGCATTCTTCTGTGTCTTTCTGGTTTTGGGGATTGCAGAGTTCCCTTCCAAAGGGAAGAAGTGGTTGGAGAGAACGAGCAAAGCATCCATCTTCTTTTGCCAAGTGAGAAGGAGGAGTTCCATGAAATAGCCAGAGAAAATCTGCGTCTGGAGAGGCCCCATCTGAGGGGAAACGATGGGATTTTCCAAGGAGAAAGAAGCAGAGGCTTCAGGTTTGGGCGTCCCGGTGGTTGTCATCACGGAAAATTCAACCGCAGGGAACAGAGAAAAAGTGAACATATGCCTTTTCCCCTAGAATTCCCAGGTATGCAGGCTGAACCCAGGGATTTCCATTCGAG…
comp570_c0_seq1(isotig41018)	AAATGGGGCCAACAATTTGTATTTCATGTCCAGTAGGATGTTCTCGGGAGAGCAATGCTTTTCCTATACGTTCCTATCAAAATCTTGTGAGTAAGAATAAGCTTTTCTGGAGAATAAGAGTCAGCGATTTTGTCTTGAAGTATTTGAGGAGAGCAATTGACTGTTTTAGCGATGGCCACGGAGTTCACCGCGCAAGAGCTGAGAGAATACAATGGGTCTGATTCCAGCAAGCCCATCTATGTGGCAATCAAAGGAAGAGTTTTTGATGTTTCTAGTGGCAGGAGTTTCTATGGCCCAGGAGGGTCTTATGCTATTTTTGCAGGCAGGGATGCCAGCAGGGCACTGGCCAAGATGTCTAAGAGCGAAGAAGACATCTGTGCATCTCTGGATGGCTTAACA…
comp571_c0_seq1(isotig40575)	TCGATACTTTAGATTCGTCCGCTATAAATCAATCCTTCTTCCTACCGCCCAAAGGGGAGCAACCACGGCACAAGAGGGGTGCAGTTAGATTAAACATTAACCTACGATCTGGCCTAGAGTAAAATAAGGAATTTCAGTGCTTGCGGAAGTGAACCAGGGTAACGCTGTGCGAGCCAGATCTGAAAATGTCGGCAAAGGTGATATTATCGTCTATGACTGGGGCTTTAGCGGTTTCCTATCTCTTCTATGATTTGACCAGTACGAGGAAGATTTTTGGAGGTACTATGCCTTCTACAGTTTCAAACAGAGAATGGGCAGAAGAAACGGACAAGAAATTACAGGCTTGGCCTCGAACGGCTGGTCCTCCAGTGGTTTTGAATCCAATTAGAAGACAGAACT…
comp572_c0_seq1(isotig29862)	GGCATCATCAATTGTGTGATTCAGCAATTATCGATTCGATTCTCATCAATTCCGGAAGATTTTATCTCTCGATCGCATTGCAGATCTTGTGTTCAGTTCTCAGCAATGGCTTCCACCGATGCTCAGGTGAATCCACCGGAAGAAGTTCCTGCAGCTGCAGAGGTACCCGCACAGACCGAGACAGCCGCTGCCGAAACTCAGCCGGCTGAGGCCAAGCCAAGCAAGGAGAAGAAGGCGAAGCCTGCCAAGGAAAAGAAGCCTCGGGCTCCCAAGGCCGCCCCGGCTCATCCCCCTTATTTCCAGATGATCAAGGAGGCGATTTCTGCTCTCAAGGAGAAGGGCGGTTCGAGCCCCCGGGCGATTGCGAAATTCATGGAGGACAAGCACAAGGCTGTTCTT…
comp573_c0_seq1(isotig32489)	ACGATGAATCTAGGGTTTGATATACATTTAGGGTTTAACAACATTCATTTTTTATTTATATCCAAAGTCTCTGCGTAAGGAGGCTTTCTAAAATCTATAGGGTTCGTAGTAAAACTCAAGACAGAAAACCCATTTTCTATTCTGTTTGCAGGTGCAGGAGCCAGGAAGAGAGCGTCTCAACGATGACAACGATATCCGGGCAGCTCATATGGGAGATCGTGAAGAGAAACAACTGCTTCCTCGTCAAGCAGAACGGCAACAGCTCTGCCAAGGTTCAGTTCAGCAGCGAGCATAACAATCTCTACAATTTAAACTCATACAAGTTCTCAGGTTTATCAAACAAGAAAACAGTTTCAATTACACCTGGAGGTGAAGATTTGGCCGTTGCTCTTGCAACAA…
comp574_c0_seq1(isotig33494)	TTTTTATGTTTGTACGCCTATTTTAGTGATCACAGAGCATTGCGATGATATCCACAGCGGATTGATTGAGAGCAGAGGTGATTTGTATCGAGTTGGGTTGTGTGGGTGGCATCGGATCTCTTTCGTAAACAGCTGCTTCAGCCATGTCGTTCCGAATGTCGAGCGCCTCATCCGGAATGGGTGTGGCAGATGAATGCAAACATGCATTCCTGGAGCTCAAGAGGAAGAAGGTGCACCGATACGTGGTCTTCAAGATCGATGAGAAAACGAAGCAGGTGGTGGTAGAGAAAACTGGCGGCCCTGCCGAGAGCTATGATGATTTCACTGCTGCTCTCCCTGACAATGATTGCCGCTATGCTGTCTATGATTTTGACTTCGTCACCAATGAGAACTGCCAGA…
comp575_c0_seq1(isotig13940)	GGATGAAAGCAGGAATACTGGAATCTGATAGAGTTCTTACTGTGAGCCCTTATTATGCAAAGGAGCTCCTTTCTGGAGAAGATAGGGGAGTGGAGTTGAATAATGTCATTCGTAAGGTTGGCATCACAGGAATTGTGAATGGAATGGATATCCAAGAGTGGGATCCTTCAAAAGACAAATATCTTGACGTGAATTATGATGCCACAACTGTCCTAGATGCAAAACCTCGACTAAAGGAGGCATTACAGGCTGAAGCTGGGTTACCTGTAGATCCAGATGTTCCTGTCATAGGTTTTATCGGCAGATTGGAAGAGCAAAAAGGCTCTGATATTCTTACAGAGGCTGTTTCTCAACTTGCTGATGAAAATGTGCAGATCATAGTGCTTGGCACTGGGAAAA…
comp576_c0_seq1(isotig31646)	GCCAAAAAAGCAGGGAGATATTCATCCACTATAAAAAGTTTTAAAGCAATTCCCGTGAGCGAGATGATAGCAGATATTATTTTTGAAGCCCTAAAAACCCTAAGACCCCTAAAACTGGGGTCAAAGGAAAACTAACAGAAGTAGATCTGCAATAACTGATTAGTGTTTTTAACAGTGTATTTATACTAAGCCGAGGCATCGCCATCAAGAACTATTATTCTTATTCCCGAAATTTCCCTTTCGAACGCTTGATAAGGGAATAATAATAGTAAACGGCAGCAGTGTGGGAGTGCGGAAGTAAGATTATTATCATTGTATCAACATTTTGTATTCAGATTAGATCTGAATATGGGAAGGGGCAAATTTAAGGGCAAGCCCACCGGGCGCAGACATTTCTCC…
comp577_c0_seq1(isotig33805)	GATTGGAATCAGTCAATAGGAGATAAATATATGATGGCATCTGCATTTCCATATCCGCTTAGATCCCTCCGTGTTAGTTGTGGGACAACGAATGCCCTCATTCCAACAGGCATTGCTGCATATAAAACTCCCCGTTCCACTTATATTCATCCTACGAAATTCCCAATACAGCTTAAATTTAAGTCCTTAGCTGGATTTGGCGTTGCGAGGTTAAGAAATAACAGAATTGGGTTGGCGTTTGCCTCAACTGGTTCCAATTCAATGGCTGTACAGAAGTCAGAGGACGAGTGGCGTGCGGTTCTTTCTCCGGAGCAATTTCGCATTTTGAGACAAAAGGGCACTGAGTTTCCAGGAACTGGAGAGTACAACAAATTTTACGGAGAGGGAACATACAAATGT…
comp578_c0_seq1(isotig07451)	AGTGGCGGGGTTGAGTGCTTTGTAAAATGACGGCGGTAGTGGAGACTTCGGAGGATGATGCCACTCTTGCCGTGGCTCGTTTCACTGCAGAAATGGCGTGGGCTGATGCAGGACCTGAAGTTGCAGAACCTCAGGTGATGCGTTGTTGTGATGAGGCCCAAACCTTCATGGTGGAAGGCAGATGGTCAGATTTGGCATCACTTTTGCTCACTTCAGCTGACCTGATATTTTCCAGCTCCTCAGAGAAAGATCTGGACTGTATTTTTACAGTCATCTGCAACCTTGTAACAAAAGTGCAAACCCCAGATGAAGCACTGGCTATGGCAGAACAGATAGCAACAAAAGTAACTCAACAACCCAATGATAAACCTGCCTTGCGCTTGAGAATATTATTCAATC…
comp579_c0_seq1(isotig25909)	GGCTTAAAGCCTCTGCATTAGATCCTTAAGGCGGGCAGCGCAAGGATCCACCGTGAAGTTGCTCTTTCCGGCGTGTTGTCCTCGAAACGGTGTGGAGGAACAAGCATGGCATCTGCAACTTTGTCAATGTCTAAGGTTTCTGCCCCTGGGTTCTTACCATCCATTTCTGAACCTCGTTTATCTGGGGCTGGAATACATCTGCGGTCTTCAGTGATCAAGTTTCCTAGCAAAATGTCTTCCAAGATATTTAGTGGCCTGAAGGCTGGCATATCCCGTGAATCTGATGCAACCTTCTTTAGTAGTAAGACAAATGCAGTGCTTAGATCCTCTATAAATGCTCCAAAGTCATCAGAGAAGAGACAAATTAGTGCAAAGGCTGGTGAGGCATCATCTTCAGCT…
comp580_c0_seq1(isotig29835)	GAATGTGTATTGATCAAAGAACAATACCCACTGATGCGTTTCCATTTGGGCATTCGCTTCCAGGTTCTGATTTCTGCTTCCTGATCATTTGGGTGTCCAGAAATCAAGCTTGTAAGAACACCCATGGAGCTGAGAAGAAGATTGATGTCCTACGGCAGATCTCCGTCGCGCAACGGCGATAAAAGGATCTCGATTCCGTCTCCCTCGCGATCACCTGAGATCGTCAAATCCCCCAGCTTGGTTCCGTTCATCCCCGGTTCGAGTCCCCGCAAGGCTCTGAAGAATCTCTTTTTGAAGAAAAAGAGCCGGCCATCTTCTCCTCCTCTTTCTCCCCCTGAGTCCGTCAAAATCACAGAGTTGGCGTCTCCTCAGAGCAGTCAAAATGCTGATGAGATGCGT…
comp581_c0_seq1(isotig25501)	GGTACAAGCATGGAATCAGCTCATATAATGGCGGTGCCCTTCCACGGGCAGGGTCACGTCTTCCCCTGCGTCGAGCTCTGCAAGCGATTGGCCACCCGGGGCATTACTGTCACAATTCTCGCTGACCCTTCCATTGCCCCTTCTCTGCAAATCACAGCCAAACAAGCCCACGAATCCCTGGGAATTAATATAGGGGTCTTAGAATTGTCCCAACCCGAGCAAGACGAGGAAGAAAATGATGAAGCTGCAGATCGGCAAGAACCGGATTTGTTCGGAGACCATCTTGCAAAGCCCATGGAAGAGATTCTGCAAGCACTCGATCGTCCGCCAGTCTGCATCATCGGCGACGTTATGGTGCCCTGGGTAACAAGGGTCTGCAACAAGTTAAATATTCCCCGG…
comp582_c0_seq1(isotig17750)	AAATTAAAATCAAGAGTGCTAAACCTTAAACGTTAAGAGAGTTCCGCTCAAAACCTAAACCTAGATTTTGTTCCGCAGTCAGCGGGTTTAGTAAAAGCCCTACCAAACCCTAACCCTATTTTCTAAATCTATAAAATTCTTTGTTTTACTTTCTCCTCATCTGGTTGCAGAAAGGAGATCGGCTCTCGTCTAACCTGAGGCTTTTCAGGGAGATCTGTATTCTGGGCAAGGTCGAAACTTTGGTGTTAACGTTAAGTTGAAGATGGGTCACACTGCAGTATGGAATTCTCATCCCAAGACATACGGTTCAGGCTCACGGGCCTGTCGTGTGTGTGGAAACCCACATGCCATTATCCGCAAATATGGTCTTATGTGCTGTCGTCAGTGCTTTCGCAGTTA…
comp583_c0_seq1(isotig08958)	ATCTTGAAATTTGATGAATTTTGCCGCGTTACAGATTGGCATGGGCCAGGAAATCAGTTCACAAATTGAGAGGAAAGTTTAACGCTAAAGTAAAGATCTACTCGGTTTGAAGCATTTATATATAGAAGTCCAAATTTGCCAAGCTCATAGGATGTGAGATTCTTTCTACTTAAGAGGAACATGCATTGTCCTGACATTTTGGTGTAGGAGGGGCAAAGACAAAATACCCATTGCTAGTACCAGTACTTGGGCTTTGCTTTGAGGACAGGCGGCACGATCTTATAATCCAGACATTACAAGAAGTGAAGACCTGCCACAGAATATTACACGGAAGTCATCCATTCTACTGTCAAAAAGAAGTGAGATCAAGATTTGGAGCATAAAGTTCAATGGCTTCTA…
comp584_c0_seq1(isotig24768)	CAATTACGAGTCAAAGGGTGGTGAAAAATAAAGTGGCAAGAGGGTTAGCAGTAGAATATCAGAAGAGAGGGTTTGTGGAAAGGGAAATGAGAGCGTAGATTAGGTAGAGCAGACAGACGATGGCGGGGGTTCGAGGTGCTCGCGGGGGCGGAGGGGGTTGTAGCAGGATGTTTGTACCCACAATGTTTCTTGTGCTCTTGATCATCGTTGGATCGCTGCTGTACAGTGGCAACCCGGGCATGCGTTCGGTGGAAATGGCCAACACGAACACGGAGAGCCCATCGATGCAGCAGCAACAGCAACAGCAGCAGCTGCACGCCTATGTAACGCGGACGTTCCTCGCTCTCAAATCAGATCCAGTAAAAACGCGTGTGGATCTCCTGAACAAGCAGGCGAACG…
comp585_c0_seq1(isotig28288)	AAATTTATGCTTTGCTTTTTCCGTTCCTCAAGTCTTTATATTTTCGCCTTCTTTTGAGGGTTTCTACATACATCGCTCTGCACGATCAAAGCCTCCAATCAAGCGGCGCTTTGTATAAAAATCGATCGTTCTGAAAAAGGAGATTTTTTGTTCTAATTTTGTTATCTGCAATTTTTCGCGGATCGATACCTGCGCAGCTATGTCGAACAGTAATCTGCCTCGTAGAATCATAAAGGAAACACAGCGTTTGCTCACTGAGCCAGCCCCTGGTATAAGTGCTTCTGCATCTGAGGATAATTTACGATATTTCAATGTGATGATTCTTGGCCCTGCTCAGTCTCCATATGAAGGGGGTTGTTTCAAGTTGGAATTATTTTTGCCTGAAGAGTATCCAATGGC…
comp586_c0_seq1(isotig26187)	AAGTATGCCAAAATATCAATGACTCTCCTTCCAAACGTATGCCTCGCGACTGATATTATCTTCTATATATTTCTACACCTCTCACGCATCGATCAAATTAAATCATTTGCCCTCTCAATCTCATTACCCTGCTAAATCGCAAGTTGATTCATCCTCCCATGGCCAACTTACTTTTGTTTTGTATTATTATACTCTTTCTTCTCCGCTTCTGCTGCGGATGCATTGACAGGGAAGCCCGCGCTCTTCTACTCTTCAAAGTCGGCCTCAATCACTCTCTACCCCCAGTACTCAGTTCGTGGGAGAATGGAAGAGATTGCTGCCTCTGGGAAGGCATTTCTTGTGACAACACCACTCATCATGTAGTCAGTGTTAATATTACAGGCCAATTTGAAATGGAGG…
comp587_c0_seq1(isotig17864)	GATAGGGCTTACAAAGCACTTAGAAGAGCAGAAGAAGAAGACCAACCTGTTGGATTTTGATAGTGTGAATCAATCTGGTTTACATCTTGACTTATATCACAATGGCCTTGATTCAGGATACGCTTACTGGGAATTGCAATGAACTTGATTAGCTCATGGTTGTGCAGTGTGTACAGATCTTAGAATTTTAAGGCCTTGGTGAAATATCTCCATTATCCTGCAACCATGAGTCTGGCATGTTTGTCCTGTCAAAATGTAACGAGAACACACTCTGATCTAAGGAGTTACTCAATTCACTCTCAAGATGAAGAAAAGTGGGGAGGATCTGCAGTTAGTTGCTGGTCTTCTAACAAGAGGAACCCACAACCTCATCAACATCCTGCTGCAACAGAAATTACA…
comp588_c0_seq1(isotig18938)	ATTCGTATCGGGCAATCAAGCGGCAGCGGAGACTCAGACAGAGAGGAGAAAAGGCCGATCGAATTTTTTAAAAGCAGAAAAAAATGGCAGGTAGAGGGAAATCTGTTGAGGGAAAGAAGGCCGTTTCAAGGAGTTCTAAGGCCGGCCTTCAGTTTCCTGTTGGACGTATAGCCAGGTTTCTTAAGGCAGGCAAATATGCTGAGCGTGTTGGTGCAGGCGCCCCTGTTTACCTTGCAGCCGTCCTCGAATATCTTGCTGCAGAGGTTCTTGAGCTTGCTGGTAACGCTGCAAGGGACAATAAGAAGACCAGGATTGTGCCTCGTCATATTCAGTTGGCCGTGAGGAATGATGAGGAGCTTAGCAAACTTCTTGGAGCTGTTACCATTGCTAATGGTGGCG…
comp589_c0_seq1(isotig16060)	CTCTGAAAATAGGAGAGAGAAATAATAACTCTACTCTTTTAAGATAAGTACCGAGCGCACTAGGAATTCGTTCTATCCCAATAGCTTATATATGGTTCCTGACTCGGATTTCAATGGCACGGCTCTTCCATTTTTGTAGAACTTTATAAACACAGCATACTAAAAGATCTGTCTCGTAGCAGGGATAACAAAATGGGCCAGTTATTTTGCTGTGTGAAAGTGGACCAGTCAACAGTGGCCATGACAGAGAGATTTGGACGGTATCAGGAAGTGCTGGAGCCAGGGTGCCACTTTGTGCCATGGGTTTGTGGAACCCAAGTCAGAGGTCATCTTTCCTTAAGAGTACAGAAACTGGATGTCCGCTGTGAAACAAAGACCAAGGATAATGTTTTTGTGACT…
comp590_c0_seq1(isotig47059)	CACAAAGCTGCGGATCTAGTTGTTCCACCTGCTATAGATAGTGTCTTGCACGGCGCTGATCTAGGTGTATTGGATTGGGTAGGTGTTACCCAACCTTCTAACCCCACTCAGTGCTCTCAACAAGCTGTTGCCACACCAGCCGGTCCGCCCGTTCAAGGTAACGCATCACCCGAATTCCACTATGCGCTGGAACCAAACTCGGGCTCAATGAAGAA
comp591_c0_seq1(isotig32752)	CTATTTGGCGCGAGAGTCTTGTCTAACCTATCCTCTTGAACCGACTCATCGTTTCTTCACAGCCTTGTAATTCTGCAACTATTCTGGGTTTATACCAAACAGGTAGCGCTCCTCTTCCTGCTCGTTCTTTTTAACTTCTGCTTCTCGCAGATTATTAAGCTAGTGGTTGGGGAGTGAGAAAACTGCGGAGGAGGGAGTTTATTTTGGAAAGAGAGTTGTGAGAATCGGTGTTAGTATTGCTGCAGGTCTTTGTTGCGGAAAATGGCTGCTCTCATGTCGGGGACACCCCTCGCCACTGGATTACAAAAGAAAACTGTTTTTAAGCAAGGGGTTTCTACAAGTTTTAGCAGTCCAATCTCAAAAAATAATCTAGTGGTGAGTCAAAAATCATCAAAAAGA…
comp592_c0_seq1(isotig25220)	GGCATAGAAGAGAAGGAAATATACGTAATTAGGCCTATGTTGGAATATACCTCTTCAATTCCACGCGAATAGGAAGATCGATTAAAATAAAATAAAACAATGACTTGGTAATAAGAGAATAGAGAAGGGCAGAGATCTTTCCTTTGGTTTGTGGGTATTCAGGCCATCCTCTATACGGTGAAGAGCTCTGTTGTTTTGTGCAGCCATGGCTATTACATCAGACCAAACCAGAAGATCAATGCTTCCAAGCTTTTTATATTCCTCCTTTTCTTCTTCGATTGTGTCGGATGTTGTGTTGAATAGGAGGAATGCTGTCACAGAAAATGTGAATGTCGTTTCTTCTCCTGCTCCTCGAAAGACATTTGTTGTGCCCGCTCCCAGTGAGCCGGGGAAGATAGC…
comp593_c0_seq1(isotig33815)	GTACAATGGAGAAATTTCTCAGTTGTTTCCACAACTTTCTCACATTATCTGTAGCTCTCTGAGTTTCTGTATTTAGACGGTTTGTTCGATAATTGGCTCGGATCCCGAAGGAATTACAACAAATTTTTTGGCTCAAGACGGCAATAAAGGTTTATCATTTTCTGGTCAGTAGTCCAAAGCCATGAGTCTTTCCTGTCTAGCATGCCATGGTGTAAATAGCCCATCAGAGTCATTTAGGAGCTATTCATCAGGTTTAGATGGTGAAGGTAGATGTGGAGCAATAGTAAACTGCTGGTCCAGGAAGCCTAATGAATTAACTCCTGCAGAGATTACAAACAACTTCACGAGTTCGAGGGTGGCTCCACAACCTGCTGTAACCAGTGAAAGTCCTCCTGGAAG…
comp594_c0_seq1(isotig30941)	AAAGAGGAAAACTCTATGAAATTGCCAGTCTAGTCTGCCATTTTCCAAAACATATAGAACAGGAAAAGTATATGCACATTTTCCTATGTATTCTTGACTGGTAGAGCACAAGTAAGCCTGAGCTGTGAAGCCCTTACTCCTATAAAGAGGGACGAATTGTATTAGGCTTTGCACAGCCTTGTTATTGGTCTGTAATGTTGTTTTGGTCTTGTGTTTGTGGATAAGTCTACCTTGAACAACAGCATGGGGAAGATTAGTCTTATGGGTAGTTTGATGACAATAGTAGTCATTTGGTTCTGCTTCAACTTTGTGGATGCCAGTGCTGGGAATCATAAAATGATGTTGAAGGAGAAGGTAGCCAATTTGCAGTTTTATATGCATGATGTAGTATGGGGGGAG…
comp595_c0_seq1(isotig38079)	GGACGGTCACTGGCACAGTACTTATTTACTGTGCTGTTCCTTAGGCTACTCCATGTGCGTAGAATACAAGCTAAGTTCAATGGGCTTATGCAAGCTAAGTTCAATGGACGTATAAACACTATATATACCAGGCAGTATGTGAAGCAGATCATCACGTTTAGTTTTTCTAGCTAGCTTTTGAAGTTAAATTTTGTTGTGGGTGTTACAGCAATGGCAGCTGAACAGCGCGGCAAGACTCGTTCATGGCTGTTTGGTGGGTGGATGTCTAAGAACAGTGAACAGGAATCCACCCATAAGAACAATCCCTCTTCCCATGGTCTCACTAACAAGTCCTCTGTTAGAGGAGAGACAGGAGGGCGTGCCTCTTCCCCTGACTATGTTGATTCAAACAGCCCCAGT…
comp596_c0_seq1(isotig32860)	AAATTTATTTGGTAAAGAATATGGCAAACCTAGGGTTGTAGTAGCGAACGAGGGTAAGGTTTACGTAGGGTTTTAAAGAACAGAATTGGAATGAAAAGAGTGCTAAGAGCTTGAGCTCGATTCCTCTCCCAGCTGGCTCGTCTTTTTTGCACAAGCAGAACAAGTATCAGATCATAAAATTACAAAATGAATCGGGAAAAGCTTATGAAGATGGCTGGTGCGGTTCGAACTGGTGGAAAGGGTACAGTGCGAAGAAAGAAGAAGGCAGTCCACAAGACCACTACAACTGATGACAAAAGACTTCAAAGTACCTTGAAGAGGTTAGGAGTGAATACAATTCCTGCCATTGAAGAAGTAAACATTTTCAAAGATGAGATGGTTATTCATTTTGTAAGCCCA…
comp597_c0_seq1(isotig26392)	CTTACTGACCACATTCATTGAACGTGCAAAATTTATGGTCTCTAAATTGCATCAGGAATCACGTTCGTTGAATGTGCACAATTTTTTAGTCTCTGACTTGTACTTCTGAATTTGTAACTTGTAATCGATAATCCATTCTACACCGCATCCAACTCCCTCTTCGCAGACATGAGTAGCAAAACTTTTGAAAACTTCTGTGCATTAGATGCAAAAGGAAGCCTTATAGATTACATTAACAGCATACCCACTTTAGCACAAAGGGCAGGACACAACAATCCCGAAGAGCTTACAATCAAAGAAGTGGGTGATGGCAATCTGAATTTTGTTTATATTGTCACTGGACCTAAAGGATCCTTTGTTTTGAAACAGGCTGTACCTTATATTCGCTGCCTAGGGGAG…
comp598_c0_seq1(isotig23535)	TTATGCACCTACATCAATTTGAATGCTTAAGGACCCATGGAATCTCAGATCAATGGGAATAAAATGGAGGGCAGTGGGAGTTAGAAGTATTGGAATATCTATATTAAGGAAATGTATACATTATGAGTTTGCAGGAGTTCAGCAACAGGGGAATGTTGTGTTTGTTTGTGTAGTTCAAGTGTTGGGTTGGGATCTGATGATAATTAATACATAAAACTTAGTAAGGTGTTTGTGAATAATATATATAAGGGGCTGTGAGAGAAACAAGCATCCTAGAAGTAGTAGGTACAAGCCTGCCCTGACAAAAGAATCGGGGGCAAGGATTTGCGAATGGAGTGATTATGGTTCAGCTTTTTTTGTTTTTTTTGAGAGTGGTATTGAGAAATGGGCAGAGCATGG…
comp599_c0_seq1(isotig26622)	AAAAAGTAAGCCATAGTCTAGTCCTGCACCAAGACAGCCATGGAGGTGTTTAGAGAAGTTTTACTGTGGGTACTTTCATGGCTCTGTTTGGTCATTGGATTTAGATATCTTATGAGGAAGAAGAGAAATCTTCCTCCTGGGCCTTCTGGATGGCCTCTTTTAGGCTGCTTGCCTTTGTTGGGTTCAATGCCTCATGTTACTCTGACAAGCCTGTCAAAGAAATATGGCCCAATTCTGTATTTGAAACTGGGGACAAATAAAATGGTAGTGGCTAACACACCTGCTGCTGCAAAGGCCTTTTTGAAGACACTGGATATCAATTTCTCCAACAGGCCTGGCAATGCAGGAGCTACTTATCTGGCCTACGATTCTCAGGACATGGTGTGGGCACCTTATGGT…
comp600_c0_seq1(isotig16892)	GTTATGCAATAAAGAAGAAAGATGAGATTGAGCGTGTTGCCAAGGCAAATCGTTGATCAGTTCCCTACATGTTGGGTTTTTTGGGAGTGATTTCCACTGAATTTAGTCCTGATTATATGCCATGCATGGCTGTATCAGTTTGTTTCAATGAAACAACTTACAATAGTAGTAGGATTGAATACAAAAAATTAACAGGTTTAATGATTTCAGCTGTCAGTTGAACATTTTTGAAGTTTTGTCAGATTGAATGGATGATTTAATTTTTTCCGGAGAATTTAATTTAGCTTTAGCTTTTCTCGGATATTTTGTATCCAGGAGGACTAGTTATTCTAAAAATGTTTTACCCAAGTCTTTGTGTCTCTGCTCTATTTCAAATTTTTAATGAAAGATGCGAATCTT…
comp601_c0_seq1(isotig19435)	ATTGGCTCCTCACCTCATCCACTCATCCTCAGCTTTCTTGACGAGCAAAATGTGGTAGCTATTGTCTGCTGTAGTTGTACACACCATCTCTCATTCATTCTCTCTCTCATCTTCATCTTCAATGGCAACAATGGCAGCAGCAGCTCTTGCATCTCCAGCAGGTCTTGCCACATCATCCGCCCTTACCCATGGTAGATCTCCTCGATGTATGCTTCATCAAACCTCTGAGTTTGCAGGATCCGCCATGAGGCTGGGAAATCCTCTGAGAAAGCAAAAGATCCGCGCAGCTGCAACAATTACATGCTTTCAGAGAGATTGGCTGAGGAGAGACTTCTCTGTGATAGGATTTGGTCTGATTGGGTGGCTGGCTCCTTCAAGTATTCCAGCAATAAATGGGAA…
comp602_c0_seq1(isotig35958)	GAATAAACAGATAAAGAGGGGAGGACGTGACAGAAGCAGAAAACGCGGTTGCATCATAATTAGGAGAGAGGGAAGGCAATTGGAAGAGCAATAATAAGAGCGATAGTGGGAGTAGGGAGCATCAAGGCAGAGAACATGGCAACTTTGGGAGGAAAGCAAGTTGTACAAGGGTCTGAGAACAGTACGGAGATAGAGGAGCTTGGACGCTTTGCCGTTCACCAGCATAATCTCCAACAGAATGAGAAAGGGCTTCAGAATGAGAAAGGGCTTCTGTCCTTTGGTCGAGTGGTGAAGACAGAGCAGCAAGTGGTAGCAGGGAC
comp603_c0_seq1(isotig26182)	ACTACAAGCGCGTGCATCTCTAACACACTATGGTGGGTGGTGACGTAAGGATAACGGGGTGAGGTTTGCATTGACATATAGTAACTATATATGTTTATATATATACCTGCGCACTCTACATTAACTGCAACTCATCTTTGTGGGTTTGATCCGATTCAGTCTGAGAGATGGCGGACGTACAGCAAGGATCTCTGGCCGTTGTAGAAAAGTCCCTTGTAGCTTTGTTCGTCGTGGTGGTGGGTGCTGTGATTGTGAACAAGCTGAGAGGGAAGAAATTCAAGCTCCCACCTGGTCCCTTCTCCGTGCCCATATTTGGAAACTGGTTGCAAGTGGGAGATGATCTGAATCACAGGAATCTTACTGATTTGGCCATAAAATTTGGCAAAATCTTTTTGTTGA…
comp604_c0_seq1(isotig17131)	TTGTGCAGGGAAAATTGAAAAGGGATCAGTGGATCAGTCTGATCAATCATTCCTTGATGATGGACAAATGGAATCTGGTTATGTATTAACTTGTGTGTCATATCCTACCTCAGACTGTGTTATTCACACGCACAAGGAAAGCGAGCTATATTGAAAATGTTGTAGGTAGCAAATTCTCTTAAAAATAATATTCTGCTGGACTGAAAGTCGAACAGAGGTGTTTATGCAACTTAATTCTCATATTAAGTAGGCAGGAAAAGATTGTATGCCAGATCTATGGTTTAGATCTGGTTATCCGGAGTTACTGGCTAGGATGCTTTGCAATATTTATTGTTTTTGGATTGATGTTAGATTTATATATACATGGAATTCTCGGGTGCCAAG
comp605_c0_seq1(isotig16302)	AATTAAAGAATAATTATTTCAAAAATAAGTTTGGAGAAGATCCAATGATGACAGTGAGGATGAATTTGTATCCACCTTGTCCTAGGCCTGATTTAGTGTTGGGGTTAAAAACTCATTCAGATAGAGATGGTATAACTTTTTTGCTTCAAGATGACCAAATAGAAGGCCTTCATGTCTGCAAGAACAATGAATGGATTCCTATTCAACCCATTCCTTATGCACTTGTTGTAAACATTGGTGACCTAATAGAGGTGATGACAAATGGAATCTACAAGAGTATAGAACATCGAGCAGTGACAAACAAGGAGAGAAAAAGATTATCTATTGCTATGTTTTATCATCCAGGATTAGATGATGAAGTGGCTCCTGCAAGCAACCTTGTGGATGAAGAACACCCCT…
comp606_c0_seq1(isotig16921)	ATTTATTTTGAGAGGCGAGGAATATATATTCAGAGGTTTTTCGCTTAAATCCCTCTCGTTGTCCTCTTGCTAAGCACAGCGCTTTTGAAGGCCTGGTTGTGGTTTCGAGCCCCCAAAACTTCGATTTTTATTCTTCTCTTCTGTGTGTAACCATGAGCCAATCAAAGACAAGTCGTCATCCTGAGGTGAAATGGGCCCAGAGGTCGGACAAAGTCTATATTACTATACAATTGCCTGATTCAAAAAATGCAGATGTAAAACTTGAGCCTGAAGGGAAATTAGCCTTTTCAGCTACTACTGGACCTGAAAATGCACCATTTGAATTCAATTTTGATCTTTTTGACAAAGTGAATGTAGAGGCAAGCAAGATTAATGTGGGCTTGAGGAATATTTTCTGTG…
comp607_c0_seq1(isotig33628)	TGATATGGAGAAGATCTGGCATCATACATTCTTCAATGAGCTCCGTGTCGCCCCAGAGGAGCATCCCGTTCTCCTCACTGAAGCACCACTTAACCCCAAGGCGAATCGGGAGAAAATGACACAGATAATGTTCGAGACTTTCAATGTGCCTGCCATGTATGTGGCAATTCAGGCAGTGCTTTCTCTGTATGCAAGTGGACGAACAACTGGAATTCTCGGGTGCCAAG
comp608_c0_seq1(isotig26295)	CAACCCTCATTAATAGCTCTGTCTAGAATTTGTAGGCAGAGGAACACAATGGCTGCAGTGGTTGCAGGGAGAGGATGTTGTACTGCTGCCTTGATGCTCTTCTTCTTCTCTTTATGTTTGCTGGCGTCAGGAGCTCAACCTCGTTACCACACTCTGCACGTCACCAGCTTCGTCCGCAACTACCAACAGGAGCTCGCCACATGCCCTGCTTCGACTACAGGTACGCAGCAGGTTGAAGGTTCGAGTCCCACGAAAATAAATTTGAACCATATTCATGGTGCTTGCTCACCTCTGCGACCCGTGAACGCGACCTGGACGGAACATCTCTCTCAGAGCCTCGAAAGAGACGGTCATCGCCTGAAAACCATTCAATCCAGACGAAAAAATTCCAGCACAGTG…
comp609_c0_seq1(isotig24710)	GGCCATACCAGGGTAAAGTTTAAAGAGTTTTTCTTACACGGCAAAACCTAAATTTTCCTCAACAGAAACTTCCTGGGCCCTGCAACAAGCAGTTTTTCCCTTTAAATTAAACTTCTTGTTTCATTCGATCAACGTGAACTTGGCTTTGCATTCATTATATGGCTATGGCTGTGTCTGTGTGTATGGGACTTAACAGATCACTCCTCCGTCTCATATGTGTTACTTATCTGCTCTTGGTCATGAGCGTTTTGACTCAGCAGCAGGATGATCCTTGTGCAAACACTGCAAATGAGATTGGGGTATGTGGGCTCAATGGAATCTGTCGAGTCTCCAGCAACTCCAGTAATTGCAGTTGTCCTCCGGGATTCGACTTTGTGGAAAATGATAACCCATCAAAGG…
comp610_c0_seq1(isotig23221)	GCCTGCAGCCAAACAAATGGCTCACAAGTCCCCTCTCCACGTTAAAATCTTCACTAAGTAATGCCTTAATTTTGCTGAACGTTAATATGTGCATTGTCTTATAGGTTGAGAGACTTCATTAGATTCAGTGGTAGTGATACAGCCAAGTCACTCGCTTGTCTCCTTCAAGAGAGGCCAAAGTTTCCTCATTTAACAAATTGGGCTTCTGCAACATTCTTCAATCAAATCTCAGGCTTAAGCTACCACTGCTTCTTCTCTTCAAAATTTGACACCATCCATAAACAGAAGAGAATTCGATGTTGAGGGATTAGTCTCAGGCCAGCGAGGAGTGACATAATATAATACAATGGCCTTTGTGGTGTCATCTTCGTACGCATCCCCAAGTTTTAAGCTTGTTCC…
comp611_c0_seq1(isotig24337)	CTTCTTCTTATGCAGTTTTAAGCAAACGATCATATCAAATTGGACGGATTTTTTCTAGACCCGCATCTTCAGAAGCCTCGTCGGTAGGAGGGCGTTCTTCTTACACGATCGTTGATCATACGTACGATGCAGTGGTTGTCGGGGCAGGGGGGGCTGGTTTAAGAGCTGCTATAGGGCTTTCCGAGCATGGATTTAACACGGCTTGCATTACCAAACTTTTTCCCACTCGATCGCACACCGTTGCAGCGCAGGGTGGAATAAATGCAGCTTTAGGAAATATGACTAAAGATGACTGGAGGTGGCATATGTATGACACGGTAAAGGGAAGTGATTGGCTTGGTGATCAAGATGCTATTCAATATATGTGTAGGGAGGCTCCAAAGGCTGTTATTGAGCTGG…
comp612_c0_seq1(isotig35524)	CTCATCCACATTCACCAACTGTTTCATCATCTTCTTTATCTCTCCCGATCTTCTTGAGAATCTCAAGACTCTGTGTGTTCTTCTTCATCAGAGATCACTTTGAACATGGCTTCCAGAGCAACAGCTCACTGGAGAAGTATTCTGTCAAGATATCAGAATGCCAGACAGATTTCTACAAGCACCCAATTCAAGATGCAGCCCCATGGAGGAGCTGCTGCTGCTGCTGCAGGATCTTCCAGAACATTGAGAATGGATTATATACCAATATACACTCTGTTTGGGATGATGTTATTGGCTTTGTCTCTGGGGACTTTAAATGTGAAGCACGAGCTGGTGCATTGCCCCAATGTCCTTGTGGATAAAAAGAAAAGGAAGACAGTCCCTGAAGTGGACAACTCA…
comp613_c0_seq1(isotig23433)	TGATAGTAATGTATGTCCAGTCTCGAAAGCAACCAATCGAGTTTTTTTTTTCCTCTTTTGCCTCTGGTTAAAAACTAAAGTTGCCAAGCATAAAAAATGAGTTAGGACACCTGTAAACTTTTTTTAATAATAATAACAATACTTGGAGGTGCTGTTGCTCATAATTCACCAAATTCCATGTTGCTCCAGTCCAAAGTAGTAGATCCGGGAAAAAAGTTGTGGGATGATTGAGCTTGTGTGGTGGTGAAACAGAGGAGTAGCAATGGCAGACAAGGCAGGCACTCTGGAGGCCATCAACAAAGAAGCCGTAGATTTGGAAAATATTCCTATCGAGGAAGTCTTCGAGAATCTAAGATGCAGCAAGGAGGGTTTGAGCAGCGAAGCTGCTCAGGAGAGGCT…
comp614_c0_seq1(isotig32765)	CGAAGATGTTGCATTTGAAGGCATACATACGTAGGGAGTGATGTGCATTGCATACAGCCTATTGGATACGCGCTGCCATTGGAAATACCCTTTCTGTGATGTTCGTAGTTCTGTTATTAGTAGTTCGAGTAAACGTTCGGGCTGAGTTTAGGATAAGATGATGTGATTGTCTTATCTACACACCTAGCTAAGTTTAATTGAAAATTTGGATAGAAATGGGCGATGTGATGAAGCATCCATATTTTCCAGAGGAGCTTCAGCTACCTGGCTATGTTCCCATTTTCTTCACCCAAACTTACATTGTGGGTGTCTATTTTGCTGCCTCCTCTTTGGTTTTCCTATTAACTTGGATTTTATCAGGAAGATGCTCGAAGATATCTACGTTTGACAGAGTTCTGA…
comp615_c0_seq1(isotig15259)	CCAAGATCTTGCCTAGAGGAGAGGGGCCAGTAATCGTGCGGGGTTCAATAGTTGACATTCTACACCTCTTCGGCGTACCCATTGCACACCCAGGTGCGATTGCTACTAACTTGTATTAGACGAGTTAGGGTTTACAGGTGCAAGGTAAGGGTTTTATACAGTAACCTGTTTAAATCATTATTTTAATTCCCCTTTATTAGAATATCTTGGTTGTCTGAGAGCGGGGCAGCGGCAGCGGGCTTGTTTGGAGGCTGCTCAGCAACAACAATGGCCGTAGGTAAGAACAAGCGTATATCCAAAGGAAAGAAAGGAGGCAAGAAAAAGGCTGTCGATCCCTTTACGAAAAAAGATTGGTATGATGTGAAGGCTCCTTCTACCTTTAACACAAGGTCCGTCGGC…
comp616_c0_seq1(isotig16083)	ATTCATTGAACGCTTTCTTACATGCTGTTTCAAGCACTAATTCAGTGTATGTCTTTTTCTTACATACCCATTCGAGCACAAATTCATTGAACGCTTTCTTACATGCTGTTTCAAGCACTAATTCAGTGTATGTCTTTTTCTTACATACCCATTCGAGCACAAGTTCATTGAATGATTTCTTGCTCGCATACACTTTTGATCAGAAGTTCATTAAATGTTCTGTTGCCCACATGTCCAATTGAGTAGAAATTCATTGAATTCATTCTTGCTACTAGTTTGTCATGGATTCAATCGGTGCTGCATCGTCAACATACTCTCTAGCTGCAGGAGTTCTCCTACTAGTAATTCTCATTTTTCTGAAGAAGAGCAGTAACAGGAGTTTGACATTACCATTACCAC…
comp617_c0_seq1(isotig46668)	AGGGAAAGACGAAAGATGGGAGGATACCAATTTCATGGTTTCAATTAAAACAAATATAAATGAGCTGAGGGAGAAGGAAGAGAATCACAAGGACTAGTGGATTCAAACAATGGAGATTACAAAGGTGGTTTTGTTTTTGTTTTGCTTGTATGGGCCTGTAGTGTTTGCAGTGGGAAAGGATGAGGAATTAGATATTTCTAAGAAGAATAAGACCATCTCTGAGGTATTCAAAGTGGATGACTTCGAGAATCTTTTCAGCAAAAGAAACGCTCCGTTGGCTCATGCCCAGGACTTTTGGGACTACCACTCTTTCATCACCGCCGCCAAAAACTTCAAATTTGATCACAAGGGATTTGCCTCTGTAGGCGGTGACATCGTGCAGAAGAGAGAGCTCGCTGC…
comp618_c0_seq1(isotig14297)	TCCTCTTATCGCTGGGAGCCTTACACAGGTCACAGGTTCGAATTCCACAATATTCTACTGCAATAAAAGCTTCGAGAAAACTCTTCATTTCTATCCATTTACGAAGAGTTTTGAAGCCAAAGGAAGGAAAAAAAGACTAGAGTCATTACAGCAGCAGCGCAAACCTGCGATAACATAGTTTCCAAGGGTTTATCCTTTTTTGGGGCAAAACAACGTAGAAAGGAGAAGACCTTTAATTTGTCTCTGGGCATTAGGAAGGTCTTTTATTTTGTGGGGTTTGAAGATGTCTCAAGCAATTGTCTCTTTGCCATCACCCCAATTATCTTTGTCTTTGTCGGTACAGAAATCTCAACAGGCAAAACTTAAGTCGGCATTTGGTTCGGCTGGAAGAGGTAATAA…
comp619_c0_seq1(isotig26326)	GGATCATACCGCGAACATTTCTCAACCGCGAAGCAACAACGTGCAAAATCCTGAAATCAAAACATACAAGAGACGAGAATTCTGAAGTCTTTTCGTGATATCTGAAACAAAATATCTACATCGCAGGGAAACTCCAAAGCTATAGTGGGTATTTGATAGAGAAGATTTAGGCTTTAAAGAGAATGGTTATCAAGTTGTTTTTTTCCGCACTGGGCATCATATACATATGTGGTGGGGTTGTGTCGGGGTTGGCGCCTTCATTGGGGTTAAGATTGAGGCATAACGATAACTCCGGAGCCTACTTGACGCAAGACGAAAAATGGTTTTCTCAGAGACTTGATCACTACTCTCCTACGGATCATCGTCAATTTGACCAAAGGTATTATGAGTTCCTTGATT…
comp620_c0_seq1(isotig06262)	TCTCTAGTTTGTTAAACCTTCCGTATATTTTGTGTTGTTCAGTTGCATTTGAATTTCTGTGTTTTTAATCGATCCGATAGGTCGTCGGATCGGTTCATACTTTTCTCAGATAGAAAAGAATCTGCATTTTTAACCTCATTTTGTGCTGTATAGGGGCGGCTGTGATTAATTTTTTTCTGTAAGAAGTATTTTTGTTCTGGGTTTTGGATTTTAAGTGTAACAATGGGATTCGAAAAGATCAAGGTCGCAAATCCCATCGTCGAGATGGACGGAGATGAGATGACTAGGGTTATCTGGACAATGATCAAGGAAAAGCTTATTTTTCCATTTCTAGAGCTGGATATCAAATATTATGATCTGGGGCTTCCACACCGTGATGCTACAGATGACAAGGTTACA…
comp621_c0_seq1(isotig28311)	AATTGCTTGCCTTTTTGCCCTTTAAACGTGCATATTGCCCCTCTTTTCTTTCGAAGGAAGGCTTAACTTGCGTGTGGCTGTTCTTGAGGGTTTCGGGAGCTTGTAAAGCTTCTGTTATTCTGTGCAATCGTCGGTGCGATCTTTCGAAGCCTCGAAAATTTGGAGGAAATTTGCAGCGTAGATTTCGACTCCTCCATCCGGATAATTGTGACTTGTGGTGGTGAATTGAGGTGTTATTTGCTCAGCGGAGAAGGTAAAGCTTTTGATCGAAATAATGGCTCAAGAAAGCTGGAATAGAGGCACCGATGGCACGGGATGCGAAGCCCCGGAAGGTATAAATCTTTGCGCGAACAACTGTGGATTCTTTGGAAGTTCTACAACGAGGAATCTCTGTTCAAA…
comp622_c0_seq1(isotig13568)	CTGTGGCTATGAAGATAAAACAGAGTGGGGAAAAGAGGTTGGGTGGATATATGGTTCAGTTACAGAGGACATTTTGACCGGTTTCAAAATGCATTGCCATGGATGGCGTTCTATATACTGTGTGCCCCCTAGACCAGCTTTCAAGGGATCTGCTCCAATTAACCTTTCAGATCGACTTAATCAAGTTCTGCGTTGGGCTCTTGGATCAGTAGAAATTTTTCTGAGCAGACATTGCCCCATTTGGTATGGATATGGAGGAGGACTGAAATGGTTGGAGAGGCTATCATACATAAATGCAACTGTCTATCCTTGGACATCCATACCCTTGGTAGCATATTGTACTTTGCCAGCTATATGCTTGCTCACTAACAAATTTATTATTGCCGAGCTGAGCAATTT…
comp623_c0_seq1(isotig25072)	CGGAGAATAGCGTGGATCAATAATTATCAATATCAAATATCGCCTCATCTGCTCCTGGTCTCTTTACTCTCTTTACTGGAGTTATGAATAGGGATGAGTATATAACATCCTTTGCATATATACGCTGAATATATCTCCATTTTCTCCAGAAGCAGGATTTATCAGCCAGAGGCCGTGAGAAACCGATCAACATTCTTTAATTTCAGCGGTGAAGCTCCAAGCTCTTTGTGTTGATACGCGGATATTTTGGATAGGGTCGGTCTCAACAATTGGAAAATGTCAACAGCGCTAGAATCTATGCAAGAACCCAGAAATATCACTCCTGGTCAGAAAAGAGGACGAGATGAGGAGACGGCAGCTGGAACTGGTCCTGATAAAAGGTGGCCTGGCTGGCCTGGA…
comp624_c0_seq1(isotig32332)	TTGCCTTTATTTTTTGGGGTTCGAAGAATAAGGAAGGAGGCGTTGATTTGATTGGGGAGAGATTCGGTGCCGAGTGGACTATCCATTAATTCTATTCCTTTTCCTTTAATTTCCTCTCCTGATTTGCTTCTACAAGAAGTCGAAGAAGAAAGAAAATTATGCGAAAGGATTTCTGTGCTTGCTCTCATACCTATCTGTGAAAACCCACGTCTGTTTCATCAATGAAGATGGGATCAGGAGGATCCAGTGTTGTTGTGCCCAGGAATTTCAGGTTGTTGGAAGAATTGGAGAGGGGAGAGAAAGGCATAGGCGATGGAACTGTCAGTTACGGAATGGATGACAGTGATGACATATACATGCGCTCATGGACTGGTACCATTATTGGTCCTCACAATTCCG…
comp625_c0_seq1(isotig32007)	TAATCGAGTCAACAGAATCAAATCAAACTAATATTGCAAACTTTCGTTCCCGAGTTCGAATCCTCAGAATAAACAAGAACACAGATTAAAAAAATGGCCGCAGGCGAGGAAGGAAGCCCTCTTTTGCCCAAGCAGGAAGAGTCTGTTAAGGAGGAAAATGTTCCTAAGCAAGAAGGAGGAGCAGGATGGACCGTCGATGGCCTCCCGCTGGGCCATGGAAATGTGGTGGGAGCACCTGTTTCTCGCTCTCAGTGGGATTCTCCTCTCTTTGCGTGTCTCGGAAGAAATGATGAATTCTGCAGCAGCGATCTCGAAGTCTGTGTACTTGGAACAGTTGCTCCCTGCATGTTATATGGTAGCAATGTTGAAAGGTTGAGCTTAGCTCCTGGTACTTTTGCC…
comp626_c0_seq1(isotig23215)	AAGTGTAGTAATTTTGATGGAATTTGATGTCTTGAAAGCATATTCTACTAGTGATGGTGACAAGAGACAGTTGTGCAACTGATGCAAGGCTGAATGACCCCTCTGATTATGGTTGGGGATGAAACTTAGGAGGAAAATGCCAAGACTTTCTATGTGTAGTTTATTATTGTATAGATAGTGCTACTCATTCCTTAATGAAGTCAAGACTTCTACCTCCTTGGTTTAGGTCTCCACTGACAATGGTGATCAATGGTTGAACAACTCTAGCAGTCCAGTAGAGCTCATCATTCTTTATTACTTGGTGAAAGGGTCAACATTGTGCACGTAGAGTTCCTGTTGATCTTACATTGATTTCTTTCCAATAAGAGCATATTTATGCTTGCCATCAAAGGGCCATGC…
comp627_c0_seq1(isotig29997)	GTTCTCAGATCGAGAGGATTTCAGCTACTCACAATGGTGAATGTACCAAAGACCAAGAAAACTTTCTGCAAGAATAAGGCTTGCAAAAAGCACACCTTACACAAGGTAACTCAGTACAAGAAGGGAAAGGATAGTCTTGCTGTCCAAGGAAAGAGGCGTTATGACAGGAAACAATCAGGATACGGAGGTCAAACTAAACCTGTTTTCCACAAAAAGGCTAAGACCACGAAGAAGATTGTGCTGAGGCTGCAGTGTCAATCATGCAAACATGTTTCCCAACATCCAATCAAGCGCTGCAAACATTTTGAGATTGGTGGAGACAAGAAAGGAAAGGGCACTTCTCTCTTTTAGGTGCATTCAAGTAATAGTTAATGTTGAAATAATTCAATCAGCCTAACT…
comp628_c0_seq1(isotig31567)	AATGCTAATTAAATTTTTGACCAAGTTTATTTTCAAAGCTGACTCGCCAGGGAGAGGCTTGTTGACTTGGAAATCTGAAACCGCATAAAACCCAAATAGCTCCATTGTTTCTCTCAACCATTTCGTTTGCGAAATTCAGAGCAGAAGCAGATTTGGCTTGTTTTTTTTGTGGGTTTTGGATCGATGGCTTCTTCAGTCATGTCAGCCTACAAGATTGTTCTCATCACAATGTTGTTCACATGCTGCTTCCTTCAGGCTCAAGGCCGCCCTGGTAAGCCCTTCTATGCCTGCAGATCATACATAGTTTCTATTTCATTTTCACTGCCCCGTTATCATCATCCCAAGGAAGAGGGCCTGTTAGTGGCCGTGCCTGTTGAGACTCACAAGCTTGATGTTTTT…
comp629_c0_seq1(isotig34308)	GAAACCTGGTGCCTTCCACCTGCAACATGCTGAGCGATGGCTGCCCTCGATTTAAATCCTTCGTCCCCAACCATATTGAGCATAAACATTTTGCTTTCATAGTGTTTTGATAGCGGTTGTTCCAGTTGGATTGTTCCCCGCCTTTATTTCTCTGCAATCGACAAATTGTTGAAGGAAATCAATATTCGAGATCGTTCGAGGTTTGGAGAAGAAATGGATCCTGTGTTGAGCACTCTGCAACAGCTGCTGGGGGTTCCTGATGAATTGGAGAAGCATCTCAATGCCCCCACGCGCACTTACGTTCGCGATACAAAAGCCATGGCCTCCACCCCTGTTGATCTGAAAGAATACCCTAACTCCTATGTCTTTATTCTTGATATGCCCGGCGTTAAATCTAAC…
comp630_c0_seq1(isotig23908)	TTTTTTTTTCAGTACAAAAACCGGCATTTATTCTCCATTCTACTATCAATCTCTGTGACTTTTTTGTGCGCAGAGGTTCGAAACCAGCGCCAGGAGGCTAGGGTTTTTTTGATTTTTCGCTCTCTGCGTTTTATAAAGGGTTTGAAGGTCTCGGTTTTTAAGCAGCTAGGGTATCTAGGGTTTGAAGGTTTTTCTTCCGAGCCGAGTGGGGGTTTTTCAGTTTGTTTCAGCCATGTCGTTGAGGCCCGTTTCCAGGACTGAGGTCCGTAGGAAGAATTATAAGGTGGCCGTCGATGCAGATGAAGCGCGCCGGAAGCGTGAGGATAATATGGTCGAGATCAGGAAGAATAAGAGGGAAGAAAGCTTGCTAAAAAAGAGAAGAGAGGGTATGCAAGCGCA…
comp631_c0_seq1(isotig24056)	ACCTATATTCTCCTCTGTGTTTTTTCCAAAATCATTGCATTTTGGCTAACGAGAACATTCATTTTATTAGTATCTCTACAGCTTTGTCCTCCGAGGGTTTGGATTCTTTTTTAGTGAAATCCTAATCAATGGCGGCTGCTGCTCAGGTTCACGCATTTGGAGCTGCACTACCCGGTGCGGCTGCCACAGGCTCTGCTTCGAAGAAAAAAAGTTTCCAAGGCGTGCGGAACAGTGCTTTTTTTGGTCTGCAAAAGGGTGCTTTTAATGGGGGTTTTATCACCTTGCGAAGCAAACAGCAGCAGCGGAGGCGGGCCGTGGGGCCTGTTAGGGTTGTGAATGAGAAGGTGGTAGGCATAGACCTTGGGACTACGAATTCTGCAGTGGCGGCCATGGAAGGAG…
comp632_c0_seq1(isotig08541)	ATGAAGGCAACTCCTTTTGGATTTGGGCATGATATGCTAGACCTCTTCAAACCCTCGTTGCAAGGGTTTCACTCTCACTTGCGCTCAACAAATTCTCCAAATCTCCCGAGTTTTTCTTTCGATAAGACATCGTTCGTGCGATTAGCAGAGCTCGCTTTAAGCTCTCTACAGGCTTAATAGTCGAAAGCAAAGCCACAGTGGCTATTGTAGCATCACTTTTATGCAGAGCGATGTCCTAAGCTGGTTTCTACAAATTATGCAAATATTCTTAGATATTGGTGAAATTGTAGGGCATTGTGGACACCAGGCTTCATTGAATCAGTTAAGATTACAGTAAATGTTGAATGGTAGTGACAAAAAAGAGAGGGAAGATTGGTAGAAGAGAAAAATGGAAGTTCA…
comp633_c0_seq1(isotig29503)	CTTTCGGTTTTCTACTTTTTAGTTGTTTATTTGTTTGGTTGTTTTAGTTGTTGAGCCAAGGAAGACTAATACTGTACGCATGGCTTTCAGGCAATTATAGGGGTCGATATGGTTGGTGCGGACAACAGTAACGTTGCGGAGGTACAGCGTCAGCGGTGGCGAGAAAAACTTCCAGACATTGGAATACCCCAACCGCTAGTGAATCGTCTGTCCCCACTTTCTCTAAGACAAATGAAGGATTTCGCCACGGCGCTGAAGGACAGAGACACTACTTTCGATGCCTCCCAGTTCTGCCGGTCTGCCGGTTTGTTATGCCGTGAAAACATACCGTGGGGAGGTGGTTGTACAAATCATGGACGCTCCAAAGGTACGCTTGAGGAAGTCAAGGAGCACGCTTTC…
comp634_c0_seq1(isotig42195)	AGGTCTTAAATTCGCCCTGTTTTCACATCTTTAGAATAATAACAGGCCGAGCAGGGCTCTGTGCAGATACGCACGCTTGCAGGAAGATTGTTCAAGAGGACTAATAAAACTTTTGGGAGGGTAAATATGAGCTGCGAGAAATCTAAAGGAGCTGCCAACAAGAATGCCATAATAATTCATGCATGCCACTGTGACGGTATTAAAAAGAAGTGCAAGTGTTCTAAACCGCCACCGCCAAGGCCATGCCGACCGAAATGCCGACCGATATCACCACCGCCATGCCCACGGCCATGCCGACAGATATTACCACCGCCATGCAGACCGCCATGTCGACCACCATGCCACCTGCCATCACCACCACCATGCCAACCGCCATGGCAACCTCCTTATGGTGGTGGT…
comp635_c0_seq1(isotig44274)	TTCCCCTATAAATATATCGATTTTCTGTTGCCGTGCATTCTGTCTGCTATTTTGGTGTTCCGACTTTTTTCGCAGAAGCAGAAGATTGTGAAATAAAGAGGAAAATGCCTGCCCACAAACTGGCTTCTCACCATGTTGTTTTGAAAGGTCCCAATCTTGTCAAGGAAATTTTATATGGAATATCCCTAGGCCTGATGGCTGGGGGTACTTGGAAAATGTACCACTGGAATCAGCAGCGGAAGACCAGGGAGTTTTATGAAATGCTGGATCGGGGAGAAATATCTGTTGTCCATGAAGAGGAGTAGAGTCTGACTTTCAAAGTTTACTCCAAGAAAGTGATTTTTTAAGATCAAGACATGTTATAATTCTGTACAAGTTTGTTCCTGTTAATTGGAGTGG…
comp636_c0_seq1(isotig13656)	GGGTGATTGAATGTTTTCGGGGGATTTGATGATGAACACTGGTTTTGGTAAAGCGGATTCTAATTATTTTTCCTTTAGTTTAAAGTCATACCGACAGACTAAGCTGAACTACCAGTAACCCGTCAATATAAAACCCTTTGAGCACTCTGCTTCTTCCACGACTTTCACTTGCGTGTATTGTTTGCGTTAAGAAGCGTTTTTGCTTTTGTTCTGCTGCTTGAGTTCTTCAAATCTTCTAGAAGAGGAGGAGAAAGAAGATTATATCTTTCTTTCAGTTTTTGTTCTGCAGTGGCATACTATTGGATTTGTTCTTCTGTGTCGTTTGCTCAGAGAGCACATCAATTGAATTGTTATTTGTTCGACTCAGAGAGGGAACTTCGAGAATTTTCTTTGTTCCTA…
comp638_c0_seq1(isotig25937)	AGGGTCGCGTACGCCATAGTCTGGGTAACAAATAAAAATAGCGGAGTGGAAACGACAGGTAGGTGAAGAATTAGCTAAGAGACATAGATGATAGTGGAGCTGGGAGTGGGTGTCCATTGTTGTGATCGCCCGCCGGCGCGGATGTTCGATGCTTTACCTACAGCGGGGGAAACAATGATCAAGGCGACTAGCACATAATACATATAATACTAATACTACACACATTTTCAGGCGTTGTTCTCGCTCAGTCTGGGATTGTGCAACTGTAGCACGATCTTCACCGTTTTTCGCTCTGTGTTACGTTCCATTCAACAGATCGGGAGGTACGTTACGTAATGGAAATGGCTTGTGGTGCTCCCACTGCGGCGTTTCAGATTGCCGGAGGCAGCTCTGGATTAT…
comp639_c0_seq1(isotig30443)	CACTTCATCTGTAATAATCTGTTTTCTGATTCAGGCAGAAAAAAAAAAAATGGCTGGGAGGGAAGAAGATGTGAATGTGGGAGCAAACAAATACTCAGAGAGGCAGGCTCTAGGAACATCTGCGCAGACCCAAGAAAAGGACTACAAGGAAGCAGCCCCTGCTCCCCTGTTTGAGCCAGAGGAGCTCAGATCATGGTCCTTCTGGAGGGCCGGCATAGCAGAGTTCGTAGCGACATTTCTGTTCCTCTACATTACGATCCTCACAGTAATGGGGGTAAAGAGGTCGCCCAACATGTGCCAGTCTGTGGGTGTGCAGGGCATTGCATGGGCTTTTGGAGGCATGATATTTGCGCTCGTCTACTGCACAGCAGGCATATCAGGGGGCCACATAAACCCTGC…
comp640_c0_seq1(isotig29226)	TAAGATCCCATTAAATCCCTAGCTTCCTCGACATTTAATTCCGGTTAAATCTTTTGGTCTTAGTTTTCCTCATCTGCAAACCCCAAAACCCATCCGGGGTATAGCAAAGACGTACCGGGTTTGTGCTAAATTTGCAGTAGGCCTCTTATCCTCTGTTGGATTTTTATCATTTTTTTGGGTCTTAGAATTCTGATATTACAGAGATAATCTATAGCAATGGCAGCATCACAGCTGGGATGTGCCTCTACAAAAATTGTGGGTTTAAGGTCTTTTGAAGGTTTTAGGTCTTCAAGGGCTACCCCACCCTGCACCATTGCTATTCGCCAGCAACCCATTAGAAGAACAAGCTTGGTTGTCAAAGCAGCCACAACTGTGGCTCCCAAGTTTACCACACTCAAG…
comp641_c0_seq1(isotig16120)	ACCGTACGCCGACAAATTAACAGTACCCATCAAACAGCTAAATAGAAGGGAGCGCCCGGGCCGTGATAACTATAGGCAATCCTCGAGTGCTTTTGTTGCGGTGGAGAGTGAGAGAGATTATTTTTATTTTAAGGCTTTTGAGAATGGAAGCGTGGTATATGAAGGAAATTAATGAAAATGAAGATCAGCGGCTGCCTCATCACTGTGAACCGAAGGAATACGTTTCCCTGGAGAAGCTAGCGGATTTGGGAGTTTTGTACTGGCACTTGGAAGGGGACAACTACGATACCTGTGAACAGCTGCAGGGGATCCGTCAGGAGAGGGGCTACAGTTACTCGGACACGATCACGTGCTCTCCCGATAAACTTCCAAACTATGAGGACAAGCTCAAGAATTTCT…
comp642_c0_seq1(isotig02493)	CACAAGAATATCGTTCTCCTCAATCCGTCTCTCTACATAGAAACGGTATTCCCCTGTTTCTTCCATATTCGACAGCGGCGGTGGGCATTCTGTGCAGCGGAATACATTTGCCTCTTGTCTGGGATTTTTCAGGTGCCGAAAGCTCTCCTGAGTAAGCTAGGCATCTTTTTAACATGGCAGAAGCTCAGGAAACTGATAAGAACATTGAGATATGGAAGATCAAAAAATTAATTAAAGCCTTGGAGACTGCCAGGGGTAGCGGTACGAGTATGATTTCTTTGGTAATGCCTCCAAGGGATCAGATTTCGCGTGTCACGAAAATGCTTGGTGATGAGTTTGGAACAGCATCAAACATTAAGAGCAGGGTTAACCGACAATCAGTTTTAGGAGCAATAACTT…
comp643_c0_seq1(isotig14166)	TGCCAATTTGTTGTATCGCCCTCGTTTCGTCTCTTGTTTGTTGAAGCGCAGGGTTTCATTGCTCTACATACTCTCTAGGGGGATCCAACCTGCTACCGCTGCCGTTATTTGTGCACGCCCCTACCTTTAACAGGTTATCATCATCCTCCCCAAAATGGGAGGGGGAGAAGGAGAAGGGGAGAAGGGAAGCGGTGACGTTCAAATTCACATTCGTTGCTCGAATGGATCCAAGTTTACGGTGGAGACGGACATTGCGGGCACCGTCGCGGCATTTAAGCAGCTCTTGGCTCCTAGGTGTGATATTCCCGCGGACCAACAGCGATTAATTTATAAGGGCCGGATTCTGAAGGATGATAATTCGCTTCAAAGTTATGGTTTGCAAAGTGATCATACCATTCA…
comp644_c0_seq1(isotig25689)	GGGATGAAACGAGGGATTCATGGACTGACAATTCCATACGAATTCCATCAACAACAGGGATTGATAGACTTTCGGATTTGTGAGTCAACCAAACAGCAATTTGCCGAAAGAAATTTCTGCGCATCGTCCAACCGGGATTTGCACAGCCAGTGAATCAGAAGCTGAGACCAAGCCAAATGATAGAAGATGGAGTAAGAGAATGATATAAATATTATTGAGCATAAGGAAGTATGTAATGGCATCCCATCCGAAGATTATCAGCAACTGTACTCCTCGCCATAAACATCCGCTGACCCTGTGCGAAGATCTGTCTCCTTACAAATGCAATGGATGCAAAGAATATGGAACCAATATTGGTTCCTGCTGCAGCTCCTGCCCAAACATCACACTGCACGAGGT…
comp645_c0_seq1(isotig17226)	AAATACCTCCCAATTTACAACCCAACAACAGTAAACAGCTCATAAATCCGCTATTTACTCAATCCAATTAAGCCCACAAATCTGTTGGTCACCAAATCCAAACCCTCCCTACCCTAACCATCTCAGAGATTTTGGTTTTTTCTGTTTTTTTTTTCTTTAAAGGAAGGAAAGCAGGAATTTCTGAGACAAATGGCTCGTTCAACGGATCCTCTGGTAGTAGGGAGAGTAATAGGAGATGTTATAGACTTGTTTGTGCCCTCTGTAGATTTGGCTGTTTACTATGGAACAAAGCAGGTCACCAATGGCTGTGAGATCAAACCCTCTGTTACTGTTAACCGCCCAAATGTTCAAATTGCTGGAAGATACTATGATGATAGTCTCTACACTCTGGTGATGACT…
comp646_c0_seq1(isotig15270)	GGGAGTCGTCTGTTTTCTTTCTGTGCAGTTTGGGTGAAAGTTAAAGATTGTCTGAGTTGCAAGTTTTGGTGGAAGAGAGAAGAAATGGCTCAGGAAGAAAACGGAAAGCAGAATGGTGCTGCTGTGGCTTCAAAGACGGCTCCTGTGTTTTCTGCGCTAAGGCCCCACTTGATGGTGGAGGCTCCGAAGGCGGCGGAAGCTATTCAGTTTTATAAACGGGCTTTTGGAGCAGAAGAGGTTGCTAAGTCCTTGCACCCTAAGCGTAAGGCAGAGCAGGAGCTCCCTCTTATCCTTCATGCCCACTTGAAGTTTGGAGCAGCCGAGATTATGGTCTGCGACGAGACAGAGGAAGCAGGCGTAGAAGTTAAGTCGCCGCAGAACCTGAAAGGAACAACTGCA…
comp647_c0_seq1(isotig30822)	ACACGTGTCCTAGAAGCTTCTTATAACCCCCAAATTTCAACCTCCTTATCTTGGCCTATAAGCTATCCTGCAGATAAATTCTCTATCTGCTACTTTTCGTTTGATGCATCTTAAACATATAGATATTTGGCCATACGCATAAAAAAATTCAAGTAATTTCCATTGTGCAGACCATATTTGGCCAAACCCACCAAAACTTTCACTTTATTGAAGTGGGTTCTCTCCATTTCCCACCCGCGCAAGCTTTTTCAGTCATGGGTGGCAACTCATCTGAAGGGAGTACTTCTGTCCACGACTTCACGGTTAAAGACATAAGAGGCAATGATGTGGATCTCAGCATTTACAAGGGCAAAGTTTTACTTATAGTCAATGTTGCCTCTGAATGTGGGCTGACCAACT…
comp648_c0_seq1(isotig15219)	TTTTGAACACGCGGAAGAGCAGTACAAATGCTTCTAGGCGGCTCATTGGCAGGTCAGGAAAGGAAATAATTTGTCAAGTAAAATTAGCGAGGCACGGGAAATTTTTTTTTGCTTCGGACAGAAAGAAGTGGACTGAGTAACAGCTATCTTTAAGTCAGGAGGATAAGGCGGCGGCGGCTGCTGTGATTAGTTTTAGGTGAGGGGATCGAATCCGGACGGCGTCGGAAATATCAGATCTGCTTGCTGTGTTTGACATGGATCGATTTGAAGTTGTGAAAGATATAGGTGCTGGGAATTTCGGCGTGGCAAAGCTTATGCGTGACAAGAAAACCAAGGAACTCGTTGCCATGAAGTATATCGAGCGAGGCCCTAAGATAGACCAGAATGTTATGCGGGAGA…
comp649_c0_seq1(isotig38288)	GAAGGAATGCCCTAATCAAGAGTGTGGAGCTGGGACTTTCATGGCCAATCATTTTGACAGGCATTACTGTGGCAAATGTGGTTTGACTTATGTCTACCAGAAAGCCGAGGCTTAAGATGTTTTTGCCCTAAATTGGGTTTTGGGTTAAATAGGGTTTAGTGATGACTTGGATTAATTTAGGAACGAAATGGGTTGCTTTACGTTTTTATATTATATGCTGGCGTTTGAAATTGTCTTGAGCTGGATAATAATTTTGTATCAGAGATTCAGATTTTATTTATGCAATTGGCATTCACCAATTATTAGACTAGATCTATGAAAATTTATCATTTCATCCGTTAAAATCAATATATTGATCTGTTTTGGA
comp650_c0_seq1(isotig31101)	GACGGAGATATTTAGAAGATAGACATCAGATGGTGCTCTTAGATTTGCACTCTTTTCCCATCCGAAGAGTAATACCAGGCTGAGCAGGGCGGCTCTGTGCAGGTAGTTAGGTTTGCAGGAAGACTGTCCAAGATGTCTAATACGACTGTTATGAGGGTAGACATGGACTGCTACAAATGCAAGAAAGTTGCCTTGCATTCTGTCGCAGGAATGGATGGAATAGATAAGATTTCTATCAATATGCGGGAGAGGACCTTAACTGTGGTTGGAGATGCAGATCCAGTCTGCATAGTTAATCAGATAAGAAAGAAATTCAGGTGTGCTCAACTGCTCCCGCCGCCTCCGCCACCACCACCACCTAAATCGGAACCGGAACCGGAACCGAAATCTGAACCGAAA…
comp651_c0_seq1(isotig24436)	GCTCTTCAAACGATCGGAAGGAAGAAATAAAGAAAAAAGAAAACCTGCCATAAAATCTGTAAATCCGATACCTATTTGCCAGGTTTTTCTCTTCCAATTCACCGCCCTCTCAGATCCCCTCACTAGGCTCTACAATGGTTTCTGATGCGAGCAAGCAGAGGGCGGCCGCCAAGAAGGCAGCCGCTGCGGCAAAGAGGGGTGCCAAGTCAGCGGCAGTCACGGCGACTAAGTCAGAGGCGGCATCATCTACGTCAGTAGAGCCATCGCAGAATGGCAAAGCCAGCGCCAGCGTGGACAAAGCAGCTGATGAAATAGCTGCCATGACTATATCTGATCGGACATGTACCGGTGTCCTTTGTTCTCATCCTCTCTCTCGAGATATACATATAGAGTCCTTGT…
comp652_c0_seq1(isotig26286)	TTAGTGTATATATACAGCCCTTGCTTCTTGCCTCCTTCTTCAACCTCGGACTGAACTAGTTGCTCTGAGGTGGGTACAGTTTGCTTTTGCAAGAGGAAGAAGATGGCAGGCCCTGCTCCTACCCCTATGCTGAAGGATGAGCTGGATATAGTGATACCCACGATAAGGAACTTGGATTTTCTGGAGATGTGGAGGCCTTTTTTCGAGCAATACCATTTGATCATAGTGCAGGACGGGGACCCAACCAAAGTCATCAGTGTGCCCAAGGGCTTCGATTATGAGCTCTACAATCGGAACGACATCAACAGGATCCTTGGCCCCAAGGCTTCCTGCATCTCCTTCAAGGACAGCGCTTGCCGCTGCTTTGGTTACATGGTCTCCAAGAAGAAGTACATTTAC…
comp653_c0_seq1(isotig07658)	TACGCGAGCTGGGTTTGGAACGTCGTGAGACAGTTCGGTCCATATCCGGTGCGGGCGTTAGAGCATTGAGAGGACTTTTCCTTAGTACGAGAGGACCGGGAAGGACGCACCTCTGGTGTACCAGTTATCGTGCCCTCGGTAGACGCTGGGTAGCCAAGTGCGGAGCGGATAATTGCTGAACGCCTATAAGTAAGAAGCCCACCTCAAGATGAGTGCTCTCAGAAGGTCATGGCGAGACGAGCCGTTTATTAGACGATAGGTGTCAAGTGGAAGTGCAGTGATGCATGCAGCCGAGGCATCCTAAGAGACCGGAAGATTTGAACTGGAATTCTCGGGTGCCAA
comp654_c0_seq1(isotig19609)	ACCCGTTATCTCCTCACCGTGATACACAAGTCGGCTGGATAATTGTCCAACTGTTTCCTACACTACCATAGGCCTAAATCATATTTGTAGTTCATTGTGGTGAAGCCGATTTCATTCCGGGATATTCACGATTGCTCGAATGGCTTCCAAACGCATACTCAAGGAATTGAAGGACCTGCAGAGAGATCCACCCACTTCGTGCAGTGCAGGCCCTGTGGCTGAAGATATGTTTCATTGGCAAGCAACCATTATGGGTCCTGGTGATAGTCCTTATGCAGGAGGTGTATTTTTGGTCACCATTCACTTCCCACCAGACTACCCATTCAAGCCACCAAAGGTTGCCTTTAGGACAAAAGTGTTTCATCCAAACATCAATAGCAATGGGAACATTTGTCTAGA…
comp655_c0_seq1(isotig27764)	GGGGCTAACATTGCAGAAGCTTAAGAACAAAAGGCTTCCCCTGTTGGCTCATAACATTATTCACAGATTGAGTAAGATTCAGAACAAGAGTGGTTTTCCTGAAGTTATTTACAGATTGAGTACTATAGATCTTACTTGATTCACAACAAGAGTGGATGTGGTAAAGGAGATTGAGTGATAGGCCTGTTAAGATTCAAGACTAGAGTGGATTTGCTCAGAGAGTACAGTGCTCTGAAGGTTTAGAACAGCAGTGGATGTGGTAAAGGCTTCCAATACCATTAAAGGCAAAGGTGGTGTTTTTGGTGATTCTCCTGCCTCCTGGATCATAATTCTGGTGATAGCTTCTTTGAGGAGCATTTGGGTACAATAGAACTGAAGCTTGGAGAGGTGGTTTTGTGT…
comp656_c0_seq1(isotig56587)	GGCTTCATCACAAGCCATCAGTACCCAGGAATAGGATCTTCTTCTACTCAATTGCAAGTAACTTATAACTAAGGATAGAAAACAGCTTGAAAATGGCTTTGGGCTTCCCTAGTACAATGTATATCATGTTCCTTGTTGCAATGGGGTTGTGCACTGCAATGGGAGTCAACACTGCTGAGGTGACTGGGGATGTGGATGTTGGGGTAGCATTGGCAACAGCAAAGGCACCATCACATTCTTCAACTGCAAAATCTCCAGCTGGAGCTCCTACTCCTTCGCCCTCACCATCACCATTACTGTCATTAGCACCAGCACCTGCAAAAGCTAAAGCCAAAGCCAAGAAGTCCCCTCCACCTTCCCCTGCACCTTCCCCTTCTTCTGCCTCTCCCTCTCCTTCTC…
comp657_c0_seq1(isotig34103)	GGCATAGTTATGATCATCGCAATGGCCTCCAAACCCACAGCTTTGCGCTCTGCATTCTTTCTCGCAGTGATAGCCATTACAGCACAGGGATCTGATCGCCATTATAATGTATCACAGGGATTGGATAATGTAGCACACGGATCGGATAATGCGGAGACGTGTGTTTACAGCGTGTACGTGCGCACAGGGCAGAGGCAGCTGGCCGGGACAGACTCCAACATAAGCCTGGCGGTGGGCGACGCGCAGGGCGCCAAGGTTTCGATAAGCGACTTGGTCGCATGGGGCGGTCTCATGGGGCAGAACTACGACTACTTCGAGGTGGGAAATCTAGACATTTTCAGCGGGCGGGGAGCTTGCCTCAATGGCCCCATATGCACTCTGGAACTCTCCTCCGACGGC…
comp658_c0_seq1(isotig12909)	CCAGGCATTCACCAAGTTGTCGTTTTTGCTGTGTTCTTCTGTTTTCTGCTGCGCCAAGGAGGAGTTTCGAGAAGCTCAGTTAGATGGGGATGGTATTGAGGTGTTTCCTCGCAGCGCTGCTGTTTGTCGTTGAAGTCAGCGTGGTGTTTGGGAGAATACCCGGGGTGTTCGAGCCCGGAGCGTGGAGTGAAGCGCATGCCACATTCTATGGAGGAAGTGATGCGTCGGGAACAATGGGGGGAGCTTGTGGGTATGGAAACCTCTATTCACAGGGCTATGGAGTCCAAACCGCTGCTCTGAGCACTGCGCTGTTCAATGACGGGCTGAGCTGCGGGGCCTGCTTTGAGATTAAGTGTGTGAATGACCCGGAATGGTGTCATCCGGGCAGCCCTTCCATCT…
comp659_c0_seq1(isotig05919)	ATATCGAGGACAGATTTCAGTTCAGCAGTGGGGATAGTAGTCACCTTGTGTGTAGTAATCTCCCTCTTGTCAAACACATTTCATAACATGTATTTTTCTCATAGACCTTTTGTTCCTTTAGATTATGGTATGTTTTCTCTTCTCTTCAGTTTCATCATAATAGGATGGATTGTCATCTGCTGGAGATGGTTGGCTGCCCAATTGTATTTTCGTTCTCCTAGACAAAGTTGGAGGAGGCGTCTTTGTGTTGAGGATTTCTGGACAAGAAGCACAGTTGAGTTGATTCATAGGTACGATTTGAAAAGAGACCGACAACGATTACAAGATGATGAAAGATCAAACTCAAAGTTGCAGATATTACCCACAAAGATGCCCAAGTTGAACAAGTTGCAGAGATTG…
comp660_c0_seq1(isotig25510)	GAGGCAAATGCAAGAGAAGAAACAGAAGAGAGAAAAAATGGCGATCCGGTGGATGTTGCTCCTCTGTCTTGCGCCGCTCCTGCTCTCGTGCGCCGCGCAGCAGCAAGAACAAGAAGGAGAAGGAGAATCCTCCGTCTTGACCTTGGATGCCACCAATTTCACGGACACCCTGTCAAAACATCCTTTCATTCTTGTCGAATTTTATGCCCCCTGGTGTGGGCACTGTAAGCGTCTTGCACCCGAGTATGAGAAAGCTGCAGTCAGTCTAAAAAATAATGATCCACCCATCATCTTGGCTAAGGTTGATGCTAATGAAGAATCAAATAAAGCCTTGGCTGGTGAATATGAAGTGAGAGGTTTTCCAACTTTGAAAATTATTCGGAATGGGGGTGCAAGCAT…
comp661_c0_seq1(isotig17536)	GACAATTCCCTCTCTCATTCCTCCTTCACTCAATTCCTCTCCTCTGCAAACACAAACGCATTCATGGCAACATGGTTGTGGTCATGCGGAAACCCCTGCAAAATAGCGAAACTCATCCGATTTGATGGCGGCATTGAAAGAATCAAAATCAACATGGCCGTGAAGGTTGCAGAGTTAATGCTCGACAATCCCAACCAATTCGTCTGCAATTTGGGTAGTCTGCAAGCAGGGCACCGTATTTTAGCGCTCCCGGCGGAAGAAGAAATAGAGCGGGGAAATACATATGTTCTTCTCCCCATGCACAAATTGCGGTCCGTGCTGAGTGACTCGGAGATGGGCAGTATTCAGCAATGTATTTATCAGCACAAGAACAAATCGAAGCCGATCTCCCACTCCAAA…
comp662_c0_seq1(isotig24032)	GAAAGAAGAACGCCTTTGTAAATTGCAGCAGTGTCTACGTATGTTCAGTTTGCTCAGAATTGTGTATATCTGTCTATTAACGGAAATTGGGATTTTTATGAGGAGGTGAGAAAGTAGGCTAGGAAAAACAAAGCAGGAAAAATAGTGTGTATTTTTGTGTTGGGAGATGGAGGGCCCCTAGTAATAATATTACTGATACAGTTGGTTGGTGGTGATACAGAAGAACAACACTACAAGGTCTAAGTCCATTGCAACCTTCTCATTTGTTCATATAATTTTGTTGGGCATCAAAGGATATGTGAAGCGAGCGAAGGCCTGTTTTGTTTGGTGAGAAAGAAGGATTTGTAAGGAGGATTTGAGGATAAAAGTCGTAGAGGAAAGGCTATACAGCAACAGTCG…
comp663_c0_seq1(isotig27748)	ATAATTATCTTTCTAAAAATGCATCCAGAATTGAGGATAGACATGGCAGGGAATCGGATTTTGCATGGCAAAATCGTATAAATAGGTCTTGAGCTGAAGCAAAATATCACTCATCAAAATGAAGAGCTTTAGCTTAAGGGTGGTTGTGTTTTGCTATCTAGGGACACTTTCCCTAGTTACAGGATATACCAAATTCGGAAGAAAGGCCTTCCCATCAGACTTTGTTTTTGGACTTGGATCTGCAGCGTATCAGTATGAAGGAGCAGCTCGAGAGGATGGAAAGGGTCAAAGCATCTGGGATACCTTTGCGCATATTCCAGGAAAAATTGTTGACAGTAGCAATGGCGATGTTGCTGTTGATCAGTACCACCGTTATAAGGACGATGTGAAACTTTTGGC…
comp664_c0_seq1(isotig43177)	GACCACATTGAACTCCTCTCACTCTTCCAATCTCTCTGTCTGTGAGAGAAAATCTATCTCATATCTGTGACCAGTGAAGCCCAAAAATGGCCAGAGGAAGAGGCAGTGCATTGAATCATTTTCTGGTTGCTCTGATGGTGCTGTTTGTGATTCAGTGCAGCTTGGTTGAAGTGCAGGGGGCTACTTATATAGTAGGAGGCCCCCAAGGATGGAGTTTCAAAATTCAGCAGTCACGCTGGACTGCTGGGAAACGCTTCAAGGCTGGTGATGTATTGGTGTTCAAGTATACACAGGGAGCCCATGATGTAGCGAGTGTGAACTCGGCAGGTTTCAAGAGCTGTAATAAAGGAGCGTCCCCATCTCTGACATCTGGAAATGACAAAGTAACTCTGAAGAAAG…
comp665_c0_seq1(isotig31400)	CGAGAAGAAGAAGCGCAAGCGCCCACCACAGCAGCAACAGCAACAAAATCCGCCGCCGCAACAGCCGCCGCAGCAGCCGCAGCCTCCGCCGCCAGGAGGCGGTGGCGGCGCCTCGTCCTCGCTTGCGTTTCTTAGCCCGAGTTGATAATTCAAAGAGGTGCGCACGTCTTGTAATCTCTAGTAGCTAGCTAAGTATGCAGCTATAGATTGATAGGTTGTTTAAATATTTAACCGTTTGGCTGCTAAGCTATTAGCTATTTCTATGTTCTATGTGAGGTGAAGTCTATTTCTGATCAATCAGTATAGATGGATGGCCTCTGTTTTGTATTCTTACTTTGTCTCGTCATCAGGCGCCCACCTTTAATGGCGCGTGTATTGATGATTTCGTGTTGAAGTAAA…
comp666_c0_seq1(isotig24767)	GAAAAAAAAATCTCTAGTACGTCATTTGATTTTAGTTTAATTTGTGTAGGATCTCTGAAACGTCTCTAAATTTGGCGGAGCTCCTTGCATTTTTTTTGCAGAACAAAACAAGAAAATGCAAGCCATAGCAGGAAGCAAGGCATTATTCACTCCTCTGCAAGCGCGTAGGCGCGGTCAAGGATGCGGAGCCACGTTTATCAGGTCGTTGAATTTAGAAGCGACGCAGAAGCCCGCTAAATTTGGAGAGTATGTGATATCTTCTTGTTCTTCTTCTGTCTGGGGACAGCAGATGTGTGCGAAGACAATGGGCGCGGCCATTTTTCCTTCAAAGCGCGGTTCTCGTTCAGTCCTGGCCAAAGCTTATGATGGAGATTTGGAGTCAACAGCTTCGGGAAAGGT…
comp667_c0_seq1(isotig34156)	GATGTGAGAGTTACCCATCACTTCGCTTAAAAAATATTGCAAAACAGTTGGTATGAACCTAGTATGTATGCACTTTGCCCGTAGCTCCAATCAAACCAGGAGGAGGTGAGGTGAGGTGAGTTGGAAATTTGTGTTTAGGTAAAGAAGATTTGAGGATTGGAGGTGCTGGTGGTGAAGATCAGCCAAAATGGCCTGGGCTTCGCGAGCTGCTTCTCATTTGAGAATGAGGACGAGCATGAGCTCCGCCAGATGTCCCCCATTTCCATTTCATGTTCTTCTCGCTCGTGGGTTTGCTTCGGTTGTCAAGGACCTTAAATATGCTAATTCACATGAGTGGGTCAAAGTTGACGGTCCAATGGCTGTTGTTGGAATTCTCGGGTGCCAAG
comp668_c0_seq1(isotig14557)	CGGGGGGGGATTATTATTAAACTTTTAAAGTAGGTAGCGGGATGGGCAAGCTTGATTCCATGGAGAGCAAGCCTCCACAGAGAGCAGGAGCGGCAGGAGGAGGGAGTAATGTTGTTGTTGTTGTTAATGGTAATAATAATAATAACAACGGGGAGTTAACGTTGTCAAAGACAGCGCCGGAACGGATCAAGCGGGACGAGTGGAGTGAAGGCGCGGTTACGACGCTGCTGGACGCATACGAGTCCAAATGGCTGCTGAGGAACCGAGCGAAGCTCAAGGGCAACGACTGGGAGGAAGTCGCCCGCCAAGTCTCAACGCGGGCCGAGGGCTCCAAGTCTGCCAAGACGCAGACGCAGTGCAAGAACAAAATCGAGTCCATGAAAAAACGGTACCGATCAG…
comp669_c0_seq1(isotig31393)	GACTCATCGAATATCATCTCTTTCTCAAACTTAAAGCAAGAGCAGTACTACACAGCAATGGCAGATACACAGCGAATTCACCCGGCCAACGAGGACGTAGAGAAGGCGGGAGCGGCACACCATTATGCACAAAAGAGCACGCCGTTGAGCGCTCCTCTGGCCCCGAAATCGAGCCTCGTTTCGGAAAAAGGAGACCCTGGCGCTAATCCAAGCAAAGTTGTGCACATCCAGTATCCCAAAGACCAGGCGATTCCCCCACGAACTGCCCCCAAATATTACTCCCGCCCTCCCAAGCGCCGCCACAACATCTGCTGCCGCTGCCTGGCCTGGACATGTTGCCTCCTGTTCGTCTTTATTGTAGCCATTGTCATAACTGCCGGTATCCTCTACGCCGTCTTC…
comp670_c0_seq1(isotig25908)	AATGGAATTCTCGGGTGCCAAGGTTACCAAGGCTGCTATCAAGAAGAAATGAAGAATGTTGGACTGTGCAATGGAAGAGGCATGGCACGGTCATCATTTGTTGTTGTGCCCGTCTCGGCCTTCCGCACGGGATCTGTTAGTGAGGTGTTCTGTAGCTAGGCGCATGCAAACTTGGGTTCTTGACAGGCGGTGGCATAATATTTGCAAGTAATTTTATTTGTAGTTGTTATGGTAGTAGTAGTAGTATTTTTGAGAGGGATGAGAGATTGAGGGGTATTTTTCACTTTTGTCAGACGCTGCTGCAAATTAGAGTCATGCAGTATATTTAATGTTGGTGTTCTTGTTTGAAGACTTTTATTTGTTGAGTAATCTTATACTTTATATTGTTAAAATTGCCTT…
comp671_c0_seq1(isotig18249)	GAGCTGTGAAAGCAAAAATACAACTACTCTCGGCGTTCTTTCATCAACATATCATCCATGGCTTCTACTGTTGAGGAAAACTTTGAGACTAGTCCTGCTTCTGCAAGATTGAAACTGTACTCTTACTGGCGCAGTTCATGTTCTTGGCGTGTCAGGATTGCATTTAATCTAAAAGGGTTACCTTATGAGTATATTGCAGTGAATCTTCTGAAAAGCGAGCAATTTAGTGAAGATTTTACAAAATTGAATCCCCTTCAGCTTGTTCCAACTTTGGTGGATGGTAATGTGATTGTTTCAGATTCACTTGCCATACTGTTGTACTTGGAGGACAAGTATCCTGAGCATCCACTTCTCCCAGATGATCTGCGCTTAAAAGCAATCAGCTTGCAGGTGACTGCT…
comp672_c0_seq1(isotig11008)	AGGGGTCATTATTTATTCTCTAGTGAAGAAAGTTTGTTGTGTTCTGCGAAGCTGCATTGCATTCGCCGACGTATCCAAACCGACCGCGTGCGAAGACTAGACTGAGATTGCAGAAAAATCGTATCCGACCCTTTGCGGTCTTTATACGTCAGGGGACCACCCTTGAAATCGCTCTCATTTGACTCTCTGCTCGAACTGCTTCACACGCAATGCCGAAATCCGCTCTTTACTGTTGTTAGTGGTGGGCGCAAAACCCCTGGTTTCTTTATAAACACACCGCGTTTACAACTTTGCCGTACTTCACCACCTTAGCGAGGGTTGCTGTACCGTTCGTGAGCTGCGCCTGAGGAAGCGACTCGACCCTGTGACCTGCGTTTTGATTTGAGAATTGTGTTCTGT…
comp673_c0_seq1(isotig29908)	TGGTCATTATGTGTCTCCTTTATCACTTGACTACTAGAGTAGAATATTAGGAAGCTTAGCGTAGTCTCCGTGAGATCCTTGTTTTTTTTCATAATTTCTATTGCAGGATTCAAACCCCAGCTATGGCGGATCATGCTTCTGAGGAGAACGTTGCCAATCGCTCGGTCATGGACAACATCACGGAAAAGTTGCATGTCCATCATTCTTCTTCTTCTTCATCTGACGATGATGAGAAGCCGTCAATTTCTTCCTCGTTTAACAGACTCTTTGGGAGACAGAAATCTGTGCACAGTCTCATCGGCGGAGGAAAGGCTGCTGATTTAGTGTTATGGAGGAATAAACAAATGTCTGCGAGTTTTCTGGTTGGGGCGACTGTGCTGTGGATTTTGTTTGAAGGCA…
comp674_c0_seq1(isotig39306)	GAAGCTTTTGGGAGTCTGGTTACATACTTTTTAGAGTGAGGAAAGAGAAGGAATTTTATTGTATGGCAGCAAATTTGCAGATGCGAGGTTTCTTCACTGGAGTTGTCAGAGGAGTCAACAAGATCATCTGCGGCAACCTTAGGGATCCTACAACTGCACAACCCTATATCCTTCAGAACGCTGTCATTCAGGGATCATTCAGGAGATGTGTGCATTCATCAGTGTATGAGAAGAATGAAGATGATGGTGCTCATTTGAATAGGGTTCCTGAGGATGTGATTGAGCCTCAAACTCAGAAAAGCTGGGTACCACATCCCAAAACTGGAGTGTTTGGTCCTGCAGAGGAGCATAACTGGACAGGTGGCGATCATCACCATTCTCATGAGAAGAGTGGTGACT…
comp675_c0_seq1(isotig09266)	TAACTACCGAACTAAAAATCCTAACATTCTTGAAGGCATCTCCGAAAGCGATTGTATAAGCCCAATTTTCCCCACACTCTGCAAAATACCGCAACTAAGCAATAAGGAGTGAGCTTGAGCTGGGCCAAACTAACAATGGCAGGGAAGCTCGTTTGTGTCACAGGGGCATCGGGATTCATTGCCTCATGGATCGTCAAGCTTCTCCTCGATAGAGGTTATGTTGTTCGAGCTACCGTCCGTGATTTGGGGAATCCTGACAAGACAAAGCACTTATCTGAACTAGAAGGAGCCAATGAAAGGCTTCAGCTGGTGAAAGCAGATTTACTTGACATGGGATCCTTTGATGCAGCTGTAGATTCCTGTGAAGGTGTTTTTCACACTGCATCTCCTTTTTACTTT…
comp676_c0_seq1(isotig27150)	ATATATGCTGGCCACCTATTAGATCACCATCGAGAGGCCTATATTAAGAGATGTGCAAGGGGAAGCATATGTGATTTCTTCAACAAGCATTGAGGATTCTTCTTCACTCGAGAGTTGTTCTGTATCTGCTTTATCTCGTCGACAATCATCATGGGCAGTACTGGAGCTGATGGAGTGGCCTATGGGGCATATACCTACGAAGATCTGGAAAGAGAACTGTACTGGCCTAGTGAAAAATTGAGGATTTCTATCACCGGAGCAGGAGGGTTCATTGCTTCCCATATTGCTAGGAGGCTGAAGACTGAGGGGCACTACATTATAGCCTCTGACTGGAAGAGGAATGAGCACATGAGCGAGGATATGTTCTGCAATGAGTTCCATCTGGTGGATCTCAGAGTT…
comp677_c0_seq1(isotig07903)	TTTTTTGCTTTAAATTCGTTGTTTCTTCTATATTTTGAAGTGCAATGGTCAGCTTTTCAGTATTTGTTTTACTCCACTGAGGTTGTTTAGTGGCGGATTTGGTAAAAAAATTTAAGTTTTTGGTTTTGTGTTTTTGCAGCGGTTTTTTCCAGCGATTTGAGATCTTTCGGTTTTGTGCTTTTGCAGTACTTTTTCTTTTCTTTTTTCTTTTTTTGGGCCATTTTAAAGCGGGGGACGCGGTTTTATCGTATCATTCGGTGGCTTCTTGTGCGGACGAGCTAAAATGTCGGAACATGGCGAGGAAGCTGCGTCTTTCCTTGACAGCGTGATGGAGAAGATCCATGATAAGATTCCCGGCCATGACTCATCATCATCCTCAGATTCTGATGATGAAAAATC…
comp678_c0_seq1(isotig74535)	CCCCTCTACCTGCTTGTTTCTGCTGCATTCTTGTCTTGAGTAGCTAGCTGCTGTGTGCCCAAATCATGGCAGGAGGAACAGTAGACATTAATGTAGAGAACAAGATACTGGTGATATACTCTTTTTGAGGAATCCTATATCAGAATCAAGGGATTGGGTATTTCAAATGCACATTTTTTCAAGTATGCCCACCTTGATCTGTGATGGATTCACCCAAAAATCGGCAAGTCACGCAAAGGCAAAGGAAGATTTTCATCTTCCTGTTCGGTTGTGTTGGTTCTTTTTGGCTATGGTAACTGTCCGAGAAACTTATATAAGGCCAATAGAAGTTATAGGAGTAGCAAGCAAAGCACAATATCAATATATGTTTTTCTTAATAATTTTTACTAATTTGTCAGA…
comp679_c0_seq1(isotig36472)	GCTCTCTGGCGTTGAGGAGGTGCTGTGCGCGGCCGCTTTACACGATTTTATTCGAGTTGCGATCAGATTATTTGCTTAACACTCTTGCCGACTATCAAAATGGTGCTTTCTAATGACATTGACTTGCTTCATCCTCCAGCTGAGGTGGAAAAGCGGAAGCACAAATTGAAACGTCTTGTGCAATCACCAAATTCCTTTTTTATGGATGTGAAGTGTCAAGGATGCTTCAATATCACCACTGTGTTCAGTCATTCTCAGACAGTTGTTGTCTGTGGGAACTGTCAAACTGTGCTATGCCAGCCAACTGGAGGTCGTGCACGATTGACTGAAGGATGTTCTTTCAGGAAGAAGGGCGATTGAGATTTTATTCTTTTGGTGTATTGGTGGTTTATGTTCAAT…
comp680_c0_seq1(isotig26223)	AACATACCCAGTGCACTTAATTGCATGGTTCTCTTCCTATCAGAGCGAGCCTCATCTCAATGGGGAATGCTTATCATTTCCTTCTATTGTTTTTCCTTTTGGTACACAGCTATTGCTATGGAGAAATCATTTTTGAAGAAAGGTTTGAGGACGGATGGGAAAGCCGATGGGTGAAGTCTGATTGGAAACGGACTGAAGGATTAGCTGGATCATTTAGACACTCGGCAGGAAAATGGGCTGGAGATCCTGAGGACAAAGGAATTCAGACACACACAGATGCCAGGCATTATGCAATTTCAGCAAAGATCCCAGAATTTAACAACAAAGGCAGGACTTTAGTACTGCAATATTCTATCAAATTTGAACAAGATATAGAATGCGGTGGCGGGTATATAAAAC…
comp681_c0_seq1(isotig24245)	GGGATTGTATGGATCTTAATCGAGATTAGCGATGCCGGAGCAGCGGCCGCCGCCGGTAAAGGAAGGAGATAAAAAGCGCAGTGAAGAAATGCAGAGGGAGATGTTACATAGACCAGTGTAAGGGCGTTTTCTGCGAAGGCATTAAAAGTTTTTTAAGAGCGTTGAGTATTGTATGTTGAGGAGCTTTGTCTGGATCAAAAGTGGTGGTGTGGCGCCTCTGTTTGTTTCCCATGTCGAGTTCTCATGGAGGGGCCCTAGTGGTGGAGCTTTGGCAGTGGTATAACAGATGATATAATAGCTTTGAGATTTCCTGAGATATGACAGATTTTTCGTAGATTCGATCGAGTTTATTTATCCGTGTTGTCAAAGGGGGACCAGAAAATAACGCAGCTGTGGTGG…
comp682_c0_seq1(isotig08681)	AAACCCTATAACTCTCTCAGTTCTAAAACCCTAGTCGCTGTAAATTTGTTCGTGCTCTGAAGTGTTCCCGCACATGGCGATCATGGCTTCTCGCCTTCAACGCGCCGTTTCGCTTGCAAGGGCCTTTTCCACTGCTTCGTCGGCCTTTACGACTCGCTCATCTTCGCCTGCTTTAGTGGAAAAAATAGCAGGGTCTGCACTTTTTTATCGGCCGTCTGTGCTGCCATTCCGTTTCCAGGGTTCTCGTTTTTTCAGCGATTTGGACTTTGGATCGCTGGACGAAAGCAATTCATTCACTACTATTACTCCTGATGGAAAGAAACGCAGCACACTGTTCGAAGGAACTGATTATAATCATTGGCTCGTCACTATGGAGTTTCCGGACCCCCAGCCTACCAA…
comp683_c0_seq1(isotig16693)	GATGGGAAGACTAGTGCAAAACCCTTATCCTTACCATTCGCAGAATCGTTTTGTGCTGCCGTTGGCTGAGACTATGGCGGATGATCAATATACTAACCTTTTTTCTTCCTTTTCTCTCGGAAGTTGAAGCGCTGGATTCACACAAGAGATCAGCAGCTCAATTTTGAGCTCAATTTCGGCTGTTTCGGATCGCGAAACGACTCCTAGGAAAGCGAAGGTTAGGGTTTCGGTCTTCAAAAGCCTTTCTTGAGGTTTTAGAGCAGTGTAACCATGTCAGAAGACCGGAAAAAAATGTTGGAAGCTTTGGTGGCCAAGAGAAAGGCCGAAGCTGAGAGCGGGGAGAAGAACAAGAGGCATAAAGCTCCTTCTCTGCCTGCTGCAAAGCCTGCCAGAAAACCT…
comp684_c0_seq1(isotig28420)	TGCTCCTTGGTTTTCGACCAACGCCGAAGGGGGTCATCGATCGAAGAGGCGGGGGGTTGAGATATTGGGGTGGGGCCGGAACACCGTTTAGAGAAAATGGCAGGGGTGGGGGGGCAATTGAACCACCCACCCAACCCCACAGAGCGGCTCTCTTTAGGGCCCTATAGTTTCTTTGGCGATCGGGGTGGCCGGATGAAGGTTAAGTCGCCCTATAGTTTTTTTGGCGATCTCGACTTTACCACCCACCCGGCTAACTCAGTCGGAAGATAAAGGGAGAATCGATCTCGGCATCTTTCAAATCGATCTCTATCCGTGTGTGGGGATGGGTGGGGGGATAAAGCCTCCCACCCACCCCGGCCCTATAGTTTCTTTGTCGATCTCGGCAACCTTCCTCCCACC…
comp685_c0_seq1(isotig10319)	TTTACAAGCAAGTGAAACTCAAAAGGTGTTTCTTCATGACGACGATAAATATCAGGGGGGAATTAAATGAGGTGTTGTGCAGTCCCACACAAGTTTCTGTCAAATTAGCTGGTTAGCTTCGAGGTGGGCCTGGTTCTGTCGCTCTGTCACTCTTCTCCGCGCCTTTACCGTGGGAATAGCGTGGCCCTTTCTGTATATTTATACGCATTCATACTCATTCCATTTAACCGTTAGTCACACACAAGCTGTAGCCACGCATAAATCAGCCAAGCTGTGTATTCCATTATCTCAACTGCACGGGAATGGATTTTACTTCGTTGGTGACGTCTGTGGGGACTTCGTTTCTGGTGTTCGTGGTGTTGCTGTTGCTCTATGTATGGCTGGCTTCCAAGCAGGGCA…
comp686_c0_seq1(isotig31700)	CGTCGATACGCTTTTACAGGTCGGCTCGTTCATAGAGGGAACGTCTTCAGCGGAAAGAACAAACTCGAGCGCGGACCTTTTGCACTGCGATCGGCGAGGAGAAATTGTCACTCATTTGTTAACAACTGCGAATAAAAGGTTCCCGCGGCATTTTATCCCTTTCATCAACATTAGAAAGAAGGTTAGGAGATCTGAATAGATCATGGCGACTGTTCCTGTGAACCCAAAACCATTTTTAAACAATTTGACTGGGAAGCCTGTTATTGTGAAATTAAAATGGGGTATGGAATACAAAGGTTATTTGGTGTCGGTCGATTCTTATATGAATCTGCAGTTGGCTAGCACTGAAGAATATATTGATGGGCAGTTCACAGGCAACCTTGGAGAAGTTTTGATCAG…
comp687_c0_seq1(isotig34580)	CATGTTTAAGTGGAGGGTTCCACGATCTCTAGAACAAAACCCCTGTAGAAAATTTTGTTCTACCCACCTTAAAAAAGTCCTCCATCACACAAACTTGGTCAAACATCTAACCATCTTCTTCTTGCTTGCCTTCTAATCATCTAGGTTGTATTTTGATTTCAAGCTTTTCAGATCAAAGCTTGTTTGAAAGAAAAACCAAGAGACAGTAGATTTGAATTCTTGAAAATGGGGAAGAGGAAGTCATCTGCAAAACCCGCTCCAAAGAAGAGGATGGACAAATTAGATACAGTCTTCACATGCCCATTTTGTAACCATGGAAGCAGTGTGGAATGCAGAATGGATCGGAAAGATATGATTGGAGAGGCTTCCTGCAGTGTATGCCAAGAAAAATTTAGCACC…
comp688_c0_seq1(isotig24009)	AAAATTTTATTCGGAATTTGGGCCCCACCTCAACCCAGGGATTTGGGCTTCTGGAGTTTGGTGTTTCTGAGAAGGCTATATTAATCATAAACACTAAGCAAAGGAGCTCAGATTTGTATAAGGTGTTTGTGTATCGGATAGACCTTGGTTCGAACCGAAGGAGAAGCTTTGAGAACCTCTGAAGGGCTTTCAGCAATATGGAGGGTCCGCTGCTCAGCGAAATGCTAACGGAAATACTGATTCCAGTTGCGGCGGTTGTTGGAATAGGGTTTGCATTGCTGCAATGGCTGCTGGTTTCTCAAGTTAAAGTAAAGCCCTCCACGGCGTCAAATGGTTACAACGACCGTTTGCTGGAGGAGGTCGACGAGGATGGAATTGACGGTCGCCAGGCTGTCGTGA…
comp689_c0_seq1(isotig23944)	GGACTGTGCAGAGAGCTTCAAGGAATTCAATGCAAACAATATAAGAGATACCTTGAGGGTTCTTCTGCAGATGGGTGTTGTGCTCATGTTTGGAGGTCAAATGCCTGTAATCAAAGTAGGGCGGATGGCTGGGCAGTTTGCAAAACCCAGATCAGAGAATTTTGAAATTGTGGATGGTTTAGAAATACCAAGCTACCGCGGTGACAATATTAACAGTGATGCCGTTGATTTGAAAGCCCGGCAGCCAGATCCAGAAAGGATGATTCGGGGCTATTCTCAATCTGCTGCAACCCTGAACCTTATTCGGGCATTTGCAACTGGTGGTTACGCAGCAATGCAGCGTGTGATTGAGTGGAATTTGGATTTCACCTCTAACAGTGATCAAGGAGAAAAGTATTT…
comp690_c0_seq1(isotig16656)	ATATGGTGGTGGTGGCAGTGGTGGCTATGAAAGTCGACGAAGTGGTAGTGGAGGCTATGGTAGTGGAGGTGGCCGTGAGCGATCTGAGCGTGGTTACAGTGGTGGAAGCCGTAACGGAGGAGGATATGGTGGTTATAGCGGCGGTGGCGGCGGAGGCTCTCGTTATGGAGGGGGTGTGTCTGACGATGGTGGGTGGAGAAACTAGTTGGGGTTTGTTCGTTTTTAGCTTATAAGCATGTTTGTTTTAGGGTTGTGGTGTATAGAACGACTGTGCTAATTGAAGTCACTGCTATCTCTTTCTGATTGTATCCTTGCGGAGTACAAATCTATATCGGTTTTTGATATGGTTACAGTGAATGATAAACTTGATCTATAATGAGGGATTCTATATGACTGTCT…
comp691_c0_seq1(isotig16820)	TCTCCCCGACAGCGAGGGCGCCATCGATGGCCACTTGAGAGAGGTGGGCTTGACATTCCACCTGCTGAAGGACGTGCCGGGGCTGATCTCGAAGAACATCGAGAAGGCTCTGGTGGAGGCATTCCAGCAGTTCAACCTCTCTAACTGGAACGACCTATTCTGGATTGCCCACCCGGGAGGGCCGGCAATTCTTGATCAGGTGGAATCGAAATTGGAGCTGGATCCCAAAAAGATGCGGGCGACAAGGCACATTCTCAGCGAGTATGGAAACATGTCGAGTGCGTGCGTGCTCTTTATCTTGGATGAGATGAGGAAATCGTCTAAGGAAAATGGACATGCTACTACAGGAGAAGGACTGGACATGGGCGTTCTGTTTGGCTTCGGCCCAGGTCTGACCGT…
comp692_c0_seq1(isotig14563)	AGATGTCCAAAATGTACCTTTGGCAGCTTTAGGAACGTGATAAAGGGAAGCCAAAATAGCGATTTTATCATTCCCAACTTGGCCTGAGCCGAGGAGTCCCTTAGCCTTTGATTCTTTTGTTCCGGCTCTGAGTGACGAAGCTCAGGGCAATAGTTTTGTAATACAATGGGCTCTCTGAATGTAAGCTATGAAAAGTTCAATGGCGGAACGGAGCAGAAAAGCAGGCGGAAGATCACTAAAACAGTCCTTGTTACTGCATTGGCTTCTGCATTTATAGTTGGTACGGTTATCTTTGTTGCTGTGGGAATCAATGGGCATGGTAATGAGACAGTCGACAATGTGGGATTAAATCATGTGGGACGGTGGAAATCGACTCCAAATGCCGTGAAAGATGCCTGC…
comp693_c0_seq1(isotig46516)	GATTGCTAGTTTATATATATTCGATGGCTGTTTGATAGGGAGACTGTCTGGTAGTATTTGCCATCGGGGAGAACTGTAGCGGTGGATTTGACGGTACGAAAATGGCGAAAGGTTCAGGAATGCGCATGAAGGCAGTGATTTACTCTCTGTCTCCCTTCGAGCAAAAGGTCATGTCCGGCCTTTGGCGCGATTTACCCCACAAAATAGAGAAGAAAATCACCGATAATTGGCTCAATGCCCTCTGCTTACTTGGCCCTATTGTCGGCACTGTTCAGTATGCAAAGAATTTTAAAGAGAATGAAAAGCAAGAGCATCGGTACTAAAGTGCAGGATGTAAGCTGTATGGCATCTTAGATTGATTTAATTTTTAATGATAAAATCTAGAGGAAATGAACTCTG…
comp694_c0_seq1(isotig31361)	GAAAGAGAAATCTTATTAAAACAACATTCTCCCCACACAAGTAACACATATACGAACCATCTTTTCGGAAACCCCTTTTCTCCATTTGCTCTTTCTTTTGCTGCTGCATTGCAATCTCTTACACAGAAGAGCAACAACGTCTCCATGGCTCTTCCTGGTCAGCATGCTGATTGCCCAAGTTTCAAGCTTGTGATTGTTGGTGATGGAGGCACAGGGAAGACAACTTTTGTGAAACGACATCTTACTGGAGAGTTTGAGAAGAAATATGAGCCAACCATCGGTGTTGAAGTCCATCCTCTCGATTTCTTTACCAACTGTGGGAAGATAAGATTTTATTGCTGGGACACTGCAGGACAAGAGAAATTTGGTGGCCTCAGAGATGGCTATTACATTCATGGC…
comp695_c0_seq1(isotig16216)	TCACACCGCAATGGTGCACTCTCAGTACAATCTGCTCTGATGCCGCATAGTTAAGCCAGTATACACTCCGCTATCGCTACGTGACTGGGTCATGGCTGCGCCCCGACACCCGCCAACACCCGCTGACGCGCCCTGACGGGCTTGTCTGCTCCCGGCATCCGCTTACAGACAAGCTGTGACCGTCTCCGGGAGCTGCATGTGTCAGAGGTTTTCACCGTCATCACCGAAACGCGCGAGGCAGCTGCGGTAAAGCTCATCAGCGTGGTCGTGAAGCGATTCACAGATGTCTGCCTGTTCATCCGCGTCCAGCTCGTTGAGTTTCTCCAGAAGCGTTAATGTCTGGCTTCTGATAAAGCGGGCCATGTTAAGGGCGGTTTTTTCCTGTTTGGTCACTGATGC…
comp696_c0_seq1(isotig08020)	AAACAATTTGAATGAAACCCTAAGAGCAGAAACCCGTCAGCGTGTTAACTTCGAGCGCGTTGGCAAACCCAGGGTTTCTTCTTCTTCTTATTTTCATTTTCCCTCAAGTCTAGTATTGTTATTATCAATATTTCGTCTGTTTCTTCAGATTGCAGAGGTTGCGCTTTTGATTCTCACTTTGTTATTTGCGAATTAAGGCACAATGGGCGAATTAAAGGAGAGTGATACTTACCAGGAGGAGCTTCTTGATTACGAGGAAGAAGACGTGGCACAGGAGTCGATTGCTGTGAGGGGCACTGGTGAAACTGTGAAGAAAGGTTATGTTGGCATCCATAGTTCAGGCTTTAGGGACTTCCTTCTGAAACCAGAGTTACTCCGAGCAATTGTAGACTCTGGATT…
comp697_c0_seq1(isotig19589)	AAGGCTCTCAAAACTAATATTTTTATCACAGCTCAACATGGCTCTGGCCGCTCTGTCTACGGCCTTTTCCTTCATGAAAGCAATGATGAACATGAAGGAGCTCGTTGCGACGGGCCAAGCAGGGGACGGCCGAGAGAAGGCTTTGCTCGACCATGTCGTCAAAACGGCTGAAAAGGGTAATCCCCTTTCCGTCTTGAATGTAATGGACGCCTATGCAAAGACCTCTAGCTGGTTCATGAACATTGGGGACGACAAGGGACCCTTTTTAGATAAGGCCCTTGAGACATATAATCCACGGGTGGTTCTTGAGCTCGGGACATTCTGCGGCTATTCTGCTGTCAGGATTGCTTCGCAGCTGCACAAGGAGGGCAGCAAACTTCTGACTTTTGAGATGAGCGC…
comp698_c0_seq1(isotig26068)	TTTTGTCTGCGCAGAAGCCTTTATTAAAAGTTTATTCTCCCCATTCTAGTCCGTTGGATCGATCCCCTGATCTCGTACAAGATATCCTACAGCTTTTGCGTTCAGGTGGATCGATGCAGCAGTTTGCCTTGCTTTCGCCCTTCATTTCCTCTTTCGCCACGATAAATTTGGTGGAGTTTTGACGCGCTTTTGAGAAATTTGAGGTTCTGAGGTCGAAACTGGAGGCCTTCTGCAGCGGTCTAGCAATCAAAGCCGTATTCACTTCATTTTAGGGAAGAAATTTCGCAGCCATAGCTCCGAAGGGGTTTAGCTTGAAAATTCCCTTTTCAACAAGGGATAAAATGACGGTTAATGTTGTCAAAGATTCCAGCGGGCTGGAGAAGATAATTTTAACAGAGC…
comp699_c0_seq1(isotig19854)	AGGTTGGGGGCCTGGTGGAGGAGGAGGAGGACCTGGAGGAGGAGGAGGAGGTTGGGGGCCTGGTGGAGGAGGAGGAGGACCTGGAGGAGGAGGAGGTGGTTGGGGACCTGGCTGGGGGCCTGGCTGGGGACCTTTTGGCTGCATTCAAGAATGTCTCTCCTGTCTGTGCCCACCTTTCGGAGGGCCTCCACGCTGAACAAAACCCAAATCTTTCCAAAGTTTCTTGCATCTGATATGCATATTACAATTGTGGTTTATGTTAAAAAAGCTCCTTAAATATACTTAAATAATGTGAGACTTGTATATCTTGACATTTTCATAGTAAAGATCTTTGTTTTGGCTTTCTATTCCAATGCAATGTACTCGATGGGCAATTGAAGTTTGGTGTAACGTTTATTT…
comp700_c0_seq1(isotig07961)	TTTCTGTATTAAAGATCGAGGGTTTCTTCTGGAGTTAGTTTATTTTTATTTTTCGGGTCAGAGAGAAGCAAAGGTTTTTGCTAAAACCCTTTCTGTATTAAAGATCGAGGGTTTCTTCTGGAGTTAGTTTATTTTTATTTTTCGGGTCAGAGAGAAGCAAAGGTTTTTGCTAAAACCCCATCCGTATTCGAGATCGAGGACTGCTTTTGCAATCGACAGGTCGGGAGTTCGGATTTCGGTGGCTAGGCTTTTTAGATACTGTAGCGGGCGGTTTTGTTTCGAGGGTTTTTTTGGGATTCTTTCTCGGGGGTTTGGGATTCTTTTTTAATCTATAGGTGTGCGGCGCAGATCTGTGTAGTGCAGGACTTTGCTGCGCTTGTGGGTTTGTGAGGGGTTCGT…
comp701_c0_seq1(isotig33392)	AACGGTGACGCCCCTTTTGCAGGGAATATCTCTGTCGGGACCAATATTTTCAGCCGAAGCAGAGATGTCGAATGGGCGCTTTGCTATGCTTGGCATGGTTGGAACGTTCTTACATGAATACGTCAAGGGCGGCGGACCTATTTATACAATCTTTTTCAAATAGAATATAATTGTTTTTAACCATGCTTGGGCACACTGCTATGCCTGGCCTGGTGGGAATGGCCTTCAATGATAGGTCAGGGGCGGACCTCTTGTATAAACACCTAAAGAGGAGGTGGACTACAGTCGATGTACTTGTTTACTAACTATTTAGGAAATCGTTTCTTGACCAAACACGCCGATCAAGCTTGCAATTTGATGGTTCACGTGGCTGTTTTTCAAATTTTAAACGTGTGTAAT…
comp702_c0_seq1(isotig15859)	AAAAGGAGAAATGCAAATCTCTAGGGTTAGTCGGGTTGCGTCTCATCGATCGGCTTAAATACAGCCTATAGTCAGCGCTTTCCACAATCTGATTGTATTTTTGCGCGCTGCTCTCCTTCGTCCATACGCGGTTTGGCGAGGGCTTTTCATTACAGATTTGGGAGAAGGAAACAAGGAAGCCCTTGTGGATGCCTGCATCTGCTTCTGCTCCATTCTCCCTTCTCCGGCAATAGTTTTAGGTCACAATGTCAGAGCGGTCCCAATTTCCATCAGTTGTGCAAAAGTTATCTGGTCAATCATACCTTGGTTCTAGAGCTCCACCAAACTGGCAAGTTAGCCAGAATTCCATACTCCGACCTCAGGGAATTCTATCAACTCCTGTGCAGGGTTATGGTGGTT…
comp703_c0_seq1(isotig24113)	CTTAAAGTTCAATCCTAGAAGACCTCAAGACTACCTCCTTTTCTTTCTCTTGTTATTACAGAGGCCTACAGTACAGCTCAGACAATCTCGCTTCCAATGACTGTCTGAAAAAGCCCGTATTTTTCTCAGGTAGAGAGAGAGTCATCCTGATAAAACCCAAACGAGAAAAAATAAAAAGACCCACATTTGCTTCGTGCTTGTTTGTTCAGTATGTCTGCCTATGGACGAGATCCATGGGGAGGCCCCTTGGAGATCAATCTGGACTCTGCTACAGATGATGACAGAAGCAGAAACCTGCAGGATTTCGACAGAGCAGCCTTGTCCAGACAGCTGGACGAGACTCAGCAGAGCTGGTTGTTGGGCCCTGGTGAACAGAAAAAGAAGAAGTATGTAGATCTG…
comp704_c0_seq1(isotig07110)	GGACCATCTACGCACTACTTCGATGACGATTACGTATTTGGTCTTTGCAATTACTCTGATGAGTATTGCAGTGTATGATTGCAGTGCTGTAGCTTTAGATGGTGGAGATACGCTTCAATTGGGGGCTTCGCTCACTGGAAATCAGACACTAATTTCAAAGAATGGCACGTTTGCATTGGGATTTTTTAATCCGAGAGGAACGAGTAATTGGTATTTTGGCATCTGGTATGCTCCAATCTCTCAGAAGGCCATTGTTTGGGTGGCTAACAGAGATAATCCTGTCAGAGACAAGCCCGGCATTCTGAAATTTTCCAGAGATGGTCATCTCATATTGTTTGATAGAAAGGGCCGGTCCGTTTGGTCGACTGATGTTGGCCAGAAAGGATCACGAGCTGTGAT…
comp705_c0_seq1(isotig27793)	CTGTTTCAATCACGACCTGTTGTTAAGCCACAGCTTATGGGTCGAAGCAACCCTCGATAGCCGGTCTTCTACAAGCGATAGTCGGTAACCCTACCTCTACCCTATTAGTTCTCTTCCGCTTTCTGCTTTCCATAGTATCCAGACTCCTCTCCTCCCCTTCGCTTTCTCTGGTTCGATCCTCATCACACGCAACATAATTATATAATTTTTCAGGTGATAATGGCTGGAAGAAATCGTCTACCTCGTCATGTTTTGGATGGTCCCCGAGGCTACCCTCCAGGTCCTGGACCCATTCGTGATGGTCCCTACAGTAGGGGGCAAAGACCTCTACCTCACCCTGCAGTAGTGGAGGAGGAACTTGAATTGCAGCATGAAGAAATTCAACGGCTTGTTGCAGAG…
comp706_c0_seq1(isotig28478)	CGTCCTAGGGTATAGGAACATGAGGTTTTTACTAACCAGGTATTGGTGTTGATCAAAACAGGAACTCATCTGCGGCAGAAACAAACATCGGAAGGGGGAAACAAATCATTCTTCCTTCCCGTGCAGACGTAAAAATGGCGGCTAATAAGGTTTTAACACAGAGGGAAGCGGACATTCAGATGATGCTTGCAGCCGATGTTCATCTTGGCACTAAGAACTGTGATTTTCAGATGGAGCGATACGTTTTCAAGAGGCGCTCAGATGGCATCTTCATTATAAATTTGGGTAAAACTTGGGAAAAGCTACAGCTTGCTGCAAGAATTATTGTAGCAATTGAGAACCCTCAGGATATAATTGTGCAGTCTGCAAGGCCATATGGACAGAGAGCAATTCTGAAAT…
comp707_c0_seq1(isotig11924)	AGTTTATTCAATGTGAAGACTTATTAGGCCCAGACTTGGAGCCGACAAAAAATCAGTTCTATAAATAAAAGAAACAGTAAACCCTCCAACACAAATACCGTCAAGACTATTTTAAGGCCAGGTTTCATACAGGTCGCCATTTTAGAACTCTCGAAGGCAATTGTCGTGTAAAAGATCGGTCCTGCACATTTACAACGTGGAAATTGAGCGTAGATCTATATTCTACTGAATCATGGAGGCCGTGGACACTGTTGTACAACCCTTGAAGGAGTTTGCTAAAGATAGCATCAGACTTGTGAAAAGATGCCACAAGCCTGATCGGAAAGAGTTCAGTAAAGTGGCATTCAGGACTGCTATCGGTTTTGTTGTGATGGGCTTTGTTGGGTTCTTTGTGAAATT…
comp708_c0_seq1(isotig26409)	TCCGACGATCCCAGTTTAGCTTCTATATCGGAGTCAAATTCATTGTCGTCCTAAATACGGCATATTTTTTTAAATAGTACCTGGCAGCTTGCACGCTACCCATTTGCACAACTCCACTCAGATTCATTTACCCTAGTCCTCTGTACCCCCAGTACCCTTGATAATTAACCCAAACGACCATTTAATAAAAAACACACAACCGTTTGGCTGTTTTTTTACTCCGATCGGTTCACCTGTGCAAATTAGCCATGGATGAAGAGTATGATGTGATAGTGCTGGGCACTGGCCTCAAAGAATGCATACTCAGCGGCCTTCTTTCTGTCGATGGGCTCAAGGTGCTGCATATGGATAGGAATGATTATTATGGGGGAGAATCTACATCACTTAATCTTGTACAGC…
comp709_c0_seq1(isotig25901)	ATAGAATCTGCAAGCTTAGTTTGTTGTACTGTAAGATGTAGGGTACGAATCTTACGAAGTCTTTCTTTTCGGGTCTTTTTTATTTTTCTTTAATTCTGTCTGGGCTATGGCCGAAATGCTGAATTTTGTCTAGGGCTGCTTTTGGATTTGAGAATTTATTCCAGCATGTTGCTGCGTAGTTCATCTACTTCTGTATTAGATTCCCTCTTTGGGGGTCAAGCGGAATCAGAAACGAAGAATTCTGGCATCAGGAGATGCCGAACTGTTCAGGTGTCGCCAGGAAGGCACCAGATGCATGTTACAGATGGCGGGAATGTAGGGCCGGGTATAAGGGTAGAATCTAAGTTTAAGAGGGTGGTGTCTGAAACTGACTTAAGCATATCCAAATCGGCATCTACC…
comp710_c0_seq1(isotig89215)	GAGGTTTTTCCCATCAGAGTTTGGGATTGATGTTGATAAGCTCCAAGAAGAGGGGCCTACGAAGAGTATGCTTGAATTGAAAGTTAAAGTCCGCCGGGCTATTGAAGCAGAAGGCATTCCATATACGTATGTTGTTGCCAACAGTTTTGCAGGCTATTTTCTTGCTAACTTTGCCCAGCTTGGCCTAACAGCTCCTCCAAGAGACAAAATTGTTATTTATGGAGATGGAACTGTAAAATCTGTATATATGAAGGAAGAAGATATTGGGACATTCACAATCAAAGCAGTGGATGATCCAAGAACCTTG
comp711_c0_seq1(isotig28467)	GGTTTCTGAGCTAATGTCTTGATCTTGTTTCCTTGCCAAAATATCTCTAGCACATCAGGCACCAATTCTGGGACATCATTTTGCTTAGGTGTTGTAATGGTCCATGAATACGAAATCTCAGAGTTTTAGAGCCGTGGAAATGAATCTTGACCCTGTGAAGAAAGCATAAAAGCTGATTACTGAGGACAATTATAGATCGGGAGGAGGAGGAGTGGTAGGCATGCTTGGTAAGAGGCCTCGTGGTCTTCAGAGAAGCACAAGCACTTCTCACGTGATTGAAATGGTTGCCTCTTGCCCACCTAAAGAGAGGGCAAGACCCTCTGCAGTCAAAATTCCTCCTCATTATTATGGAGCCCCTAAAGATAGCCATGTGAATGGCAGCACTGGTATTCAGTCTAA…
comp712_c0_seq1(isotig31119)	ATACGCTTTACACGAACATATCACAGGAGCAATCTTCCAATTCATTCATTCATTCAATTCCGACATGGCTGTCAAAGTGTACATTGTGTACTATTCTATGTATGGACATGTGGAGAAGCTTGCTCAAGAGATTAAAAAGGGTGCTGCCTCTGTCGAGGGGGTAGAGGCCACATTATGGCAGGTTCCTGAAACACTTCCCGAGGAGGTGCTCGTGAAAATGGGTGCAACACCCAAGGGTGAAGCACCAATCATTGAACCTCAGCAACTTGCAGATGCAGATGGTCTCGTATTTGGATTTCCAACAAGATTTGGCATGATGGCTGCTCAATTCAAAGCTTTCATGGATGCAACTGGTGGACTATGGCGAAATCAGCAATTGGCTGGCAAGCCAGCAGGCAT…
comp713_c0_seq1(isotig26938)	ATTTGCTTTAACAAAAGAGACCTCACCTACCTAATCTATGCTATATATATGTATCAGAAGGGAGGCTCTGTCAATGTGTCTGAAAAGGTAAGAAATATTTTGCAAAAATGGGCTCTGCTAATGCCTCGATTATCAATGAGGAAGAATGGCTTGTGGCTATGCAGCTGGGCACCTTCTCCTGCCTTCCAATGGCCATCAGGGCTGCAGTAGAGCTTGATGTGCTACAGATCATAGCCAATGCAGGTGATGGCCTTCAAGTTTCACCTACCCAGATTGTGTCCCAAATTCCAAATGTAACAAACCCAGATGCAGCAATTACTCTAGATAGGATTCTGAGAGTCCTAGCAAGTCATTCACTCCTCAGCTGTTCTGTAACCACAGGCGAGAATGGAAAGCCTG…
comp714_c0_seq1(isotig15202)	GGAACTGGACATGAATTGGTATTCAACATTCTACAGCGCCTCTGTAGGCCGTTGAAGAAAAAGAAAAAATCCTCTTTCGCTTTCAGTAATTCTTTGGATTTCCATTTGTTGTTTTCGTTGGATTTCAATTCTTTTTCTCGGTGGATTTGTAGTTTTTTCAGATGGAGTGTTCTGCCATGGCTACCAACAGGGGACTAAGGGCAGGCAGCAGTAATCCTGCAGCAAATTTGGGTATTTTGTCTTCGTCGTCACTGAGACGGCTTGCAATGAATTCTGTGTATCATGATCGGGGCCATTTGCAATGTTATGCCGGAGCTCTGAAGGTCTGCTGCGGAAAGAAAACTAAATTAGAAAAGCAAAAGCTCAAGGGTCTCTCTGCTCTGTCCGACGGTTCTTTAT…
comp715_c0_seq1(isotig09052)	ATTTGCTTAGCTGGATGGCACGACGAGTTCAAAGAAACTGTGGACAGCGGATTCCTTACTGAAATACAAGGGAAGGGATAAGACAGTTTTGGATGCTCATTAAATTGTATTGAGGTGGCACAGAGTTGGATTCTGGGTATGAAGTGGACGTGAAAATGAACACATTATTTCATTCCTTCTTATAAATTCCCCCACTCTCACCTTCATCGAGTTGTGTTTTGCCAGGCTTTGTTGGGTCTTATTATTCGGCTCAAGTTGCCTTGGGTTCATGTTTTCACATTCACTGTAACCAATTTTTACTTTTAGCCTTCTTCATCGACTATTCTGGATTGTTATTGCTCTGTTTTTTTGCTGTTTGGCCATTTAGGATTGGTTTAGGATTGGTTCAAGAGTGTCCTC…
comp716_c0_seq1(isotig23849)	TCTCGCCCATTGCATGCATTGCCTTCTGCTTTTTTCCGAGAGAGAAAGCAAGAGCCACTGCCCCTGCCTCTGCCTCTGACTCCCCACAAGCCCTTCATTGCCCCTGTTGTGTTACGCATTATAGGCCAATTGTTTTGTATTGGTTGCTCTTGCGCTGCCCTTGCTTGAACCTTCTATAGAAGCCTCTGTATTCGTTTCTATAGGAGCCTCTGTGTTGGTTTCTTGTTCCCTCTATAAGCCTCTCTGTATTGGTCTCAAGTCTCTGTTCTATTTGGTTTTGTATTGATTGCTTTTGGGCATTTGGTATCGGTTCGTTGGTCTATAAGCCTCTGTAAGGGCAGGGAAGAAAGCCATATATTGTTGGGAGTGTATTGGGTGTATTGGTTTCGTGGGTTGTTC…
comp717_c0_seq1(isotig10307)	CCATTGAAAGAGTAATGGCCACTCACATAACTGCCTGAAATAAGTGTTACCAAGCTCTGAAAAATCTCGGATCCAATTTTTTTTCCGAAAGAAGAGATTTGGGAGAAAGGTTGTGTATAAGTTTTGATCTGGCATGGCTCAGCTGTTGATTCATGGAACGCTCCATGTCACCGTATTTGAGGCCAAAAATCTCAGTGATCCTGGCCGTGCCACGGGAGGAGCTCCTAAGATTTTTAGAAAGTTCATCCAAGGAATCGAAGAAACGGTAGGATTTGGGAAAGGAGCGAACAGATTGTATGCCACTATAGATCTGGAGCGAGCTCGCGTGGGTCGAACCCGGATCCTGCAAAACGAGCCTGTGAATCCAAGATGGTATGAGTCCTTTCACATTTACTGTGC…
comp718_c0_seq1(isotig05258)	CTATAAATCTCGATACCCATCTTCTTCTTGTGTATTTTGTAGAGCAGCAGTGGCGGCGACAAGGAGGAAAGAGGAATCCGTCCAATATTTCCAAGATTTGCCTTTTCGTTTGGTTTTTGAAAGTGCCTAAAATGCCTCGTTATGATGACCGATTTGGAAATACTCGGCTCTATGTTGGTCGACTATCTTCTCGAACACGTACACGCGATCTTGAAGATCTTTTTGGGAAATATGGAAGAGTCCGAGATGTGGATCTGAAGCACGACTTCGCTTTCATTGAATTTAGTGATGCTCGAGATGCAGACGAGGCAAGGTATTATCTGAATGGCAGAGATTTGAACGGGAGTCGTATTGTTGTGGAGTTTGCAAGAGGGGGACCAAGAGGAGGTGGCGGATCAA…
comp719_c0_seq1(isotig28208)	AGAGGGTGGGGGTCTTAGAGATCACACTCTTTGCAAAACGAAGAAACGATCTGGTTGAGAACTTGGGTTCTTTCTTTTTGTATTTTTGCTGCTTGGTTGGAGGGAATTATGGGGCTTTTGGATAAGCTTTGGGATGATACAGTGGCAGGACCCCAGCCTGATAATGGCCTTGGTAAACTACGGAGGAGTGCCACCATCAACATTCCTGGTCATTCATGTTCACCAGAGACCGAAGAGACTGTAAAAAGGATGAGGCAGCGCAGAGCAAGTGCAGAATTATTGAGATCAAATGAAGAGGCAGCACAAGTAAGCCGGAGCATCACAATAGTCAAGCCTCCATTTGCACGTCCTCTATCTGTGGACATCTCTGATTTGCCCTCTTCACCTTCAGGCGCCAGC…
comp720_c0_seq1(isotig24600)	TATAGATTGGAAGGGAAGACGCTCCAAAGGATAGGAGAAATAAAAAAAGCTGCACTGCTAAGGATTAGGAGGAGGAAAATATCAGGACATTGATAGGCACTGAGGATTGGGAACAGAAGCGTAAGGGGAGGGGGAAGTGAACGGACGCTATCAATTTGTTTTTGGGTGTTTTTTTTGTTGAATCCATTTACTTCCCCTCCTCCCCTCCGCTGGTATAAGGGACAAGTCAGTATCAATTTCTGTGTGTGTTCAAGGCAGGAATAAGAGAGGTTCTCTGAGAAGAGTGATGCAACGGGAATGGGGAAGAAGGGAAATTGGTTTAGTGGACTGAAAAAAGCATTCTCTTCAAGTTCAAAAGAGAAATCAGATTCAAAGCCTCCAAAGGAGAAGCGCAAATGG…
comp721_c0_seq1(isotig10872)	GGCGCGCGAAAAGATCTAAAGCTCGAATAGCACTAATTATTTCAGAGTAAGGAGGTCAAGAGATCGAATCCTGTAATGGCTCCCATTGCTGTTGGTGATAAGATTCCAGATGGAACCCTAGCGTACTTTAATGAAGAGGGCAATCTGCAGCAGGTCTCTGTTCACTCTCTGGCAGCTGGCAAAAAGATCATTCTGTTCGGTGTTCCCGGTGCCTTCACTCCTACCTGCAGTCTGAAGCATGTTCCGGGGTTTATTGAGAAGGCCGAGGAGTTGAAGGCCAAGGGTGTGGATGACATAATTCTCATTAGTGTTAATGATTCATTTGTGATGAGAGAATGGGCAAAAACATATCCGAACAACAAGCACGTCAAATTTCTTGCAGATGGTGCTGCAAAGTAT…
comp722_c0_seq1(isotig18931)	GCCTTTTGGGTTGGCTCTTGGAGCTTAGTCGATAAGGCGTATGGGGTTATTATTGCCAGGATATGGAAATAATGGTTATGGCGCTGGACTTGCCTCGGCTTGCCCTTCGTCCATATCCATCCACATTTTCTTCTGCATCAAATCATTCTCCCTCTACTTTTGTCTTCTGCAGAAATTGGAAGCTACTTCTTCCTCATAAATCATGCTTTTCTTCCAAGAGATGTGAAGTAATTCCCATGGTTGCCTTCAATCCTCAAGGAAATATCGATTTTCCTATGACTGATGACCAAGAGATTCCAGAGGTTGAACCACCACCACCACCAACAGAAGGGCGCATCGACATCGTGATCGATAAGGATATCATCAGACGCCTTGATTTGTCCCCTGCCCACGCCCTTC…
comp723_c0_seq1(isotig53033)	GAAGAAAAGGGGAGGGCATTCCTCCCGATCAACAGCGCCTCATCTTCGCTGGGAAGCAGCTCGAAGACGGCCGAACTCTGGCTGATTACAACATACAGAAGGAATCCACACTTCACCTCGTTCTGCGCCTGCGTGGAGGGTTTTAATCCTATATTTCTGTTTTATTCGTACTTCTGATATATGTATACGTACTTTTTCATTAAATAAATAAATCTCTCTTCCACTAAAAAAAAA
comp724_c0_seq1(isotig08271)	GAATGGTAGGTTGTGAACAATCTGATCTCTGCAGTGGTGCAGCTTGACTTGTCAACCCAGCCGGCACGCGACTTTCACATGCTCACCGTTGTTAAATACCCACAACACTCTTCCCTGAGATACCTAAGCACTGTATTTTTTTCCAATGGAGAAGGTTTATGTGCTCTGTTTGTTTTTCGCTCTTTCCGTTTCGCTTGCTTGCGCCGGAGCAGAATATGACGAGCCTTTAGATGTAGACGTTCCTCTGGAAAATGGGCTTTCATGGACGTTTTATAAGAGCACCTGCCCCAAACTGGAATCCATCGTCAAGAAACGGATCAAGTTTTACCTAAAGAAGGATATTACCCAGGCCGCAGGGTTGCTACGTCTTCACTTTCATGACTGTTTTGTTCAGGGCTG…
comp725_c0_seq1(isotig13226)	AGTTAGGGTTTTGTATATGAGCCGCGGTTTTAGCTTTGGGAAGCCCATTTTGTGAAGGGGAATTCGAAGGCAGGAGGCGCGTAGAATTGTGGTGGTGTTTCCAGGGAAAGAAGGCAGCTAAATATGAAGATTGTGGCTGCAATATTGCTGGCTGCGTTGGGCGGCAACACCTCCCCTTCTGCAGACGACATCAAAGGCATCCTGGGCTCAGTTGGGATTGATTGCGACGATGATAGAATAGAGCTTCTGTTGGGTCAGCTGAAAGGAAGGGATTTGGCGGAAGTAATAGCGGTTGGAAGAGAGAAGTTCGCATCAGTTCCATCAGGTGGAGGTGTGGCAGTTGCCGTTGCTGGCAGCGGCGGCGGTGCTGCCGCTACGGCCGCTGCCCCCGAAGCAGAA…
comp726_c0_seq1(isotig28242)	TTTCCCAAACAAAATCGGCTCTCCTCTCCACCATAAGCATTTTCTAGCATTCTCTTAAGCGGAATCTTTTGGCGAAAGCCAACTAGTGTTTTCGGGGTTTCTCTGTGATTTAAGTTTTTTCGGATCGACTAAAACGATTTGTGTCTGGTATTGGATATTGGAAGATGGCCGGATGTCAGGAAGAGCCAACTCTCACTCGACCTGAAGAGGAGAATGAGGATGATGTCGCAAAGGAGGAGGACACCGGAGCTCATGTTGCCCCTATTGTCAAGCTTGAGGAGGTTGCAGTCACCACTGGGGAAGAAGAGGAGGATGCCCTCCTTGACTTGAAGGCCAAACTTTATCGGTTTGATAAGGATGGAAATCAATGGAAGGAGCGTGGTGTTGGAACAGTGAAGA…
comp727_c0_seq1(isotig17887)	CCCTACATATACTCTTCCCAGTTGGGATTCTGCAGCACTTGAAACCCCTTTTGTTCTTGAGTCCTTGGCCGTCCTCTGACTTCACTGAAGATGGGAAGATCCCCCTGCTGTGAAAAAACTCATACAAATAAAGGAGCATGGACCAAAGAAGAAGATGACAAGCTCATTGCTTACATTCAGACCCATGGAGAAGGCTGCTGGAGGTCTCTTCCCAAGGCAGCAGGTCTTCTGAGATGTGGGAAGAGCTGCAGGCTAAGGTGGATAAACTATTTGAGACCTGATCTCAAGCGAGGGAATTTCTCTGAGGAGGAAGATGAGCTCATCATCAAGCTGCAACTCCTCCTGGGAAACAAATGGTCTCTGATTGCAGGGAGATTGCCTGGGCGAACAGACAATGAA…
comp728_c0_seq1(isotig30888)	GCGCTGCAAAGACAACAATGGAAACCATGCACAGGAGGCTTTGCGCAGGGCTAAGTTCAAGTTTCCCGGGAGGCAAAAGATTATAGTCAGCAGGAAATGGGGCTTCACCAAGTTTTCTCGTACTGACTACCTCAAGTGGAAGGAAGAGAACAGGATTGTTAGTGATGGAGTGAATGCTAAGCTCTTGGGATGCCATGGACCTCTAACAAACAGACAATCTGGAAGAGCTTTTATATCAGCTGCTGTCTCTTCTGCTTAATAAGACTTTGTCCGAGAACAATTTTAAGAAGTTGCTGGAGCATTGACAATTTTGTTTAGTGCCTAACAATTTTGTCTAAATTTGTGAATGTTTTATCGTTACGTGATCTGCACTTGTACCTCTTTTATGAGGCAGATATT…
comp729_c0_seq1(isotig39881)	TCTGCTTCTTCAACGAGCAATGCTCTACCCCTTCTCTTCTTGGCGATAAAAGGAAGAAACCCTTGCTACTAGTAGTACATCTGAAATATTTTTTCTGTAAACGTATCTTAGTGTTGTACATCTGTGCAGAATGGCTTCCTGGGGAGACGATCATCATGGATATAGTAGCTCTCCAAAGTCAGAAAGAACGGAGTCATCTTCAGAGGATCTGATCGGCACGGGATCTTCGCCAAAGCCCCGGCAGAGTTGTCTGTGCTCCCCAACCACTCACGAGGGTTCTTTCCGCTGCCGCCTTCATCGCACTTCTTCTAACCACTGGGGAAAGAACCCTCTGCCTGCTGCTAAACAGCCTCATCACGCTAAGTCTGTGGAAGCTTCGTAATTTCACTATATTAGTAC…
comp730_c0_seq1(isotig30314)	TGTGAACGCATTGGCGGTTGCGGGCAACGAAGAGAGTTTAGCAAAACCCTAGCTTTGGGTGTTTTTTTCCTTCCTTTTATCGTTATCAGCACTTGCTGTTGCTAGGGAAAGTAAACGCAAAAGAACAGAGGAGGGGAGAGCAGAAGGGCGGCGTTGTATCAGCCATGAGTAAGCTTCAGAGCGATGTTTTGAGGGAGGCGATAACAGGTTTGGTGGGAGAGAGCAAAGACAAGAAGAGAAAGTTTGTGGAGACGATTGAATTGCAGATTGGGCTGAAGAATTATGACCCTCAAAAGGATAAGCGCTTCAGTGGCTCCGTCAAACTCCCTCATATCCCGCGCCCCAAGATGAAGCTGTGCATGCTCGGTGATGCCCAACACGTTGAAGAGGCTGAGAAAA…
comp731_c0_seq1(isotig27510)	ATTGTGCTCCAGACATGAGTCAGTTAATTCATTATTTGTTGCTGACTCCACATATCCGTTCATTGAACCCCTGAACCTTAATTTTTCTTTTCGGAGCTTGTCTCGAGGTCGAAGGTTCGAATTTTCTAGCCATGTCAACAGCGACGTCAATATGTGCCACAGCGGTGACTAACGCTCCGATGTTTCCGAAGACAGGAAGTTTCTGGGGAAAAAGGCACAGCAGAGTCTTACTATCACCTTCTTCAAGGAAAATTAGCACTATAGTGAAGGCATCTTCTCGAGTTGACAAATTCTCCAAAGCTGACATTATTGTTTCTCCTTCTATCCTTTCTGCAAATTTCTCAAAGTTGGGCGAACAGGTCAAAGCAGTGGAGTTGGCAGGTTGTGATTGGATTCATG…
comp732_c0_seq1(isotig15485)	CTGATGCTGGAGAACTGGAGAACGAGGAATTTGGAGGTGCAGATACCATTTTGAAGGTTGGTGAAGAGAAAGAAATTGGCAAAGAGGGTTTAAAGAAATTGCTTGTTAAAGAAGGGCAAGGCTGGGAGACCCCTGAGTCTGGCGATGAAGTCGAAGTTCACTACACCGGTACTCTCTTGGATGGCACTAAGTTTGATTCCAGTGTGGACCGGGGGAACACATTCAAATTCAAGCTCGGTCAAGGTCAAGTGATTAAAGGATGGGATCTGGGGATTGCAACAATGAAGAAGGGTGAAAATGCAGTCTTCACTATTCCGTCCCAGCTTGCATACGGAGAATCTGGTTCTCCGCCTACAATTCCACCCAATGCCACGTTAAAATTTGATGTGGAGCTTCTCT…
comp733_c0_seq1(isotig34201)	GGAGAGTTGCCTCATTAGCACCGCGAGCTGTTTTAAGGGTTTAGGGTTAATGTTTTCAATACTTGAAACCCTGGTTAGTCGAGATAAATAATCGGAGGAGGCCGAATTATCTGGATACAACAAATCAACGATCGGGCAACACACCATTAGCGAAAATATATGTTTTAATTGGTTGGGGAGTCTTTTGGGTTCACGCATAATTGGCGAGGATGAGGCTTTTGACTCACAACATGCTGTCCTGTAACATCAGAGGGGTGACCAAGGGCTTTCCCTTGGAGTTGGAAGTCGAAAGATTTGTGACAAAGGAGGTTGAATTTAACCCCAATTTCTTGAAACACATTTTCCCAAAGATTGAGTGGAAGCCTTTACATGACGCAGCAAAGAAGATGAATGTAAATG…
comp734_c0_seq1(isotig34431)	ATTATTTTATTATCCCCGGGTTTTTTATTCCTTTATAGATGAATGTAATAATTACTCCAAGAAAAGAGAGTATTTGCACCGAGCACGTCGCAGGTTCGATTCCCGAGCCATTCCTTTCCCTTTCCCCTTGGTTATATATGCGATACAACTCATTGTTTGTTCAGTTCACTCTGAATTCTGATAAATATTATCTGAGCTAAGTGTTTTCTGCAGTCTGCGTGGAAAGATTGTAAATAGATCTGTGCGAACGTTAGTGTTGGCTGGGAGATCTGAGGAGGATTGACGCGTGTCAAAATTTCTGTCAGTTGACGAAGGACGATTGAAACACTAGATCTAGTTAGCTCTGCTCGACAGAATGTCGTCGTCCTCTGCGCAGCTACGTTTGATGTCCGATTTGAA…
comp735_c0_seq1(isotig28095)	TTAGCTATCGAGGCAGATAGAAGGCATCTAAAGAAACATGTATCTAATCGTCGCATTATGAAATGTAGATAGGATCTTGGGTGGGCGGACATGATATAAAACAAAGGCAGAGGCCTACATGGTCTGCACTCTGGCATACAGAAAGGGACTGAGATCTGGAGAACTAAGTCCTTGTTTGGTGAAATGGCTTTTGGTGAGGAGATTTCCCATGCCACGTTAGAGGCAGTAGCAGAAGTCCCAGTGGAGAAGGAAGCTGGAAAAATAGTGTGTGTCACTGGAGCTGCTGGATTCATTGGATCATGGCTGATCATGCGCTTGCTTGAGAAAGGATACACTGTTAGGGCAACTGTACGCGACCCAGGGAATCCAGTGAAGACCAAGCATTTGTTGGATCTTCCA…
comp736_c0_seq1(isotig14231)	CTCTGTTAAGGTGATCAAAATCGTCACCCATTCGTTGGCGAAATGTCCTACATAGAGGACCCCTGAGATACACTTTAGCCGATGCAGATCGGATCATTTTTTCAATAATAGATCTGCACCCATCATATACCATCTACTACCTGGGTCTTGCCGCTTGTAAGTGGAGCCTCACTCTGAGCCTAAAATGGCTTCAAATGGCCTGATATGGGTTCTCCTCCTCCTCTGTCTGTCTTCAGCAGCCAATTGCTTCTATCTCCCTGGAGTAGCTCCCCAGGACTTCAAGATCGGTGATGAGCTCCAAGTAAAAGTCAACAAATTGAGTTCCACAAAGACGCAGCTTCCTTACGATCACTATTCTCTGGACTATTGTCAGCCAAAAAAGATTGTCAACAGTGCAGA…
comp737_c0_seq1(isotig43087)	GCAGATACAAATTGGAAATTGAACGCGCGCAATGAAGGATTTGATGACCTCGACGGAATTGCTCTGGAATATGGCTTCAAAAAGATGCCTGGAGATGGCCCCGCCGCCTGTAATTCGGGTCATGAGACGGAATTCTACTCAGAGATTGGAAACCATAACGGAAGAGTCCTCTGCTGAGCAATCTAAGGAGATTGCAACAGAGAATGGTTGTGAAAATGTCGAACCGGACTCTCCGTCACAAATTCAGGCCTCCGCATTTGTATTCCGAAGATAGCGAGAAGCATGCTTAAGGAGCAGTGATTTGAATTTAGCTGCTACAGATTATCTTGTATTAATCTTCTGTGTACAGCTTTTAGGGTTTCTGTCCAAGATTTTGAATGTAAACAGGCCGGGAACTTT…
comp738_c0_seq1(isotig27070)	TGATGAAGCAATTGCAGAACTTGATACTCTTAGTGAAGAGTCCTACAAAGACAGCACATTAATCATGCAACTACTGAGGGATAATCTTACTCTCTGGACATCTGATTTGCAGGAGGAAGGGGGTGAAGATCAGGCTAAAGCGGACGATGACAAGATAGAAGAACTTGAGCACTAGTACTGAGTGCAGGATTTGTATGCTTACTGCCATGGTGGTTTTTTGCTTTGAGGCAGTTTATAATATCATTGATAGTTTTTCAGTACTCAATGTTGGTCCTAATATGCTATGCATGGGACTGAACATCTGTATTCATGATTTATATCAAGTTGTTCACTTGAAGCAAATGTTGTTAGATTGTGTTTGAACTTTGAAGTGCAATTGCCTTTGTGCTTACATTCATC…
comp739_c0_seq1(isotig25347)	CTTATGCAGGCTATTCTATTACACGCTTGCTTTCCGCCTTCTCCTTTCAAGCGCAATCATAGATCGGCGTCTCCAGGTCTTTGCTTCTATTCCTCCAAATTCTTGTTTTGCTTGGAAATTCGTATCAAATTCGTGCCCTGCCCTGTAGCCATTGTTATGTGGTAGCCCGGAGCTTTGTAAAACTCAGTTGCGAAGAGAAATTGGAGGTACAGAGGAAAATATGAGCAGCAATGGAGGGAAGAAGGGAGGAGGAGCGGCAGGCGGTGGCTTTTTTGCCTCTCTCACGTCTAGCCTTTCCAGCTTTGGTAACGTCATGCAAAAATCGGTTAACAGTCTCATGGGATATGAGGGCTTGGAAGTAGTTAATCCTGAAGGTGGACAAGATGATGTGGAAGAGGA…
comp740_c0_seq1(isotig29281)	GACGGTAACGTGAACTAACGCCATTGTGTTGCCCTTTATTACCCTAACCGTATTGAGTAGTGTTCTCCTTACCGCGCTAGGGAACGAGGCTGCCCTGTTTAACGGTCGCGTTTCTCTGTCACAGGAAGGACAGCCAACATTCTTTATAGAGATGGGCAAGGGACCTGGTCTCTTTTCAGACATCGGGAAGAAGGCTAAAGATCTTCTTACAAAGGACTACAACTATGATCACAAGTTTACCGTGACTACATATAGTGAGACTGGTCTGGCCTTTACATCAACTGGTTTAAAGAAAGGGGAATCTTTTGCTGGTGATCTGAAGACAGAGTACAAGTACCAAAATGCAACTGTTGACGTGAAAGTTGACACTAATTCCACTATTTCAACAAATATCACTCT…
comp741_c0_seq1(isotig28635)	TTACATCTTTTTAGGGTTAGAGCTTCCTTCGGCGTATTTCTTTTAGGGTTGGAGATAATTTGGTGAAGGGTCAGAGGCACATCTGTTTACTCTTCGTAGCTGCCCGATCTTGCTCAGATCAATTCTCTGGTGTTGGTTTTTGGATCAGCAAGCACCATGGCAGTTATTTTTCCCAGCCTGAGCACAGAAGCAGGCCTCAAGCACCTCGATGAGTATCTCCTTTCCCGCACCTATATTACTGGGCATCAAGCTACACAAGATGACATTACAGTGTTTGGTGCCTTGGGCAAAGACCCTGCATCGAGCTTCCCTAATGCATCTCGCTGGTACAATCATATCAGCGCTCTTCTGGCTTCAAGCTTTCCAGGAAAGAGTGTTGGTGTGAAAATAGAGGGAGGA…
comp742_c0_seq1(isotig05820)	TTTTCGCATTCTCCTCTCAGCTCTACTTCGTTTGCTCGGCTCCGCTTTGTTCAGATAGAAGCGGGGTTTGTGGTAAAGGTCGAGGGCGCTTGCTCTGCAGTAAGGAGAGGGGACTTCTTTTGGCTTTGCATCATGGCTACAAGGACTCAATTTGAAAATTCTTCTGAAGTTGGTGTCTTTGCAAAGCTTACAAATGCATACTGTCTGGTGGCCATTGGTGGATCAGAGAACTTTTACAGCACATTTGAGTCTGAGCTAGCTGAGGTCATTCCTGTTGTAAAGACATCAATAGCTGGAACCAGAATAATTGGACGACTGTGTGCTGGGAATAAAAATGGTCTGCTATTACCAAATACAACAACTGATCAAGAGCTTCAGCACTTGAGGAATAGCTTACCT…
comp743_c0_seq1(isotig40414)	AGACTATCTCTATTCTAGATAACACCACAGGCATAGGTACTCTACAAGATATACAAAAAGAATTTGCAGCCCAGAAAAAGTGTGAGAAAAAGATAAAAATGGCTGCAGCTACAATGGCTTCTTCCATGGCTTCTGCTACAATGTTAGCATCGCCACCCAATTCAAACTCTGCGGGTTTATCATCACGTTCTCCCATGTTTGTGAGGATGCAGAGCAATGTTAAGCCCCCCATGGTTTCTGCCAAGTTTAAGGTACTTGCTGCAAAGAAAGAATCTGCACCTCCTCCTCCTCCTCCTCCCCCACCTCCTGCTGCGAAGGAACAAGCTCCAGTGGCTAAGCCCCCTCCCATTGGACCCAAGCGTGGAGCCAAGGTGAAAGTTTTGAGACGTGAATCCTACT…
comp744_c0_seq1(isotig12209)	ACTAGTACATGGCAGAGGATTAACCTGCTCGACAGGCAAGCGTTGGTAAGGCGAGATCCCAGGGCACGCTGAGGTTAGGAACCGACAAAACAGTGTCAGATGACCGATCAGAAGAGTAAGTAATCACTGGTACCGCAGAAATCCATTTGTCCAGATTCAATGACTACACTCACGCTTCCCTTTGATGTCCATGTGAATGTAAGACCAGCAGATAAATCTGAAAACCGTGCTCCCTCATCACCCTACATTGCTCTTTATATCCCTACTTTAAGTTCCAACTACTTTACCAGTACATGGCACACTCATTACCGCTACTTGCTTCGCGTCCCAATAATATCCATGGCTTTCTGTTGTTTATGGATTTGGGTTTTGACTGCCTGTTGGAACGTATTCTTCCAC…
comp745_c0_seq1(isotig26670)	AGAAGAGGTGGCTTTGGGGAGGACAACAGTGGCTTTGGAGGGGGCCGAGGTGGAAGAAGAGGTGGCTTTGGGGAGGACAACAGTGGCTTTGGAGGGGGCCGAGGTGGAGGAAGAGGTGGCTTTGGGGAAGAGGATGGTGGTGATTCTGGTTTTGGTAGAGGCAGAGGACGTGGAAGGGGCAGGGGTTTCCGAGGTGGTGGTCGCTTTGGGGGCTACCGTGGTGGCTCTGGCCATGATGATGCAAATGGGTTTGACCATCCTATTCAGCAGTTTGAATCTGATGCCCCTGCAGGCCAGTGGGAGGCTGCTGAAGGATCATATCCAGATGAGCAAAAAAATATGGAGCCTGAAATTAAGAAGTCTGAAGAAGAGGTTACTCAAGAGAATGCCATGGAAAAC…
comp746_c0_seq1(isotig06759)	CCAGGACTTGTAAATTGAAATAGCAGCAGGAGAAGACGAAGATGTATGCCCCAAAGGCCGAGCAGGAACTTCAATCATCCGCTACTCCCCTCTATCCCACGCCTCCGCAGCACATAGCAACAGGACATCCGGCGCCATTCCAAAATCCCTCTGATCCCCCACAATATGTGCAGCCGCCGCCGCCTCATTCTTATCCTCAAGGAGGCGCCCCTCTTCGGCCCACAGAGTGGTCCTCTGGCCTCTGCGCCTGCTCCGAAGATCCTTCCAACTGTTGCCTCACATGCTGGTGCCCCTGCATCACCTTTGGGCAAATAGCGGAGATAGTGGATGAGGGTTCTCCCCCATGCGCTGTAAGCGGAGGGATTTATGGTGCCCTGCTCTTTTTCACGGGGTGTGCGT…
comp747_c0_seq1(isotig27416)	CACCCTTCACCTCGTGCTTCGTCTTCGTGGTGGGATGTAGGCAGCGTCCAGACTATCGATAGTGAAACTTATGATCAAAGTTACAAATATGGACTTTATTTGGTAGTTTAATGTGTTAGTGTAAGTAGGCGTTTTTATGCTTGAGCCAGAATGGCTTACTGAACATACATGTTTTGAAGTTTTAATATAATGTGATACTTTCTACTAAAAA
comp748_c0_seq1(isotig23759)	AACACATTGTTCAGTCCATTCATATTCATCATGATCACCCAAAAGTTGCCCTATGCGGTGCTGGATCACCCATGGGTCTCCTGCAAACAAACGAGGACTAAATTTTAGAGGAAAGGAGACGAGGCCACGGCTTAAATTGCAGTTAAAGGGTGTGCATGATCCTGGGAGCAGTAATTAACGTCTAGAGTTTGGAGCTGAGGTTCTAAGAGAATGACCATGGCCGACAGGAAGACCATAGACCTTGAACAGGGGTGGGAGTTCATGCAGAAAGGAATCAAGAAGCTCATTAACATCTTGGAAGGGGTTCCTGAGCAGCAGTTCAATTCCGAGGAGTACATAATGCTTTATACGACTATTTATAACATGTGTACACAGAAGCCTCCCCAGGATTATTCGCAG…
comp749_c0_seq1(isotig31274)	ATCTCCTGATCGTGTTTGTTGGCGAGAGATTGTACTCGCTGGCTTAAAAACCCCCCGAATCTACACATTTAACTAAATGAATGGAACCCAAGGAACCCAAATCCAAATAAACCTCTAAATAAAGTGGTATCCACAACCCCACCAATCGCTACGATCCTAGGGCTACCCATCATCTGCATTTTTAGTGTTTTTTCTTCTTCTCCCCTTTCCAGTCCTCTCACAACCCATAATTCTGGTATTGTTGAAATTTCTGTTCCTCTATCTCCTACACCTTACAAAAATATAATACACGTGAACTGAAGTATAAAATTCACATAGAAACGAAAAAAAGATTTTTAGGACGAGGTTATTCCGACCGACACTCTGATCAATTTTTGTTTTCAGACATCATGAGTTCAG…
comp750_c0_seq1(isotig25488)	AAATTCATCGCAATAGTGGTGGAACATGTGAAGTCTTACTTTCTCCTTGTGCATTTTTGTTTAAAACCCCAAAACTTGACGAGTTCTAATCCTCTGATTTTTTGGACTAGTTTCTCTCAAGCCATTGAACGCACAGGTACGGAGAGAATCGAATCAAGAGAAAATATCAGTACCATAAGAAACTAGTCTGGAGTCTCAGCACATTACTGCGGGTTAGGGTTTCGTTGCTGGAAAGGAAGGGAAAGGGAAGGAATTTAGTTTTTTTTATCGCTCGTATTGCCCTCATTTCTATAAGCAATTTTTTTCACTCTTTCACTACAACACTTTGTGGGACCTTATCAATCAGCGAAAATGTCGAGAAGAGGGTTAATGGAACAAGATCTGGCAAAGTTGGATGTA…
comp751_c0_seq1(isotig38555)	ATTACTGTTTGTTTAAGCACATAGAGTGCCTCTCTTCCTTTGCTGTGTGGATTTTCATAGTTGTGTGAGCAGACATGCCGTCCCTCAGCATTTCAACAAATGTATCTCTGGAGGGAGTCAACACCTCGGCAATACTTTCACAAGCAAGCAAATCTGTTGCCCAGATAATCGGCAAGCCAGAAGCTTATGTGATGGTGCAGCTGAAAGGATCGGTTGCAATTTCGTTTGGGGGCACTGAGGACCCAGCAGCCTATGGGGAATTGGTGTCCATTGGGGGCCTCAACGGCGACATAAACAAGAAACTTAGCGCAGCCATTTCCAGCATTCTTGAATCCACGCTCTCTGTACCTAAGTCCCGATTTTTCATCAAATTCTACGATGTCAAGGGGTCCAATTTTG…
comp752_c0_seq1(isotig24922)	TCAAGGTACCCGCTAACTTTTCCCAAACTTGTAAAAGAAAATATCTCCTCAGAAGATTAATAGACAGGATAGCGTCTTCCTGGGTCGAATCGGATCATCATTAACAGCTCAGACGAATTCCTCATCCGGCACACCATCCTGCTGTCTGGGAATTTTCCTCTGTTCCTTGCACGTCTTTCTTTCACTTTACTTGTGTGGCCCTTCTTGGGAATCGATCTCGCGACATATAAATTTGCTTTTTTTAGGCAACTGAAACCCCAATGCAAGAGTAGAACACTTATTTTTATTATAATGGCGCTCCGTGTTCGAATCTCTGCCCTGCTTTTGTTGTTGCTGTGTACATGGACATCTACTTCGTTCGCCGACGACTTACGGCTGCCTGATAGCGCGAGTTTTCCG…
comp753_c0_seq1(isotig13127)	GGTAGTGAGGAGCAAGGCCCTGTTCACCTCTCTTGGTGCATAACCACACACCCATCTGAAAACACCAGACAACAGAGGCCATCCTTTCAGAGCAAACACCAACAACAATGGAGGCAAACATGGTGGCATATCGACGTGGCAGTGGCACACCCTTTTCTAGGCCAACTCTGGCCCCTCCTACTGCTACTGCGAGGACCATCCCCTCCACTTCTGTTCAGGTGAGTGCAAAAGCTAGTTCTATATTTGGGCAGTCATTGAGGACTTGGCCCAAATCTAGTACAAGAAGAAGAGCCTCTGGTAGAATTAGAAAAGCAGCTCCTATCGGTAGTGGTAGCAGTACTACTGTTATAAAATGCGAGCTTGGGGACAGTCTGGAGGAGTTTCTAAGTAAGTCAACAC…
comp754_c0_seq1(isotig27833)	CATGCATGCCCTTTAATTGCTGTAGGTCGCAAATGCGTTAAAATACGAGCAGGCGCAAAACCGGTCGGTTTCGTCTGCAGAAGGAAGAGGAAGAAGAGAACGAAGCATGGGATCTCGCAAGCGATTGGTAAGTCAGAGGTGCGACTCGCCTTCGGATCCCGAAGACGATGAGTTCGACGGAGAAATCGAAGAAAATGGAGAAGTGGACGAGTTTGAGGAGTTCGAAGAATTTGAAGAGAATTTGTTGAATGACAGTGAGGACGAGGAGGCGGTCGCTCCCCCGCGCGTGTTCGAGCCGCATCCCTCCCCGGATCCGATAAAGGCCGAACAGTTTGACAATCCTGTTCGTGTCTACGCCGATGGGATTTACGATCTGTTCCATTTTGGCCACGCGCGATC…
comp755_c0_seq1(isotig16674)	AATTTAAGAAGCCCTTCTCCCATTCCACAAGAAAATATTGAAGAAAGAAGCAGGAGGAGGGAGTAGTTGATTTGTTAAGATGGCACAGTCTATTCTAATGTCTAGAGCTGTTGCTTGTTCGGTAGGTAGCAGGAGGCAGCTGCTACCTACACTGCCCTTTGCTAAAGGCCTCACACCGCAACTGCAGATTCAAGGCTCTAAACTAAGTATACCTGTGAAGACTAGACATAGTAGTCTAAAGACTCTGGCATTGTTTCGTTCAAAGAGCAAGGCAGCCCCTCCTCCTCCTAAAAGGGGAGGGAGAACTGTTGTTAAAGAAGTGGAGAAGCCCAAAGTGGAGGATGGCATTTTTGGAACATCTGGAGGAATTGGCTTCACTAAGGCTAATGAATTGTTCGT…
comp756_c0_seq1(isotig38567)	GGTGGATAAGAGAGGATAAGGCGTGTGTGGGGTGTGGAATGCATACGCACTGCATAACACATTCCCTCTGGAACAAATCCCCCCCACACTCTTCCACACCAATAACACACACGCCTTCCTGATTTTTCTGTGAGAGAAAACAGCTATGGCGTCTCTGAGGCTTCCGGTGCCCATGGTGAAGGTGATGGCGGCTTCCAAGGTGCAAACAAAGGAACCAGAGAAGAAGAGCTTCGTCGACTGGCTGGCAGGAAAATTTGAAAAAGAGCAGTTAGTGGAAACTGATCCCGTTCTCAACAAGGTGGAAGGCTCCACAAATGGCAGCGCCCGTCCCTTAGGAAAGACTACCTTGGTTGCCAAAAGGAAGGGCGTCTCACCGCCTCCTGAGCCTGAGAAAAAACC…
comp757_c0_seq1(isotig30267)	AATACATACGAAGCATCTAGAATGAGAAAGGTTAATTAGAACCCTAAAACCCCTGAGATTGCTTTCATAAAACCCTACAGGTTGTGGTGCCCTGTCAAAACAAAAAATTCAGTACAGACTTCGCTGTTACCAATGGCTACATTGCGCGCTCGCGCCTTTCAGAGGCTTCGCAATTTCTCTTCTTGGAGGACGTTAGGCAGAGAAGCTACAGGAGAGCGGGCGCTCTCATCTTCAAACAACATTATTAATCCGCTGAGAGCCATTGGCATTCAGGTGATGCATGCTCCCCCAGCCTTTAATTGTACTTCAATTCGGTCTCGAATTACATTCCCAATTCCCGATCCAAAGGAATCGCACGCTAAGGAAAATGAGCCGGGCAGGAGAAAAAGGCCTCCAGCA…
comp758_c0_seq1(isotig30414)	AAAAGTAAAAAACGATCAAGACCGAACATAATCCAACGGGACACACCGATGATTTTCCACTGCCTTGAACTTTCATAAGCACATCCATATGCCTCATCCGTCGGATATTTAAAGAGGCGAAGCCATTAAATCACTTCCCAGTACAATCAAAATCTTAGCATTGATTCGAGCTGACAGAATTATATTTCTTATCAAACAAACCCATTCCATCAAAACCAGTGAAGAGGATGCCAGGAGATAAAAATGTGGGGGTTGCTTTGGATTTCTCTTCAACCAGCAAATTTGCTCTGAAATGGGCTCTGGACAATCTTGCTGACAAGGGAGACCATGTAGTGGTCATTCATGTTCATAACAGCAAGGCCGCCGAGACAGGCCAGTCCCAGCTTTGGGAGAAATCTG…
comp759_c0_seq1(isotig26941)	ATGCGTTGAATATGGACGCGAAAACACCTTTGCAATACAGTTAAGTAGTCGCGGACGCCAAAATAAACTTAACCCCAATATAATATATTCCAGGTTCTCCTCGCTTCTCACCTAAAAATCTTCACTGAATCCAGCACAAGTTCAAGTAAGTGGTGGCCAAAATATTGTTGGAAAAGGAGAAGAAGTTAGTAATTCGAGCCCTTGGGACTAGAACACTTGACCATGGAGAATACGGAAGTTAAGACGCCGGAAAAGGACGCAGAGATAGAAGGCTCGCCGGAAATTGTTTCAGTCGAGCTTCCCGCGCCACCAGGGTGGAAGAAACAGTTTTTTCCAAAGAAGTGGGGAATTGTTTTCACTGCTCCTACAGGTGAAGAGATCAAGAATAAGCGTCAACTG…
comp760_c0_seq1(isotig24014)	GGCACAAAACAATCGAAGTGGATTGTTTAGAGGATTTTCTTCCCAAAGTCCTGCCAACATTACATTTGCAGGACATCCCAGCGTTTTTTTGAAAAAACATCATCCATGGCTTCCCATGTGGTTGGCTATCCTCGCATGGGTCCCAAGAGGGAGCTGAAATTTGCATTGGAGTCCTTTTGGGATGGCAAGAGCAGTGAAGCAGACTTGCGGAAGGTAGCCAAGGATTTGAGAGTTTCAATATGGAAGCAAATGGCTGATGCTGGTGTGAATTACATCCCAAGCAACACCTTCTCCTACTATGATCAGATGCTTGACACCACTGCCATGCTTGGGGCTGTTCCTCCCAGATATGGGTGGAATGGTGGAGAGATTGGATTTGATAATTACTTCTCTATGGCC…
comp761_c0_seq1(isotig31858)	GGTTCTAAATTTCTTACCTTTGACGATTGAACCATAGTTATGGGGTGAGACAGTCGTGGCTAGGGTTTGCGAGGTTCACCTGGCTAGGTTGACGATTGAACCCTATCAGATTGTCGGACATTATATATAACGTGAATAAACAGCAGAACAAACCCTAAAAACCCTGAAAGTTGCAGAGGAGGAAGGGAAAATGGTGTCGTTGAAATTGCAAAAGCGGCTGGCGGCGAGCGTTCTCAAGTGTGGGAAGGGCAAAGTCTGGCTCGACCCCAATGAAATTAACGAAATTTCCATGGCCAACTCCAGGCAGAACATTCGAAAGCTGGTAAAGGATGGATTTGTGATTAGGAAGCCGATGAAAATTCATTCTCGTGCTCGTGCTCGACGTGCTTTGGAAGCAAA…
comp762_c0_seq1(isotig44267)	CCCAACCCAAGGTACGAAACTAAATCTCACCCTAGGGTTGAAAAAGAAAAACCCTAATTCATAATGCACACTTGTCCGAAGGTATTCGATATAGTAGAACCCTAGCATAAAGTTTTGTCACAGGCGGAGGAGGAGAGCTTCGCGAGCTGAAAATCGCGCGGCAGTGCAGCAGAAGCAGCGGTGGCATCAGAAGCAGATAAAGCAATCCATAATGAGTAAAGTCCACGGATCCCTGGCGCGAGCTGGGAAAGTGAGAGGACAGACCCCCAAGGTAGCCAAACAAGATAAGAAAAAGAAACCGAGAGGACGCGCTCACAAGCGCATGCAATACAACCGCCGCTTTGTTACTGCGGTGCTTGGATTTGGGAAGAAAAGAGGACCAAACTCCTCTGAGAAGTG…
comp763_c0_seq1(isotig14913)	TTATATTTTTTTCATTTCTCTCGGGAATGTCGACCTGACAGCACATTAGAAGCTCCGAGACGGACAGACAGATAGATTTATATTTGAAACCAATGCATGTCTAGTCAACAAGGTGTAACATATTAAGGCAAATGTTTTATTGAATAGGAACAGGTACTACCCAGTTGCATGGAAAATTAGGTGAAAGGAGGGCTGTCATGCATAAGAGAAGGGATATTTGGATAAAAGGATAAGGTCAGGTCTTCAGAGTTGTACTGCTGCTTGTTGTATGTTTTTAATGTTACCCAATTTCTGAAATTTTATCTACTTTACCCAATTCAAGATCTTTGCTGGTTTGTTCATTCAATAATGGCGGAGATTCTGGGAGGAACTGGTTCTTTTGTGTGTTGCAGATTTAAA…
comp764_c0_seq1(isotig43732)	TCAGAGACCCACCTGGCAATGGAAATGACAAGGTCGGTCTGCCGCAGAATTTTGTAGAAAGAGTGAAAGAGAAGGGCCTGATTATCAGAGGGTGGGCGCCTCAGCTCTTGATCCTCTCCCACTCTTCCGTTGGGGGTTTTGTCACCCACTGTGGATGGAACTCTACTCTGGAGAGCATTGCGCTGGGAATTCCGATGATCGCATGGCCTTTAACTGCGGATCAGCATAGCAACGCTCTGTTGTTGGTTGAATATCTCAAAGTTGCAGTCAGATTGTGCGAAGGCCTCCACGCAGTGCCCGACAGAGATGTGTTGGCAAGTGCAGTGAAGAGAGTGGTGGGAAGAGAAGGTGGAGAAGGTGTGCGGGTAGAGGAATTGAGCAGGGCAGCCAGAGAGGCAG…
comp765_c0_seq1(isotig07971)	GGTTTCTAGAAAAAATTATCGCCTCTCGAACTCCCTATGCAAAAATACATAAGACGAATATCCGTAAGTTAGGCAGTGCCCTTGTTTGAGGTCTAGGGATCAATTCTCGACACGATCAAAACAGCGGAAAATAATTAAACACGTCAAATCTTCGATTGTTTTTAAATTTTTTTTTTTTACGAGTTGATTAAAGCTTGTTGCCGGTGTTTGGATTGCGGATAGCAGAGCAAGAAGCCTGAGGAATTTTCAGCCCGATTTTGAATCTAGGGTTTTGTTAGGGTTTTGAGGGTTTGCTGCACCGAGGGGCGAAAATGAGCGTTGTGGGATTCGATGTTGGCAATGAGAGCTGCATTGTGGCCGTGGCCAGGCAGCGCGGTATTGACGTGGTGCTGAATGATG…
comp766_c0_seq1(isotig27947)	AAACAAAGATTTCGCGTGTCATTAGTTCTAGATCTGAGCGCAGAGTAAGAGAAAGGGATTCGAACTACAGACTTCAGGGCATCAGAATTTTGCTGGTTCCTGCAACCCCAAGGGATTCTAACACTGGTTGAACAGAAGCGCTGAAACATGTCTGGGCAGGGGCAGCGCCTGAATGTGGTGCCGACGGTAACGATGCTGGGCGTGATGAAAGCCCGCTTGGTAGGCGCTACGCGAGGGCACACTCTGCTTAAGAAGAAAAGTGATGCCCTTACCGTCCAGTTCCGTCAAATCCTGAAACGTATCGTTTCAGCGAAAGAAACCATGGGCGAAACCATGAAAGCCTCCGCCTTTGCCCTAACCGAAGCCAAATACGCGGCAGGGGAAAACATCAAGCACGTC…
comp767_c0_seq1(isotig15999)	GATCTGCACATATGACCAAAGAAATTGATACAATCTTGGCTTAAATCATTTTTTAGTGGAGCATGCTGTAAGTCATTGAAGTTTGGATTGTGAAGTCGAGGGCAAATTGCGGCTGTGTTCAAAGGTCATGGCTTCTATTTCAGGAACTTTTCATCAATCAGCCATTAAATCTTCTCTATCCCGAACATTTCCTCTGCAAAAGGAGGGAGCATATGTTGGCTCTGCCAGGGACTCTGTTTTTCCAGGCGTGTCACTGGTGGAACATGGAAAGAAAGAATTAAGTCTACCTGCTATCGGAGGCAAGCAGAGAACTATTAAGAGGAATGCACATATCCTTAAAATTAGGGCACAGACTGTGGCTGCACCAGTGGTAACACAGGAAGCCCCAGAGAGCAAAAA…
comp768_c0_seq1(isotig24430)	TATAATTTTAAAGTTTGTTCTCTTCTTTTACTTTCCGGATCTGCACCACACCCCAATGCATTGAATTCTAGCCTATCTGCAGCTCATGATATTCCCATAGCATAAAGTCATGTTCCCATGTGAGCATTCATTAAATTTGTTGCAACAATCCAAGACAAAGGTGTTCCAGGGGACCCAGTAACTGCCTTGTGATTTCAGCTCTTCCCGATGCAGAAGCCACTAACTTCTCATTTCATCTATATATGGGCAGGGCCTCCTCATCTTAAAAACTGTCTTTAAGGCCTCTTCTACCTTCATGTAAAGTCGGTCACTATAGTTTTTTTTGTTGCTGAACTGCAATTTTCATCTGTTTTTCTCGAGTCCATAGACTTATTTTCTCAAATGGGTGGTGCACAAACG…
comp769_c0_seq1(isotig29626)	AGAAAGCAAAGTTAGAATAATAGTACACCAGAATTCTTGCATATTTCCTTTCTTCTATCTCAAGCCAATGAGCAGTTCTTCTCTCTGGACTTTACTCATCTTTGTGTTTGTATGCCATCCAACACATTTACCTTTAGTATTTCACCTTATCAGAACTTCTATAAATACAGAGACAGTGAACCCATTTTGCCATGATAGTTGAGCATTAAAACTGTCCTGTAAGTCTTGTAAGTCTTGAGGCCATGGCTTTCAAACAGTCCCAACTGCTCTATATGTTGCTCTGGCTGTGCTCTGCTGCAGTGATGTTCACTGCAGGCAATGCTGCCAAAACATTGAATTTTAGCACAGACTTCTACACTACATGGTCCCCTGCCAGTGTTAAGACTTTGAATAATGGAT…
comp770_c0_seq1(isotig37877)	TGTCTGCCAAATCGTATAGCCCACCTTAGGGAATTAGGGTTTCAAGGGGGAGGGGGCAAGCACAAATCAATAAAAAGAAAAAAGCAGTATAGTATTTTGATCGTGTTTGCAGAGCAAAGATGGCGCCTCCGCAGGCAAAGAGTGGCTTGTTCGTGGGAACTAATAGAGGGCATGTCGTAACCAGGCGGGAGTTGGCACCTCGCCCCTCCGCCAATAAAGGGAAGAGAAGCAAGAGGACAGATTTTGTGAGAAAATTGATACGAGAAGTAGCGGGTTTCGCCCCATACGAGAAGAGAATAACGGAGTTGCTGAAGGTGGGGAAGGATAAGAGGGCTCTCAAGGTGGCCAAGAAGAAGCTTGGCACCCACAAGCGCGCTAAGAAGAAGCGTGAAGAGATGT…
comp771_c0_seq1(isotig15654)	TCTTTAACTGATCACATATTTTATTACAATGGACTTGTGAATGCTAGTTCTGTAGCAACTAGGAAAGCTGCCTTTTAAAGTAGAAGTATGGTTCCAAGTAACTTCGTTGTTATTCTTGTCTACCCTTAGTTTTCAAATTATAAATATCCTTCATGTTCGGCAATCTGTAGAGTTTTTCATTTCATTTCATTAGCATTTTGTCAGATAGCTCAAACCCTCTTCTGGAAGGCAAAGATGAAGAAAATTGTGTTGAGGGCAGAAATTAACTGCGAGAAATGCAGGAGAGAGGCATATGAAGCAATTTCCAGGGTGGAAGGTGTTGAATCTGCGACCATTGATATTAAGGAGAAAAAGGTTACTGTTATTGGAGATGCAGACCCTGCTTATTTGACAATGGAA…
comp772_c0_seq1(isotig14172)	CGGTAAGATCGGAAGGAGCTAACTAATCCTTGTTAAATTGCTTCTCCGGCTTGCCTGTGACCGTGAATTTGTTTTAGACAGCTGTAATTTGAATTATATTAGGGTTTTATAGGCTCTACCTTTGAAATTTGAGTCTGATTTCGTCAAATTTGCGCCGACTCGAGGACCTTGCCGGAGCTGCCGGGAGTGGGATCTTAAAGCGGAGAAGATATTTAAGGAACGCGGGGTGGGACGTATAGACGCGCTTCTGACAGAGTATTTTTCTTCCATTAGGTTTTGTTTACTCAGGAAGAGTTTCTTGGCGGATATCTGTCGGAATTTGTGTTTTTGAGTGGAATTTGATAGCAGCAGGTGAAGATGGTGAAGATCTGCTGCCTTGGAGCTGGGTATGTTGGGGGG…
comp773_c0_seq1(isotig17635)	TTATCACGTTGTCCAGTTATACATTTTCACACAGGACAAGCAACCATTCTCACAAGAAGCGTAGGCTTTAAGCCATTACGATGTTTGTGTCGCTCATTCCGCTGAATTGACGTCCTCGTTTACCGAAATGGGATAGAAGAAAAACTTTGATTTGGTTACTCTCCTCTATTTTCGTTACAGTTTACTCTGGTTGGGGAGCACTTAATCGGTGTCTGGAGTGTTACAAGTTTTCCTGGCAAATTGTGATGACGCAATTTCTCAATGTGTTACTTGATTGTATTTTCATTTGAATTGTAAAACTCAGGGTTCAAGCATATATGAATGCTTATTAGTTACATTCCTATGCATGTCTTGGGAGGCCCACAGCTGTGAGTAGCAATCAACCACACTCCTCGTGAC…
comp774_c0_seq1(isotig12980)	TCTGTTTAGGTTTGCAATTTGTTGGTTGGGGTTTATTTCAAAATATATGTTTTGCGACTGAATTGTTCGTAATTCCAATCAAAAGTGATAAACCAGTTTTGTGATTTCAACTTTACATACATCATTCCGATGTATTTTAGAATTTATTAGAGAATTTCTCTACTGAGATCGCAGTGGTGGGTGTTTGAGATGGGAATTGAAGTATAATTAAGAAGTATTGTGTGACGGAAAAATCTGAGGCCATGGAGAATTACGCTGTTCAAGTGATGAGTTTGTCTCCAAATGCAACCGAAAGGGATGTGAGGGATTTCTTCTCCTACTCTGGAACGGTTGAGACTGTTGAATTAGAGAGAGTTGGCGAGGAAGCCCAAGTTGCTTTCGTGACTTTCCAGGAGTCCT…
comp775_c0_seq1(isotig27001)	ATTCTTTTGTTCTCCTCGAGGATTTTTGAGTGGTTGCGGAAACGCAAAACCATCTCAAATAGGTAACTATTGTAATAATTGTGGGGTTCACAGGTTCGAATCCCCGTAAATAACACAAAGGGGCTTACAGAATCACAGGGTCTTTTCAGAAGATTTATGATCTGTGATTATGTCGAGCGGAGGGGCAGGCGGTGCCGGGCAAGGTAATATGCCTCCACAAAAGCCATGGGAACGCAGTGGAAGCTCATCTGGTCCTTCTCCATTCAAGCCTTCTTCAAATGGTCCCACAAGAACTGTCATAGAGGCAGCTGAAGATGCAAAAATTGGAGAGAAGAATTTGGATGCTGAAAGAAGCGTGTCTGTTGCTAACAGAAGTAACATTGGTAGACCTATGCCACC…
comp776_c0_seq1(isotig05111)	GGCTACAAACGAAGGCCAGAAGTCATCTCATACGTCAAAAAGCAAGGGTAGTGGTTTTTTGTTAAGCCGGTTTCTTGTAAGCGGTTTTCAAGAAGTTGTTTCGTGTGAAAGGCGGTTTGTCTTATAGTTCTGCGCAGGCTTTCAACGTTTCCGACAGTTCAGAAAGCCGCTGGCTTAGAATTTTGACGACTTCAGAGACTTACGGTTTTGTTTTTAGAGAACGTAGAAAGAAGGCTTTCGTGAAAATGTCAAACCCGAGGGTGTTCTTCGACATGCAGGTTGGGGGCATGCAAGTCGGTCGGATTGTAATGGAGTTGTACGCCGACAGCACCCCTAAAACGGCCGAGAATTTCCGAGCCCTGTGTACGGGCGAGAAAGGCACTGGCCGGTCAGGTAAGG…
comp777_c0_seq1(isotig08501)	CACGGATTTCAGAAGGCTTTATGGCATATCTTCAAACTAGTTTTCTAAAACCGTTCAAATCCACCGACTCATAAATATCCTTATCGTGTTTTAGCCTCCGGAATTGATATTTAAATTCACAGCTTCGAACCAGACAGCGAGAAATTGAGCTTGCAGTTGGCAAGTGTGCTATTTCTTCGTCTGAGGGCAGTACGACGTGGGTGTTCAGAGATTTATACAATCTGCCTTTTTTCCTGAGTGTTTTCCAGCAGTTGAATACTGTAACTATGGGAAGTTTGCCTCCACTCACTGCTGATGCAATTGCACTCACTGAAAAGAAAATGGACATGACACTTGATGACATCATAAAAATGTCAAAGAAAAGTAAGCCAAAGGCAAGGAAGCAGCGAAGCTCGAATA…
comp778_c0_seq1(isotig31400)	GGGAAAAAGAAGGAAAGAAATTCCTCTCAACTCACACGTCCGGTAATAATAATGCCAATGCATAGCAATTGATTTGCAGAGAATATCAGTTGATTTGCAATGGATTGAGATGGATTTCAAGTGAGGGTTTCAGCAGGATTTCGATTTTCAATTTCGATTTCTCGGTATCGATCTTGTGACGCAGGAATTCGTGTGGTGATTATTATTATTAATATCTTTGTGTGATTATGAATGCGGCGGATTGTAACGTAGAGGGGCAGGGCGGGTCGAGCAACGAGCCAGGTAGCTCGTCGTCGTCCCCAGGTGCTGTAGCGGCGGCGGCGGCGGCGCCGCAGCTGAGCCGCTACGAGTCGCAGAAGCGTAGGGACTGGAACACGTTCGGACAGTATCTGAAGAACC…
comp779_c0_seq1(isotig39686)	TATGTATAAAATGGTAGGGTTTTACATGTTGCACAGAAGGGGACTCCTTTGTTCCAAATTGGAAGTGAGGTTTTAAACGCCTGTAAGAAACTCCCGAGCGATTATCTCTCCAATGGCTATCGGCGGAGCTACGATCGAAAAACTGAAGCAGACATGGCATGCTCAAGTCAATGACGAAGAGAAATGGGCAGCCAACATGCGTTTACTTCGTGCAGCTGGTTTGTTTGCTGGTTCTATCTTCTTGATGCGGAATTTTGGTGATTTAATGGCAGTTTAGAAAATGATGAGCAATGCTGGTGTTTGTCAGACTGATAAGTGATTCACCAGCCCTTGCATACTTCAATTTATGCATATATGACCATATTCTTTTTCTCTAGACACAAGGAGCTTAATGAGAAA…
comp780_c0_seq1(isotig29613)	CCCGCTCCTTTTAAGAGAAACGATATAAATATTGGGGTTTAGAGCAATATATGGTATTCCTTCGTTTTCTTTGTATCCGTCTACCGCGGTGCATTTCTAATTATCAATAGATCCGATCGGCAGGCCTCTGGTCTTCCTGGATTTGGCGTTCAATTGGGTATCCAAATAGCTTTTGATCGTGAAAAATGGCTCTTCCCGGCCAGCACGCAGATTGCCCAAGTTTTAAGCTTGTGATTGTCGGTGATGGAGGCACTGGAAAAACCACATTCGTGAAGCGCCATCTTACAGGGGAGTTCGAGAAAAAATATGAGCCCACTATTGGTGTTGAAGTCCATCCTCTTGACTTCTTCACGAATTGTGGGAAGATTCGTTTTTACTGCTGGGATACTGCTGGTCAGG…
comp781_c0_seq1(isotig27774)	CAGCCCAAAACATACCCTAAAATACTTCCAACATCTAGAATTGTTGCCGAACAAGCCTTGTTCCCCATTTTTGACGAGCAAGTGTTGAGACAGTCTAAAGAAGTGAACACCATGGCGGCTTCAGCTTCTTTCTCAGTGGCTACTGCCCATGTTCATTTCAATGCTATGCCACCATCCTTAGAGCTGCCATTGGCAAAAGCCACATGTTCTCGTGCTTACATGACCAGTGCCTGCGCCATGGAAGTTTCTTATTCCTCCTCCTGTCCATCCAACACTGCTTTTGTTATTACCCCTCTTATGAAGAAGAAGAGGGTGTTCAGATTATTTTCATCGATAATAACCCAAGAAGGAATGCCACTTGCAGCGAATGAGGAAGAAGAGGAGCCACAATTCTCTGAA…
comp782_c0_seq1(isotig36578)	AAAAAAGCATATATAGCACACTTCGATTGCCGAAGTCATTGTGGAAATAGAAAAAACTTACAAAGCGATCTGTAAGATACCCTAGAAAGAGCCATGACGTCTCTGATAAAGGGAGCGTTGGCCAAAGCAACAAAATCCACAGTCGATTGGGTTACCATTCAATACTGCAATGTCGTTGGCAATCGCCTCAGGAAATACGGTCTCCGCCACGACGATTTGTATGATCAGTCCTTTGATCTGGACTTACAAGAAGCCCTCAATCGCTTGCCCCGAGAGGTAGTGGATGCTCGCAACCAGCGCATTAAGCGTGCTATGGATCTCTCAATGAAGCATGAGTACCTGCCTAAAGAATTGCAGGCGGTGCAAACTCCCTTCAGAGGTTACCTTTATGACATGCTG…
comp783_c0_seq1(isotig29321)	TAATTATTATGTTTTCACAATCTGGATCTGAAAACAAGTTAAAGTGGAGTGGGAGTATATGTTGAGTTTTCGATAGAAACGAGATATGGATGTTGAAATGCAATGAAAAACCTAACATTATAAGACCTGTCTCCGCACCCTTAGTTTGGCAAGGCATTCCGACAGTGTGTAATAAAGAATACTTCTGGTTTTCATTTTTCTGCAATGGCGAGCATGGCAGCTTCTTCAGCCAAGGTGCATGTAGCAGCATCTCTCTCTTGCAGGCCTAAACAGGTTGCTCCCAGATACTCGGGATTCAAGGCAGTGTCATTTGGGCAGCAAAGATATGTGTTTACATCACTTCGATCTGCACAATTTAATTCTCGCAGTTCACAAATTGTTTGTGCGGCCAAGCCGGAA…
comp784_c0_seq1(isotig24732)	CAAGTTATTATGAGAATGAGAAAAGGATTTGGGTGTTGGATTAGATTGGAGTGGAGTTGAGTTTGAGTTGAGCGGCTGAACTGGTTTCCACATAAATATAAATATATATATATAGAGAGATATGAGATTTTTGATGATATGTGAGGACAGTAGAAGGCTTGTAGGGTCCTGATGTTGTCCTGTGCTGTCAGCTGTTTATCAACAACTGGATGATGATGATGATAATGATGATGATGATCTTCTTGTTGTCGCAGAGCTTTTGAAGGTATTAAAAAAGCCAGAATTGTATGCATTGTGATAGACATAGAAGCATTTTTCCTGGGACACTGTCGATCAGAAAAGAGAAAAAAACATGGTTTTAGAAGCCTTAAACTCATCTTCACAAGTCTTTCTTGGGGC…
comp785_c0_seq1(isotig37133)	TTTAATGAATAAAATATTGGAATTAGGAAAGGGTTGGAGGCTGAGGGTATTAAGCTCTCATCTGGGAGGGGAAGTCACACATACCAACATGGCTTCTGAGTCTGAGAAGGAAGCAGCTCTCGCTGCCATACCCGACGATAAACCAACCATATTTGACAAAATACTGCAGAAGGAGATCCCTAGTACTGTGGTTTACGAGGATGATGAGGTCCTTGCATTCAGGGATATTGCACCTCAGGCACCTACCCACATAATTATTATTCCCAAAGTAAAAGATGGTTTGACTGGCCTATCTCAGGCAGAAGAGAGGCATGAACATATTTTAGGTCGCTTGTTGTACACTGCAAAAGTTGTTGCAAAGCAAGAAGGGCTATCTGATGGCTTTCGAATTGTCATAAA…
comp786_c0_seq1(isotig42811)	TAGTGCTGTCACAGTGCGCAGCACCATTAGAAGGTTGAGGGAGCAGACAGAAAACTGATTCTTCTCTATTATTTTCTGGCAGTTTTTAAGAAGTAAGAAGGAATGCACTTGAACCAAATGTTGTTTTGAAGAGCCAAAATTCTTTTTATGAAATTTGCCTCCAATTTTTTGTCCTTTTAGAATCGTACAAGTTATTTTTATTGTTGGAGTTTGTGTTGTTGGTCTGTTAATTGTGGCAATTGTGTTTTACCTTTATAAATGCTCAAAATGGAAATGTTATATAATTATATTGGAAAATTTCATACGAGTTCAAGAAAAATGGGATTTTTTATATGTTCAC
comp787_c0_seq1(isotig27481)	AACGATTTAGTAATCATCAAAAGGAAAAACCCTATCTAGGTCTAGGGTTTTATCCTACAAAACCCTAATCCTCCAAAGCAGAGCGTCCTTTCTTTGTTCAATACACCACACAGGGGAGAGGCAAGGGGAAAAATAAAAAAACAGGAGTAGAAAGAAGAGTTTGGTAAAGCGAGGAGACATGGCGGAAGCACTGGTACTGCGCGGCACTATGGAGGGGCATTCAGACCAGGTGACGGCCATCGCGACGCCCATCGACAACTCGGATATGATTGTGTCGGCGTCGCGGGACAAGTCCATCCTACTATGGCAGCTGACCAAAGATACGAACTATGGCGTGCCCAGGCGGCGCCTCACGGGTCACTCTCACTTTGTGCAGGATGTGGTGATCTCGTCCGATGG…
comp788_c0_seq1(isotig28424)	CTGCAAAATAAAAATCTCACCTCGCTTTGCCTCTAACCTCCGTTGGGCTGCTTCTTCTCATTGCCAGATCCAGAGCGAAAAGGAAAGCTCATAAAAATGGTGGCGTCTACAGAGAACGGAGCGAAGAGCAAGTTGAAGTTTCTTGTGTACGGGCGGACGGGGTGGATCGGAGGAGAGATTGGGAGGCTGTGCGAGGCGCAGGGCATTTCATACGAGTATGGAAAGGGCCGGCTTGAGAACAGGTCGCAACTGGTGGAGGACGTTGAAACCGTCCGTCCCACGCATGTGTTCAATGCGGCTGGCGTCACGGGTCGGCCCAACGTCGACTGGTGCGAATCGCACAAGGTGGAGACCATTCGAACCAACGTCGTCGGGACGCTCAATCTGGCCGATGTCTGC…
comp789_c0_seq1(isotig36412)	GATCACAGCTAAAAGCCAGAAGAGCAAGTAGAGAGGAAAACAAGTGGTAATTAGAGAAGATGGTGGTGGGAAGCGTCAGCCATGAAATCGAGTCTCCAGTGGAGGCAAAGAGATTGTGGAATGCCTTTGTGAAGGACGGCCATAATCTTCTGCCAAAGCAAGCACCAGAGATTTTCTCAAGCATCATATTCGTGCAAGGCGATGGAGGTGTAGGCAGCATCAAGCAAATCAATTTCACTCCCGCCAACAAGGATTTCAGCTACGTGAAGGAGCAAGTGGAGGAAGTGGACGAGGAGAAGTTGGTGTACCGCTACAGCCATGTGGAAGGAGGACTGCTGGGAAAGAAAGTGTCCTTTGCCAAATACGAATTCAAATACACCCCCAAACCAGAGGGAGGGT…
comp790_c0_seq1(isotig30392)	TGCAGTGGTGGTGAAATGATCTGAAAGCAGCAGTGTACTTTTACAGAGGGCAGATTTTTAAAATTTTGGGGTGTTTCTGCTTGATTGGGCAAAAATGGCTTACAGAGCAGATGATGATTATGACTATTTGTTTAAGGTGGTGTTGATTGGAGACTCTGGGGTCGGAAAATCCAATCTGCTGTCAAGATTTACAAGGAATGAATTCAGCTTGGAGTCCAAATCTACCATTGGAGTTGAGTTTGCAACAAGGAGCATCACTGTTGATGACAAGGTCATTAAGGCCCAGATTTGGGACACAGCTGGTCAAGAGAGGTACCGAGCTATAACAAGTGCTTATTACCGAGGAGCTGTTGGTGCATTATTAGTGTATGACGTAACCAGACACGTAACCTTTGAAAA…
comp791_c0_seq1(isotig30212)	AGGAGGAGAGTGATGATGATATGGGATTCAGCTTATTTGACTAGTCTCTATTTTGGGAGAATTATTTGATTTAGAATGTTTAAACTGTTTTTGTTTATCATCATGGATTTATTAGTAGTGAGTTGAGAGGGCATGCCATATAGCTTCTTATCTGGGCATAGGCATTTGAATTTTCATGATTTAGCTGAGTAGAACGTGAAGAAAAATTCTTGTAATTTATCTGAAAAACCCAGGCCTGGGAATAAGGAACAAGAATTTATAAAAACTTATTAGAGCTTCTTGCTTGAAAGAGTTAACAAATGAGTATTAGAGCTACTTGCTTGAA
comp792_c0_seq1(isotig40595)	GAACACACTCACTCATTTCTATTGTTCATTGCTTTTTGCGTCTTATTTTCTAAGCTATAACCAACTATGGCATCCAACCAGCAGTATGATAGTGAGCAACCGAAGGTACAGGAGCAGACTGTGATGGTCCACTCTAAGGTTTATCCTACAAAGATTCTGGGCATCAAAGATTGTAATGTAGAGCTTGTTGAGTTAATTCTGCCTCATGAGAAAGTTGAAGTTAAATGGGAGAAAGTTGAAATTATATATAATTCAGCTCAGCACTTTCTCCTCTTGAACCAGGAGAAGAACAAGGCCCTTGCTCATGGCCCTGCAGGTCAGAAGGTTTTTCTGGCCGACATTACGTTTAATAAGAATGCCGTTACTCATAAGCCGATTATGCTCTGGAAGGTCGATGAT…
comp793_c0_seq1(isotig29980)	AAAAATACTAAATAAAAATATCCTTTCTTTCTCCATGACTAAATATCCCATCCGCGCCATACAATGTGCGACAACAGTTCAAAAATAATGCTCTTTCCCCATCCTCTTTTATCCGTCTGCTAACAAGATTCTCATGTGTACTGGACATATGTCTCTTCAGAATTGTCTTCAGCCACTTTAAAATCCTTTACAAGTGCTCAGGAAAAAGCAGCAAGCACCAATTTCTGAGGGGGCTGAGAATTAGTTCGAGCTACTGTAGAGGCGAAAAAGGAGGAGCCATGTCGGATAAAAAGGACTGCGGCAAGCATCGCGGCATCGGTGTCAGCCCCGACGGATTGTTCAGAAGACGGCGAGCCGTGGGCAGTTGCTGCGGCTGCCTGCTCTTCTTGATCGTACTCG…
comp794_c0_seq1(isotig17693)	CTTTGCTGTCCGAAGAGCTCTCATTCACTGGCAATCATTTCTGTCAATTTTCCAGAATCTAGGTTAAGTGGTCGAGTCTTGGAGAGCTTGGGCCAATAATGGCAGAGGATGCGGGGGAGTTTTACGTTCGGTACTATGTGGGGCACAAGGGCAAATTTGGCCACGAGTTTCTCGAGTTCGAATTTCGACCTGACGGGAAGCTTCGTTATGCGAACAATTCAAACTACAAAAATGATACCATGATTCGCAAAGAGGTTTTTCTAACGGAGGCCGTGCTCAGAGAATGCCGTCGGATTATCGCCGAGAGTGAGATCATGAAGGAAGATGACAATAACTGGCCTGAGCCTGATAGAGTTGGGCGTCAGGAGCTTGAAATAGTGATGGGGAATGAACACATTT…
comp795_c0_seq1(isotig28741)	AGCCCAGAGGAAGATTTTCTTTTTCATCGTGTTTCTTCACTCCTACGAGCAAGGGCAAGGGTTTTGAAGGCGGAGGTAGAAGAGAGAACCATCTGTATCCATGGCTTCTGCTCTCACCCTATCCTCAAGAAGTGCAACTACATTTTCCTCATTCTCCTCTTCTTCCTCCTCCAAATTGGTGCCAGCTTCACAGCGAACTGTGAGTGTTATTCCCAAAGCTGCTGGGAAGGCGGATAAAAGTTTAAGCAGCGGATGCAGATGGGGATGGACATCTCGCTCTCTCCATGGCAACACCTCCTTCAAGAGAAGCCTCGTCGTCAATGCCACCAGTGAATTTCCATTGGTTGGAAATAAAGCACCTGATTTCGAAGCAGAGGCTGTTTTTGATCAAGAATTTAT…
comp796_c0_seq1(isotig27600)	TTTATTTTAACTATTTTAGACTCTTCAGTGGAGTTTGTACGCGCTCTTGTGGCCGCCATTAATGAGCTTTTTACGGATTCCTTCTGTTCATCCTCGATCTCACCTTGTACCCATCACCATATTTATTTTCCTTACTTCTATTCTCTTGTAACCCTTGCAAAATATGCAAATCTGATGTTACCCAGTAGAACTTCTTAGAGATTGATTTTGAGCTGAACAGAGAGGTTTTAAGTTTTAGTTCATATACTGTTTAAAAATAGTTTTATCTCCCCAGATTCAAATTCTGGTGGGCCTGTTTACGTTTTTGAGCTTCTAGGGTTTTCCAGAGTGTTTTGGATGGACCCGTTTGGACCTCCTCGCAAAAAGCTCAGGCCTGAGGGGTTTCTCAATGGAAATGCA…
comp797_c0_seq1(isotig25913)	CGGGGGCAAAGAAATATAGAAAAAAGCTAATCAGAGCAAAGCAAGGTACATTCGTGCCTCCCTTGCTGTGAGGTCCGGAGTTCGAGTCCCTGGCGTGGAGATGGTGCCTCCGCGGCAGCATTGTTTCTATTATCTCACAGTTGTGATTCTGAGCTGGTGCTTCTGTACTTGCAGTTCGCACAACATTACTAACGTGCTGGCAGGGCACCCGTCGCTTAGGCTGTTCAACGAGTACCTCACGAAGACAAAGATCGCAGACGATGTGAACAGTCGATCTGTGGTTACAGTCCTCGCAGTCTCCAATGCATCCGTGGAGGCCATGCTTAGCCGAGGTCACGGGCTTCAAACCCTGAAGCACATCTTCACCCTGCACGTCCTGCTTGATTACCTTGACAATGC…
comp798_c0_seq1(isotig14806)	CTAGAACAACAAATAAAATCACGTCGATACCCTCCTAAATCTTTTTTTCCCTTCCTCGCCCACTAAAGAGAAAACCCTAAATTCCAAGTAGAATAGAAACCCTAACATTAAAATAAAACCCTAGCCTTTGTTTGCTTGCTTCTCAGAATTGCAGGCCATTGCACTGGTCAATCGATCGGAGCAGTGGGAAAAAAATGGGGTTCAAGGGTACGAAGGCCGAGAAGAAAGTAATCTACGACAAGAAAATATGCGATTTACTGGAAGAATATACTCAGGTGTTGGTGTGCCTTGCAGACAATGTGGGATCCAATCAGTTGCAGTCCATTCGACAGGGTTTGAGGCCCGATTCAATCGTCCTAATGGGAAAAAATACCATGATGAAAAGATCCATTAGGATGT…
comp799_c0_seq1(isotig24491)	GGCTCTCTCTAATTTTGCTTCAAGTCAGAGAGATAAGAGAGCTGTGGCTGCTCTGAATCTCTGCAAAACTTGCACGTCGCGGAGAGTTTAGCTAAATTTTGTAACCCAATTGCCTTTTTTGTGTTAATTCTAATTCATTTTTTGATTAAATTTGTTTGAGGGCTGCTCCAATTGGGAGAACAAGGAGACCCAATTCACAGATTTAGAAAAGGATTTGGCGAGGAATTATTTATTAATGGCGTGCTAAACTCTGGCTACACTGGCACTTTATTGTTAGGCCCAAGCAAAACACTGTATCGATTGTTCCGCTTAATTTGCAAATACACAGGCATGGCCGTTCAATTGACTGTAACCTGCCCTGCTGCCTGGTTCGCTGCCTCTCTATCAGGGGCCTGCGGA…
comp800_c0_seq1(isotig29013)	CTAAAAAAACTAACCCGTTAAAGCAGGTCGATTCACATGCAAATAGGAAAACGCGTCTTCAGCACAATCGAGGAAGAAAGAGTAACGAACCAGGTCATTCGATTTCAAGGAAACTTCCAAGTTTATGCAACCATTATAAATTAAACAGGCTGGTATACGCTGGTGTAAGAGCTTCGATCTATCGAAAACAAGAAGCCCGTAGCGTTTGCAAAGAAGGACGAGCAACATGCCTTATGGAACTCTTGAAGTGCTCCTGGTCAGTGCCGAGGGGCTCCAGAATTCTGATTTCCTCTGCAACATGGACCCATATGTGATCGTCAAATGCAGAACTCAGGAACAGAAAAGCAGCGTTTCATCCGGTCAAGGCAGCAATCCAGAGTGGAATGAGAAATTTGTGTT…
comp801_c0_seq1(isotig35889)	GACTGTGATTTCAATCGCTTGCTTGGTGAAGTGATACTCCCACTTGTAATAGAAGACTAAGCTTGGGTCTTCATTGAAGCACCATTCTCATTTGATTTGTTGCACAGGGGCCTTCGGTCTCTCACCAATACAGAGAAAAAGATACACTTATTAGAGTATTTTAGAAATATTTGAACATACCACTAGTAAAGAATGAGTACAGAGGAAGCTGCAGCTACACTGGCCACTGACGTGGAGAAGCTTACCATAACACCATCTGGGCACACCATTGAAAGCCCTGAAGAGCCCAAAGCGCCTAAGGTAGATTGGGCCAAGTATTCCAAGAGGGTGGTGATCAAGAAAATAGTAGGCCGCCCTGACAGTGGCCTTGGACTGGTGGGACAAAAGGTGGTGGTGGGA…
comp802_c0_seq1(isotig57388)	CACAAATTATCGCCCATCTCCTCAGCCTCTCTAAAAAATGGCTATGCTCCATCTTTTACTTGTTTTGCTACTGGGCTGTGGTGTAGCTCAGAGCAGTAAGCTTGTAAAAGTAAGTCCTTTACTATTCAGTCGCGAGGACACAGAGGAGAAGGAGAACTGCTCTGCGGCTCAGCAAAGGAAATCAAGCACGAGCTATCCTCTGATGCACGTCCAAGCCCACTGCTCCCCTTTCCGCAACAACAATTCAACGTGGCTCACCACGATGCTAGAGTTAATAGAGGGCGACATCCAGCGCTACCGCACAATGACGCGGGTAGCGACCAGGTTCACTACACAAGAGGACGCCGACGTTCCTTTGGTTCTAAAGGGCGGAGGCTATATAATCAATCTGGGCTTTGG…
comp803_c0_seq1(isotig27484)	GCAGCTTAGGCCAGAAGCCTCGGCTATAAAACGATTTTGTTGTGCAAGCAACATTCATCACATCAAAAAGGAGACAATGGCGGGTAGAGTGGATCTGGATGGAAGGGCACTCGATGCCATCACAATCTGTATGATCGGTGGCGGGGGTTTCATTGGGTCTCATCTGTGCGAGAGACTGATGCACGACACGAACCACACGGTGCTGGCGGTGGATGTTTACAGCGACAAGATTGAGCATCTGCTTCAGCCGGGACAGCCATGGTCCAACCGCATTCAGTTTCACCGAATCAATATCAAGCACGATCCCCGCCTCGAAGGCCTCATCAAGATGGCGGATCTGACCATCAATCTAGCTGCTATTTGCACACCAGCAGATTATAATACACGACCTCTTGATAC…
comp804_c0_seq1(isotig59897)	GGTCGCATTGTTTCCATCATTCCAATTTCCTCTTTCTCTGCGTTAAGGTTTTGCCTGCCCTTCTACTCGTATTCTTTGAAGGCTGCTCTGCTTTGCGCAAATCTTTTGCACAAGACGATGAGTAAATACGTGGAGATGTTAGATCTGGGCGTGAGGATCGCTGCACGCTTCCACTCTCATTGTCCCCAAACGGCTCGGCTCTATTATCATCCTCCCAATCCTAACCACAGTAATTACAGTCACAATTCGAGCGCCAGGAATGAGGCAGCGTGTGGAGAGGGAAGTGTGGGTATGTATGCCTCAACGGCAGCCGCGGAGGCATTTGATATGGTGTGTGCTTGTGCCTGCACGTAGTTGAGCCGGGATTTTATGAAGTGAAGGGCACGGGAACCATCCCCA…
comp805_c0_seq1(isotig16127)	TTCCCGCCCCAAGCAAATATTAAAAAGACATTTTCTATTTAGCTCAAGAATCACATTCCACCACGGGCCATTGCCGGTCACCGTTGGCACCGGGCTGAGCAAGGGCGGGTGCAAGTCGACCCGTTCATTACATTACCGTTTATTAGCGGTGAGATCGAGGGATCAGAGAAACCAAAAAGGAAAGGGAAATCTTAAACAAAAATGCATGGAGAAGCAGCCAGGACGCAGATCGGATCGGATCTCCCTTTTTTCCACTGTAAAAACCAGTGAATAAGGAGAATAATAAGACTGGGCAAGGAGGGCAGAGGATATGTACAAAGAGCGGGGTGCAGGAGGGGTTGAAGGCAGAACGGGGGCATTAAAGTCAGAAGCTATTGTCCGGGTGGATCCTCCTTCAGA…
comp806_c0_seq1(isotig41255)	ATATACCAGATAATTTCAGGTCTTTTTGTTCTCTGCTCTGCACTCGGTGTCTGTAATGGCGCACCATGGCCTCTTTGTCACTGCAGCTTCTCTTCTCTGCGTTATCGTCGCTGCAAAGGAATTTCACGGGTACTTCTCATCTTCAATGGAAGGAATGCAAGCTATGACGATTGAAACACAGGCCTTCTATACTGACATCAGCATGGACGTATTTTCCGCACAAAGGCTACTCCAGGGTAAGACAAATTCTATAGGCTATGATACTCTTCGTCGTGAATTCACGCTCTGTAACAAAGGACAGCCCTATATGAGCAATTGCGTCTCTAATCCAACCTCAGTAAACCCTTACACAATGGACTGTCCCAAAGTCACTCATTGTGCACGGGATACCAGCGACAA…
comp807_c0_seq1(isotig32080)	AAATCCTTCAAAGCATATTCCAAGTTGCGTGTGGAAAGAATGAACAAACGAATGGCTGGAACTCGTTTGAAGAGAGCCGCTGAGGCAGAGAAGGATGAGAAAAAATGATTTAATGAAGTGTTGGGTTGAAGATAACATGATTAGCAATGTGAACATTTTAGTTATTGATTAGCTAAACGTACATTGGAATTGGGTTGTATTGAATTTTTGTGATATTCTGCTGCATCCATTAGATGCATATATTCTGATGCAGCCATCAATCAGAATCAAGAATTAAACAATCTGCCCCAAAATTCTAAATTTTGAATTTATCAAAATTTTCAGAATTTACAAAACCAATTTAAACTTGGTGTTTATCACTTCTTTATACGTTATTAATCTTATTGTTGTCTCCTCTAC…
comp808_c0_seq1(isotig26173)	AAATCACGATCAGACCGACAGCGATAGCGATTTAAAAATCTCAGATTGTGTGAAAACCCTCGAACGTATTCACATACGACAAGCCGAACTAGTTTACTTTTACGCATATACACAATCTGAAGGATACACAACATATGCACTGATATACATATTGGATCTAAACAAACACAATTGACAAAGCACAACAGCCAGACCTCTGATGATCGACGTAGATAAACATAACCTCGTTTTAGGAAAACAGTTTACAGAATCTATCAGTGTTAAAAAATAAATTCTCCCAGGTGTAGTTGAATTTCGCCAAGGAAAATGCAGTCTCTCGTTGCTTGCCGTGTGCGTTTTCCGCAGTTGAATAACCCTGCTAAAAGCTCTGATAATTTTGAAGTGCATAGAAGCGGTAAA…
comp809_c0_seq1(isotig26515)	AGTTTTGTAACCTCTTTTTCTCTTTTTTAGATCTCGAAAGAAGTTCACGATTAGGGTTTTGTCCTAGGGTTTATAGCAGCTCGTCATTTTCATATTAGATTGGCTAAAGCCAGCAGCAGAAAAAATATTGTTCTGCAAGAGAGTTTAGGCAGTTTTTTACGCTCAAGAACAGTAAAGCTTTCTCAATGGCGGCAACGGCAGCAGCTCGGCCGCTGGTGACAGTGCAATCGCTGGAAAATGAGGCGGCAGACGCTGTTCACTTGCCGGATGTCATGAAGGCCTGTATAAGGCCTGATATCGTCAATTTCGTGCACGCGAATATGGCGAAGAACAAACGGCAGCCTTACGCCGTGAGTACGAAAGCTGGTCATCAGACATCTGCGCAGTCGTGGGGAACCG…
comp810_c0_seq1(isotig24589)	ATTTCCCATGTGTGGCTCTAATTGAGGATGTTTCTTCCCATGATATTCGTCCTCGGAGAAAGTCCTTTTCCCTTTTCATTGCTTCCGACTCTTTTCTTTCCTTCCTGGTAAAGGGAACGAAAGAAGGGAAGCAAGAAAGATGGGGCGGCAAATGCACTCAACACAAACATTAGCAATTGCAATTGCGCGTTCTCCGCATCTCTGTTTTCACGGCCTCATCCGCAATCTGTAATTAAATGCCTTGGTATTCTTTCCGTCATATTGTTTGTCGCAGATGGGCGCAGAAGAGCAATTGAAAGAAGAAATGGCAGACACAGCAGCTCCTTGGGAACTCAGAGACCTGGAGCAGCGCATGAACAAATTGCTCGCGCCACAGCCTGTCGGAGGTCAAGCGATCGA…
comp811_c0_seq1(isotig34137)	CCAATTGAGATATGCAAGAAAAAATTTGCTGACCGTTGAATTTCTTCCAATTGAAATCCCTATCTTCAATTGGTATCAATCCATTCCGTCCTAACAGGCCTGTAGCGCAAGAAAATCAATTGAATTTTCTTGAACAATGGCAGCTGCTGCATGTTCGTGGGCACCCACAGGCCTCAGGGGTCTCGCCCCTGTAAGCCAGAACAAATCCCTTGCTCCTACCCAGGCCTCATTCCTAGGGAACCCAATAAATTTGAAGAGGAAAACTAGCTTTCGGAAGAAAACAAGTAGTGGCAAAGCATCCCCTCTTCATATTACCAATGCTCTTAACCCTTCTTTAGTGATCAGCTTGAGCACAGGAGCCTCACTGTTCCTTGGAAGGTTTGTGTTCTTCTCGTTTCA…
comp812_c0_seq1(isotig80693)	GATTGCATGGACAGCGCATACAACTGTTGATCGTCGTTATTATTATACTGCTCAAGATTTTGATCTGCTACTGTCAGAGGAACAATGGAAATTCAATCAAGGAGAGAGGATCAAGACTCAAAACCAGTTGAAGCTTCTGTAAAAAATGAAAACGAAGACAGGAAGATCGAAGGAGGAGAAAAATCAGATGGGTCAAAACTAATTGAAGACGTGAAGATTCAAGAAGGGGAAAAACAAAAAGACTCAAAATTAGTTGAATCTTCTTTAGAAAATAAATACAAGGATATGAAGATCAAAGAAGGAGAAAAACAAAAAGAAAAGAAGAAAGATAAAGAAAAGGGTGAAAAGAAAGCAAAGGATCATGATAAGGAAAAGAAGAAAGAGAAGTCAAAGGATAAG…
comp813_c0_seq1(isotig16302)	CTATTTCTCAAGTTTGATTTAGGTTCACAAATTTCTATATTGCTCACACAAGTGTTCTGCATATTAATCTATACTTGGTCTTCCCTCCCTACAAGATAATTCTGATAGGTTTTATTTTGTGAGGGGCAAATTAGAATAGAAATGGCTTCTGCAACCCACGCGGCTGAATCTTTCAGTAATCCATACCAGCATGATTTCGTTGCTGTGGACAGTGTGCAGGAGCTTGCACTGAAGAAACCCAATGACATTCCCCAGAGATACATCAGATCAGAAGATGAGAGGCCATCTTCAACACCACTCCCTTCTCTCTTGACAGTTCCTGTTATCGACATGCAAAAGATACTCTTGCCCTCTGACAACCATGAAAGACAGAAGGAGATGGCCATTCTTTCTAAGGCC…
comp814_c0_seq1(isotig10372)	CTCTCGCCAAAGAGTTGTTTAACAACAAACATTCAGATTACTCTAGATCTAGTTTTTTGTTTGATGTGCGAGAAGCCTTGTGAAAGGCCAATTACCTTCTTTGCAACTTAAAGCTTCTCGAGGATCTCTTCCATGATCACCATCTCAGTATTTGAGCTTGGGAATTCCTTTCCTTTTATTATTGAGACTGCCATCCGCTCTGCATCTGTAGTTATGTTCACATAACCATCTTTTCCAAAGGACATGCACAGCCCCCTCGGTGCCAGGCTGAGCTGGTTCTCATGTTAGAAAGCCAGGCCAAAATTATACCCGTGTTTTGTGGAGTGAAACCTTGTGATCTCCGCCACATAGAGAAGGGAGTATACGCTGATGCATTCATTAAATATCAAGAGAATGGCA…
comp815_c0_seq1(isotig36208)	ATTACGGAAAACTGAAATCATTCAGTTGAATATTGATATGTGGGACCACGAGCAAAAAATTATTTTGACTTATTTTTTTAAGTGATTCATTGGGCTAGCCACAGCTTGCAAATATTTGATCATATTTTCCGTTTCTTCTGTCCTCCTGGCAACGCTTGGATCTTATTGATCAATTTGTTTGCAATTCTTCGGCTCTCATAATCTGTCAGTTTTCTTATTTGATAGACATATACTGCATACGGTAGCATTTTCACGTATCTGAAATTAACATGGGCAATTTATTCAGCCGAAAGACTGATGGTGAAGAGCAGGCAAGTTCTCATGGAAATGTACATATCATCGCTTCCAAACAGGAGTGGGATGCAAAACTTTCTGAGGCAACAACCAATGGAAAGATTG…
comp816_c0_seq1(isotig12759)	AACTAGTTGTGAATGACATGAGATAGAGACACTACTGAAGAATATAGGAATTTATAAGGCATCTGCAAGTCTTTGAAGGAGGTGAGAGATTTTATTATATTGTCAGGGTTTTTATTGAAACGTTTCTTCAATCTGAGGGTTTCTTTGGGGTCCTGTTATGGTGAGAAAGAAAGAGATTTTTCTGCTGTAAATCTGGAGAATAAATGAGGGATTGAATGTTATAGGTGTTAAGTTGTGACATTCGTTGATTATTTCCAAGGATTTTTAGAGTCTGGTTATCAATTTTGGTCTAGTTTGGTGTTTTTTTGTCCTGTAGAATCATGGGTCATGGTATGGTTTGATTTAGGTGGGTGTTTTGGTTTTAGATACCCTTTTTAAATAAAGCCAGTGGGTTGATCT…
comp817_c0_seq1(isotig10641)	AAGCCTATACGAGCACATCGACCAGTGACTATGGAGATTCTATTCTTTGTGATTTCATACCTGCTACTTTTTTCACATCATCAGCTGCTCTCCAGTTGGGCAGAGGCAACTCAGAAATTGGAATACCCATTTCCCTTTATGACACTAGATGCTGAGAAGGCAGCTGCAAGAACATATGATTACATTGTGGTTGGAGGAGGTACAGCAGGGTGTCCCCTGGCAGCAACACTGTCACAGCACTATTCTGTTTTGCTATTGGAAAGGGGAGACTCTCCCTATGGAAATCCAGACACTGAAGACATTAAAGGGTTTTTCAAGATTCTTGGGGATCTCAGCGAGTACCCATATGTCGCTGAGGGATTTGTCTCAGAAGAAGGCGTGGAGTTTGCAAGGGGAAGA…
comp818_c0_seq1(isotig83684)	AATTTGTCTATCCACATATATATAAGTGGATAAGAGCCAGCATATGTGATGGTTGCATTTGTTTTACCTGTGGGCGGCGATTGGCGAGAGCAGTAGAGGGAGTTTGCAGTCACAATGAGGGCCAAGTGGAAGAAGAAGCGTATGAGGAGACTCAAAAGAAAGCGTCGAAAGATGAGGCAGAGATCTAAATAGGTTCAACGTTAATATTATAGACCAGGAACACTGGACAGTTCTTGTTGACTCGTTTTTTTGAAGTGCTGATAACTTCCCCTTGCCATGAGGGTTTTTCTTTAACTTAAATATTGAATACAATTAATTTTTAAGCTTTTATTGAGTTGTTATCTCCTAATATAAATGCATCTAGAGTTCAGTTTGCTTTCCTCTTTAAAAA
comp819_c0_seq1(isotig38760)	GCGGCATTAGACCATCAACGGTGTATACATTACTTCTAGAGAACTCAACGGATCAGATTCACTCTTCATTTTGTGTGAAGAACCATAGTGTGAAGAACCATACATAATCTGCATCTTGTCGAATTTGCTCATTCCACCATTTGTCGGAACTTCATCCTTCTCTTCGCTTCTCTGTGAATTGAACTCTGCACCTTTTCGACCTTGATTGGCTCCAAAATGGTTCTTTCAAATGATATTGATCTGCTTCATCCTCCAGCTGAGGTGG
comp820_c0_seq1(isotig12962)	ACTAGGGTTTTACAAACCGTAAACGTGAGTAAAGGCTCACGGCTACAAGACCCGAGCTCGAGCCGGACCGAGGAATCCATCGGAGATCTAGCTTGCTTTGCGTGCAGATTAGTCTCTGTTAGGCGTCTGAGGAAGTTGCCGGTTTGAATCCCGGGGAAATTTGATGAATTTTGAGCCCCTTTTCGCATTCTGTGGTGGGAGATGCAGCTTTAATCATGGCGAAGAAGTTTTCGGTCAATTTCCTGGTTTTCTGAGGCTCGGCTTTGTCTTCTGAATGGGAGTCAGCGCCTTGGAGGTGCAAGAAGCGCAACGGGGTTGACTGCCGTTAACCAGTTACTCGAGTGGTTCCAGGGTTTGTGCATGGAGGTCGCGGGTACCAAACTCGCCGCTGGCCTCATG…
comp821_c0_seq1(isotig05081)	CAGCAATATTACATAGTCACATCTAGAGAACTTTCTAGGTTAATTGGAGTTTGTAAGGCTCCTGTCATACAACATTTTGCAGAATCAATCTCTGGGGCAGCCACAATCAGAAGTTTTGATCAGGAATCTCGATTCATGAATATAAATCTAAATCTGATTGATGGATTTTCCAGACCCAGTTTCCACAATTCTGGGGCCATGCAGTGGCTTTGCTTTCGGCTGGATCTTTTATCAAATCTTATATTTGTCTTCTCTATGGTGCTCATGCTTTGGTTGCCAGAAAGGATAGTTAATCCAAGCATTGCAGGCTTGGGAATAACATATGGGCTCAGTCTGAACCTCATACAAACCGATCTGATATGGGACCTTTGTAATGTGGAAAACAATATGATCTCTGTA…
comp822_c0_seq1(isotig44489)	GATTCATTCGCTTGTTGGAGGAGGGCATTTCTTGTCTTGGGGCTCGTTAACTGTTGTCTCTTTCCAGCGGTCATGGCTTCCACAGCGAGTCGATGGCTCAGGCCCGAGGCTTATCCTATATTTGTGGCTACTGGGATAGCTGTTAGTATGTGCTGCTTTCAATTGGGTCGTAATTTGTTCACCAACCCAGAAGTGAGGGTAACTAAAGACAACCGGACTGCTGGAATTCTTGAGAACTTTGAAGAGGGAGAGAAGTACGCACAACATGCACTCAGAAAATTTGTCCGCAACAAGTCCCCTGAGATCATGCCATCAATAAACAAGTACTTTACCGAGTCAAAATGATTAATTCTTTATTTGGTAAACATTGCTTAATACCAAATACTACAACATGGCTGG…
comp823_c0_seq1(isotig08892)	TTTGCGGCGGGTTTGGCCATGACAGAGCCTTGATTGCCTCTGTCTGAGATTATTTATTTATTGATTCTCCTTTTTCCGCCGGGATCGGGCCGTGAATTTGTGAGAACTTGAGTGTTTTGTGTTGTGTTTCCCGGCGGATTGGTGAGTATTTGCAGGTTTTTTCGTTTTCACTTGCAGATTTGAGAGAATTTTTAGGGATCTTCAATATTTTTTTCCGAGCCGGCGGGAGGAGAGGTAGATATCCGACTGGGTAGGTTATTTTCAATTTGATGGCACCGATTTCACTACCTCCTGGCTTTGGGTTCCACCCAACGGATGAAGAGCTTGTTGCTTATTACTTGAAGAGGAAAGTGCATGGTTATAAGATTGAACTGGAGGTTATTCCTGAGGTGGACCTTT…
comp824_c0_seq1(isotig33779)	CGCGGGCAAATATAATATCAAATTGAAGATTTGAGGCGAGCCCAAGGATAGCACCAACAGAGATCATAAGGATTGTCTTTCAGGGAATCGATCCGAGGCCGCGGGGAACTCTTTCCTTTTCGAAGAAATCAGTGATATCCTATGGATTCAAACAAGGGACAGGGTGGAATACAGCTCTTATTGGCTGCAGAGCAGGAAGCTCAGCACATCATTGCTTCTGCAAGAGCTGCAAAAACTGTTAGATTGAAACAAGCAAAAGAGGAAGCTGAAAAAGAAATTGCTGCTTATCGGGCACAGAGGGAAAGTGAGTTTCGAAAGAAAGTTGCAGAGTCAAGTGGTGATTCTGGATCCAATGTCAAGCGCCTTGAGGAAGAAACTGGAATCAAAATTGATCAGTTG…
comp825_c0_seq1(isotig12868)	ACTCACAGTACAGGCGAGGAAGGTAACAGTAGCTGACGGGGAAAGCGAGGATCGCTTTGTATTGTAATATGGGCGTAACGCTCCCACTTTCAATGCACTCGCAATCTCGTGTATGGGGAGGCATGGCACCTGCTCTCTCCTTACACACGGGATTCCACACTTCACAGGCTTTCTACTCCAAAGGGAGTAAGCCAGAGTCTCCTGCAAAGCCTCCCCAAGGAACTAGACTCACGCGGAAGATACAGATCCGGATCCAGGCCCGAGCGTCTGCAAGAGGACAGCTTACCGCGGGCCGATTTAACCATAAGCATCGCCGCTTTCTCCCAGTGATCGAAGAAACTCCTGGTTTAAGGCAAGTTGCTGCAAAGGAATCAACTGAAGAACTGATAAATGGAATCA…
comp826_c0_seq1(isotig31389)	TTTCAAGAGTAAGAATGGTGGAATATTTGCTAATTTAGAGGGGTGTCTGTTTGCACTCCTCTCTATTTGACGAGGCCCAAGTGTGCTATATCCTTCACAAAGGAGACGAGTCTTTAATTATAGTAGCTGGTTCATGGTGCATCATGAAACTTCAGGTGCTCGTAGAACCTTTTTTTCAATGTAGCAAACAAAAATATTTCTTGGGATATAGTCTGGTTTTGTATGAGACTACAATTAGTTATTTTGTTTTTGACCTTCTCAAAGTTAGCAAATTATTTTCAAAATTATAATTGTTTTTCACCTTCTAGTCTTTGTTTTGATTTATATTGAAGCATTTAGCTGCTCTCGCAGTATGTCTTTTCAATGTAGCCACGTATCTTCCATAGATTGTAATAATTC…
comp827_c0_seq1(isotig48243)	CCGTATCTACATTCCAAGTCAATTTAGGGAACCTGTCTAGCTCACGCAACTGTAAATGGGTAAAAACCGGTTTCACGGAAAAGGAAGAGGAAACCGAAGAATATAAAGTACTCTGTTCATTGTTCTCTATTGGCAGTTTGGTTAGTTTGGATATGGATTCAATCTGCCTGGGTTGTTGTCCAAATGGTCTGAACATCAACTAATTTTGTTATATAGACCAGGGCTCAGTTTTAATTAGGCTGGTAAAGAAAATATGGAATTCTCGGGTGCCAAG
comp828_c0_seq1(isotig31574)	CGCCTACATTTCTATTTATAGCGTCATCAGCAAGATCTAAATATATAGATACTCTGTGTCGGAGCTAAGTCGGTCGCCTATAATAAATCCTCTGTGCTTTTGACATCTCCTCCATTCTTGCACTCCACAATTTTCTTTGTTTATTATATTTTGTAATCTGTGATTGGAAAATCATGATCATGTTGAGCAGCGTTGTTCGTAACGCGGGGAGGGTTGTTCGTGGGGGTGGAAGCGGAGGGGCGTCGAGCGGAGGCCCTCTTGCCGCTGGCGTTCGAGGATACCACGAGAGGGTGGTCGATCATTACAACAATCCACGCAACGTGGGCTCTTTCGACAAAAATGATCCAGACGTAGGCACAGGATTGGTGGGTGCTCCCGCCTGTGGGGATGTCATGAAAT…
comp829_c0_seq1(isotig26427)	AATCAATCAGCATATTGTTAACAAGCCTGAGATTCCTGATTGTTCAAGCTCCATACGTTTCATTTTGAGGTTTGGATCCGGGTTATTTTGTTGGATCCCCCACAATGAGTTGGCACGCATGGTGGACAGGTTCTCTTGGTTCTAGAGCTGGGAGAGTACAGCAAAACCTTGAAGTCTCAGAGACAAAATCCGACAAGCAAAGAGTGGCCCTGATTATAGGAGTCACAGGAATTGTGGGCAACAGCTTGGCTGAATTCTTGCCTTCGTCTGACACTCCTGGTGGACCCTGGAAAGTTTACGGTGTTGCAAGGAGGCCTAAGCCCGATTGGTCTTCAGATAATTTAGTTGATTACATCCAATGTGATGTACTGAACAGAGGAGAAACTTTAGAAAAGATTT…
comp830_c0_seq1(isotig12724)	AATCTAGAGTTAACCCTTACTTTTGCAAACGGTTTGTGAAGGAAAGCTTTTGGGGAGAAATAAAGCTTTCGGTGGATGCAGCAGATGAAATCAGCGATCAACAAACCCTACTAGTTTTTCGTTGATTGATTATCATTGTCGCCTACGCAGAAGGTTAGGTCGCTGTAAATTCGCAGGTACAGGGAAGAGCAAATTTATGCGTCCATCGTCTCCTTTGGTTTGAGGGAAAATGACATCGAGCATGACTGAAGATAGCATATTTGAAGGCGAGGACGAGCTTTCTTCCATGAGCACTGAAGAGCTTGTAAGAGGAGCTCGGCTTCTTGACACCGAGAATCGTATTCTCAAGGATGAGGTGCAAAGAACAACTCTGGAATTGGATGGCACCAAAGAGAAAAT…
comp831_c0_seq1(isotig13836)	CTTTGCATGACAGCAACAATGCCAAACAAAGCAAGCAATATATTTTGTTTAAAAAAAATAATGATAAGGCCACTTTACTCTCTTCACTTGGAATAGCTGGGATCCTTTAAAGTGCCAAGCTCTCTCTGCTCCTCTGGTACAGTATTATTGTTTGGTTGGTTGGGATATCCTGTCAAACAACAGAAGCAGTAGCAGCTCAAATTCGATAGTAAGATATACACCGCCAGAGAACATATATATACAATAAGTATGTATGTTCTCTTGAGCTGTGGTGAAGAATAAGAATAACAATTCTGCTTCTGAATATTTAGGCTACATTGAGAATTCTTGCCTCAATTCACCCAAAATCCTTCCTTTAGCAGCTCAAGGTGTATGTTTTGATTGATTGAGTCCACCTAT…
comp832_c0_seq1(isotig25634)	CTACCCTGGTGTTAAGAAGGTAACGATCAAGCCTCAGACAGATCGATGGGTGTTCCCGGAAACAAACAGTGGTATCATTGTCCTTGCAGAGGGGCGTCTCATGAACTTGGGTTGTGCAACTGGCCACCCAAGTTTTGTCATGTCTTGCTCGTTCACAAACCAGGTTATTGCACAGCTGGAGCTTTGGAACGAGAGGAAAACAGGAAAGTATGAGAAGAAGGTATATGTGTTGCCCAAGCATCTGGATGAGAAGGTGGCTGCCCTGCATTTGCCCAAATTGGGTGCCAGACTTACAAAGCTTTCTCCAGATCAGGCTGCATACATTAATGTTCCTGTTGAGGGTCCTTACAAGCCTGTCCACTACCGATAC
comp833_c0_seq1(isotig31148)	CTAGCAAGGAAAGTATTGAAAGGTAGAGCAAATAAATTAGGTGTCTTGAAGAGTAGTTGTGGAGCACACCAGGGGCATTCATACAAGTATTTATGCTTCCGTAATTAGAACCAGAAAAACGTGATTACTTTAGCGTCGGTTCCTCTGAAAATCAGTGTCTTCTTGTTTGCTTTGAATCACAGTTCTTGTGTTTTTTTAACAGAAAAATAGCAATGGAGGGATTGAAGGCGTTTACATTGAAGCAGGTCGCTGCTCACAAAACCAAGGAGGACTGCTGGTTTGTCATTGGTGGAAAGGTATATGATGTGACGAAGTTTCTGGAAGAGCATCCAGGTGGGGATGATGTTCTCGTAGAGGCTTCAGGAAGAGATGCAACTCAAGATTTTGAAGATGTAGGCC…
comp834_c0_seq1(isotig45267)	ATTCTGTAAGAAGCATAATAGAACTTAAAGAGGAGCAACGCCCTACTTTCAGGAGGTTATTGCTGTGACGGAGACGAGGTAAGGAAGCTGTGAGCCGAGTTGACACCATTCATTTAACCATGCAGAACGAAGAGGGACAGAATGTGGATCTCTACATCCCCAGAAAATGCTCGGCTACCAATAGGCTGATTACATCAAAGGACCATGCATCTGTCCAAATCAATGTAGGACATGTTGATGAGAATGGTATATACACAGGCCAGTTTACAACATTTGCTCTTTGTGGTTTCGTTAGAGCCCAGGGAGAGGCCGATAGTTCTGTGGATAGACTGTGGCATAAGAAGAAAGCAGAATTAGGACAATGACTGGCTTATAAGGCATTTGAAGAAATGTTTACTA…
comp835_c0_seq1(isotig16930)	TCCACCTTTAATTAAAATATACACACCGGTTTGTTCCTTAAAACATTTTAGGGTTTGTGAGGGTTTTATAAATCGGGATTTATATTCTCCACAGAAGTTTTTAGGTTATGGCTTGTAGAGCATAGGATTTTTTTCAGCTGCAGTAAAATCATGGCGGAAAGAGGAGGGTTCGGGCGTGGATTCGGGCGCGGCGACAGAGGTGGCCGTGGTGACAGGGGCCGTGGACGTGGAGATCGCCGCGGCGGGCGGAGAGGCCGCAGAGAAGAAGAAGAAAAATGGGTGCCCGTCACAAAGCTTGGTCGTCTGGTAAAAGAAGGTAAAATCCGTTCCTTAGAGCAGATCTATTTGTTCTCTTTGCCCGTCAAGGAACATCAAATTGTGGAATCGATGCTGGGCCCG…
comp836_c0_seq1(isotig27502)	ATTTATCTTCGTCAACAATACTGAGGAAGCGTGCACACTAAACTTCTGTTCTTCAACACTCATTCATACACATAATCCATGACGTAGACTTAATCCAAGTTCTAACCCCACATGTGTAATCGCGATTACTACCTACTAACCTCATCCTCCTGTTATTTATTAGTACTGTGGCCTTGCATTCCCACGCACGAATACCTGCAAAAACAATGAAGTCCTTGACGCTTTTGAGACTTCTGTTTGTCGTGGCCGTATTTTTACCAGCCTGTGCAAGGGCATCGGAGCAAATTATCCGTCAAGTGACGGATGAAGATGGAGAGAGTCTCGGCAGTTTTGATGCCCAGAATGCTCTGTTGAATCCAGAGTTGCACTTCGCGAGCTTTGTGAGAAGATTTGAGAAGA…
comp837_c0_seq1(isotig06499)	ATACAGTTTTCATCCGACGTTCGCTCATTTTTCTGTGAGTAATGGCGGCAGTCATGACAAAAACAATGACTGTTCTGGCTCTGGTGGTCATGGTTTCTGTTGCAGTCAGTGCTGTGAGCCCTGGTTTTGCCGATATAAGTTCTGCGTGTCAGGCTTCACAGTATGCAGAGGCGTGCAAGTCGTCGTTGATGAACACTCCGCTGGGGAGCAAGCGGGCGGGAGCTGAAGAAATTGTTAAAACCGCCATAGGATTGTCGTCAGATGGTGTGAAAGAATCGTACCGGCTGTCGGAGTTGATATTGGCCAGTGCAACCGCTTCCCACAACTTCAATTTGACAGTTGCCGCTCGCGGCTGCCTGGAATCGATGAGCGCTGCAATTAGGACCATTTCGAGGAGCG…
comp838_c0_seq1(isotig23946)	TGAAGGCTGATAAATTTGTCGCCTCGTAGAGTAGAAAGAAATTTAACGCTGTACCATTTTCTGTTTTTTTGATTAGCACATTTCAAATTTAGTATATTTTTCAACTACTGTGCTTTGTTGGGGCCTTTCGGGCGTCAAAAATATTTAAATTTTCAATCGAATCACTTAGTCTCGTTCAACAATCAAGTGCTATTTAACTGCCGATCGGCTTGAAAGATAAGTTTGATGTTTGTTTGCAACTATCAATTGGGATGAGTTGATATCATGACGACGAATCAGACGGGGATAAAATACCTAGATATCAGACGTCCCGGATGAAGACGCACTAAACTACTTGTTCATTGAAATTCGATGTAATGAAATTTTGTTTTAGATTTGTTTCTTCTATTTTAATTTC
comp839_c0_seq1(isotig00472)	TCCACAGGGCTTTCCTGCTGAATGCACTCGCCAGGGATCCAACTGAGCTCAACGGATCAACGTACATCAAGTTTCATCAAATTCGTTAATTCAAATTTTTATATTCCTTCATTTTTTGTAGTGATTTTCGGACCCAAGAGACCATATTTGTAACGATCGGATCCCGTTCAATTGAATATGTATCTCAATATTCATTTGTTAGCATTTGAGAA
comp840_c0_seq1(isotig09374)	TAATGGACTGGAGAGCATTTAAAGGCCTGCAAAGTCTCGCAGACAGATCTCAGCCGACTCACGCCTAATATTTTATCTCAAGCTCAAGAATCTAAGGGAAAAGCTGGAAAATCGTCACGCGTTGTGTTGGTGAAAGATGTCGCGGAGATATGATAGCAGGACAACAATCTTCTCTCCGGAAGGGCGGCTGTACCAGGTTGAGTATGCAATGGAAGCCATCGGAAATGCGGGGGCGGCAGTGGGGATCCTTGCAAAGGATGGAGTAGTTCTTGCAGGGGAGAAGCGTGTGACGTCAAAGCTCCTTCAGACCTCCAAATCCACTGAGAAAATGTACAAGATCGATGATCATGTGGCCTGTGCCGTGGCTGGAATTATGGCCGATGCCAACATCCTCATCAA…
comp841_c0_seq1(isotig33929)	GGAAGGTGGGTATGTCAAAACCTTGGTGGGTCAGTTCAAAGCCCACTGTAAACACCCACTGTTTTCCGAACATTTTTGAATGATTTTGGGAGGTCCAAGCTCGTGGGGTGGATAGATGTGTTATTTTTAGCATTGGGTTGTGCAGGGATTCATCTGTACTGATTGAGTTTTTTTGTTTTTTGGGGGTTCTGTAGAAGACAGCACAGGTCAACTTTCTCTATGGCTTCTAAATCCAAATTTTTTTCACTTTCCGAGGTGTCTGAGCACAACAGCAGTAAAGATTGCTGGCTTATTATTGACGGAAAGGTATATGATGTAACAAACTTTATGGAAGAACATCCGGGGGGAGATGAAGTATTATTATCAGCAACTGGCAAAGATGCAACCGATGATTTTGAA…
comp842_c0_seq1(isotig32434)	CCCTAAAATTGTCAAAACAAAAACCTCGGCAATATTTCTTAGTTTCCATTTCTCTTCTTGGATTTCCTGGGTCTGCGTACAGATTAACCGAGAAAAAATGAAAACAATCATCGCTTCAGAAACTATGGACATCCCAGAGGGGGTAAAAGTTGAAATAAAGGCCAAGATGATAAGAGTTACAGGCCGCCGGGGGACACTTACACGTAATTTTAAACATTTGAATCTTGATTTTCAGCTCACTGAAAAGGGCAGGAAATTGAAGGTGGATGCCTGGTTTGGATCCAGGAAAACCATGGCTGCTATCAGGACTGCATTGAGCCATGTCCAGAATCTTATCACTGGTGTCACCAAGGGATATAAGTACAAAATGAGGTTTGTGTATGCTCACTTTCCCATTAA…
comp843_c0_seq1(isotig07470)	GGGTGTTAGATGCCGTTGTTTTAATTAATAACTAACGTGGTAGTTTTTGTCGGCAGACGAAGGGATATTGCGGGCTTATTTCCGTCTCCTCTGTTTAGCAATTTTGCTGACAGAAGCTTTTCGGTTTATTTTTTCTGCGTGTTACCGAGGTCTGCAGAGGGTAAGAGTTTGGTTGAGCAGGATGAAGGTTACAGTGAAAACTTTGAAGGGCAATCACTTCGACATCGAAGTGCAACCCACTGATGCGGTTGTAGATGTTAAAAGACAAATAGAGCAACTTCAAGGGTCTTATCCATCTGAGCAGCAGTTGCTGATTTATCAAGGCAAAGTGCTGAAGGATGACACCACTTTGGAGGAAAACAAAGTTACAGAGAATACTTTCCTTGTTGTTATGTTGTC…
comp844_c0_seq1(isotig78463)	CTCTGGTTCAGGGTCTGGCTATGGTGAAGGCTCTGGTTCAGGGTCTGGCTATGGTGAAGGCTCTGGTTCAGGGTCTGGCTATGGTGAAGGTTCCGGCTCCGGTTCAGGCTATGGTGAAGGTTCAGGCTCCGGCTCAGGCTATGGTGAAGGTTCCGGCTCTGGCTATGGCTATGGAGGTGGCAAAGGGTATTAGACAGAAAGCAATCTCTATTGTCATATTTTCTCTTATGTCGTATAAGTAGGTCTTGCTTCATAGGGGGTGAAGAAGATTTATGATAATTCTTAAGAAATAGCAGTACCTTCCTTATAGAGAATAAACTCCATTAGGAATGTAGATGACTACGTAGTTGTCGTCCATGCAATTTAATGTACTTTGGAGATCAATTACCTGGGTAAATA…
comp845_c0_seq1(isotig33700)	ACTGAATGGTTTTGTTGCTGGTTTCACAGTGTGAACTCTGTTATCTATCAAGTTTTAAAAAGCTTCTGTGCAGATCAGCTAATTAAAGTTTCTCATCTTGTTTTCCTGAATTCAGAGATTGGAATAATTTTCAACTTGTAAGGAAATGGGTGCGGTAGTAGTGAAGTCTTTGGCTGGATTTCTGCTGCTGCTGAATTTCTGCATGTATGTGACTGTTGCTGGCATTGCTGGCTGGGCACTCAATAAGGCGATCGACCATGATTATGTTACTGGACCAAGGAGGACTGTACCAGTGGGGTTCTCGTTTTCTCCAGTATTTTTTCCAATAGGAAATGAAGCCACTGGTTTTATGGTGATATTTTCCCTGATAGCAGGAGTTGTAGGAGCAGCTTCATGTCT…
comp846_c0_seq1(isotig25389)	CCCTCACACGCTCGCATTCCTCCATCCACACACAACGCACAGTCAGGGTTTCCTGCTTTGTGCGTTTTTTTCGAGCGTAGCGTTTTACACAACTCCGCTTGCACATCTCGTGTTAGAAGTGCACCGACGCCGCCGCAGAGCAAATAAAAGCATGAGTAAACAAGGAGGCTCAGAAGATCAGCTCTCCCCTTACAACATGGCGGATCTCGGCTCGGCCTTGCCTACAGGTTCCGCAGCTTTAAGTGCTGAGGATCGTGCTGGTCTGGTTAATGCTTTGAAGGATAAGTTGCAGCACCTAGCTGGGCAGCAATCAGATATTTTTGATTCCCTTTCTCCTGCGGTAAAGAAGAGAGTGGTGTCCCTAAAAGAACTTCAGAGCAAACATGATGAACTTGAAGC…
comp847_c0_seq1(isotig25750)	ATCTTTTAGGAGGATATACAAATTTGTAAAACCTAGAGAGTAGAACCTTGATTATAACAACATCTGCGCTCCTTGCATAGAATCGTGCCCTAACGTTGAGCACACGTCTTCAGAATACCTTTTATTCTTGTTGTTTAATAATATCTTAGTCGCCAGACAACACCGCCTCTCTGTAGATTAATTTCCCTTCTGCCCATTAAAAAGGAATACGGGCTTCATTTGTCCTCGCTTTGTAAGATTTTCAATCGGAGGGGAAAGAAAAATAGAAAAAAGAGAGGAAAGAGAGAGAGGAAAGGAAAAGAAATGGCTGCATCAGCCATGGTATTGGAGCCTAAGTCGGTGGCAGAGGGGCCATCGAGCCCTCGGCGGTGGGTGCAGGGTTCGAGCCCTTCAGAGACC…
comp848_c0_seq1(isotig39197)	GAGAACAGATTTCATACAACCCAACTGAGCTCTAAGATTTTCCTGTCACATTTTTCTTTGCCCTGCCATCATCCATGGCATTCATGAAGAGTTCAATTGTTTTGTGTGCTATTGTGGTGCTGCTGTTCCAATCAAGTAATGTTGCCAGGGCTGTGACATGCAACCCAATGGCTCTGAGTTCCTGTGCAAGTGCAATCTTTGGCCCTGCCAACCCAAAGCCAAAGCCAAGTGCTGATTGCTGCAACAAGCTCAAGCTGCAGCAGAGCTGCATGTGTCAGTATGCCAAGGATAAGAATCTCAGCAAGTATATCAACACTCCTGATGCCAAAAGAGTTGCATCTACCTGCAATGTCCCATACCCTAAGTGTTGAGGTTGTAGCCATGGACAAGGAGATACCC…
comp849_c0_seq1(isotig23291)	TTCTCGGCATCAGAGTAGCCACACATTTCTTCTAAAGTTCATCTTACAAGAACTGTTCGGCTGAGAATTTGGCAATATTTACATCATCTGATTAAGAATGGCGGAAAGTTTTTGCTGTTACAAAATGAAAGCACCGCTGCACAACAATTTACGCGAGACCAGTTGCTTAGTGCAGAGCAACTGTTTGCTCCAGCGTTATGTTTTCCTTCATTTCGGTTTTGGATTGGCTTAAGCGGTTTGTGGATGGTGAGCTTTAGTGACTTAAGCGGTTTTGGCAGGTAATTATTCCGTTAATGTTTCCGGTTCAAGTGTCGAGATATTGAGCGTATTTTCAAATTTCCAGTTCAAATTTTCAAATTCTGGCATAAATTGTTTGCTTACAAATGAAGTCATGCTCGG…
comp850_c0_seq1(isotig08721)	GATCGGACACAAAATTACTATCCAATCGATTTAATAAATCCGCGAACCGTAGCTTCTGGAATGTCTCTGGTTTATAAAATTCTCGCACCCCATCCCGATCCATTAACATGCACAGACGTTAAACGGAACCAAGTCTCTAGATCTGTATTTTGGTAGACACTGCAGATTACAACCATACCCTAAAAAATATTTGTGAGGGTTTTGAGAGTCGTAGTAGCAGGCGGGGGGAGAATGTCTCATATCCTTTTATAAGTATATTAAATTTAAATATTTAGTTTCAATTTGTTTCAATATTGGAGATTTATGTCTTGGGGTAGTGGTTGTTAGGTTGTGTTTGTTCTGTTTGGGAAAGGGTTTCAAATCCTTAACGGCAGGTCACGTGGAAACCAGAGGGATAAA…
comp851_c0_seq1(isotig15102)	TAATGTTATGTAGTCTATTTATAACTAGAACAGAGCAGATTGGTTTGTTGCTAAATATCATTTCTGTTATTCACATCCAACGGTGTCAGTACTCTCTGAAATATTTTACCAATCTTATAACCGTTGAGATCTAATAAAATGCCCACAATATGAAGAATGCCCGTACTTGCCCTTGACCATCAAATTTCTGTTTGTTTTCATTTTACGTTGGCTCACTATAGCTAGAAATATTTAAGTACCTAGGATGAGGGAAAACCGTCCAGGTGCAAGGAATCCTAGCATCGGAAGGAGCATTTACTTCCATATTATTGCCCCCATTTTTATCTCTGTAGTTGTTGTCTACTTAATTTTTCAGAAGAGAAGAGCTGATTCGGGAAAAATGGCAAGCAGCAGAATCCT…
comp852_c0_seq1(isotig29403)	TAATTCTCATGCCATGGAACAGGGAATATAAGGGGGCGACATTATTCCATTTGAATGGCTTACGGGTGGCCGGTGGATACCGCACTTTCCTTCATCCTTTCTCCTTAGGGTTCTTTAAGGTCTCGGAGTGAGCTACACACAGAGAGACATAAAATTGGGCGTTGAAGAGAAGAGAAAGAACAATGTCGGATGAGGAGCACCATTTTGATCACAAGGCAGAATCTGGGGCATCCAAGACATTCCCTCAGCAAGCTGGTACTATTCGTAAGAATGGTTATGTTGTCATCAAGGGCAGGCCCTGCAAGGTGGTTGAAGTTTCAACCTCTAAAACGGGAAAGCATGGCCATGCCAAGTGTCACTTTGTAGGAATTGATATATTCAATGGCAAGAAACTCGAGG…
comp853_c0_seq1(isotig33786)	ATTCTATTAAACCCAAACATCTATTGAATAGAACCCTAACCCTACCAAATATATCCAAATTTCGTAACATCATTTCCTTCTTTGCCGTTGTCTGTGTTGAGCTGCTGTAGACTGTATCTCACGGCAAGGGCTTCTCTTCATACATTTCGTGAAAGATTTGCGTTTTTCAGAGATCTTATACATGGCGGACAGTGATGTTGCTGAGAAACCTGCTCCAGCATTGGGGGAGCCCATGGACATCATGACAGCATTGCAGCTTGTTTTGAAGAAATCACTAGCTCATGATGGGCTTGCACGGGGCCTCCATGAGGGTGCTAAGGCAATTGAGAAGCATGCAGCTCAGCTGTGTGTGCTGGCAGAGGACTGCAACCAGCCAGATTTTACCAAATTGGTTCAAGC…
comp854_c0_seq1(isotig34103)	TCCAACATAAGCCTGGCGGTGGGCAACGCGGAGGGCGCCAAGTTTTCGATAAGCAACTTGGTTGCATGGGGCGGTCTCATGGGACAGAACTACAACTACTTCGAGGTGGGAAATCTGGACATTTTCAGCGGGCGGGGACCTTGCCTTAATGGCCCGATCTGCAGCCTGGATCTCGTCTCCGACGGCACGGGCCCACACCACGGGTGGTACTGTAACTACGTGGAGGTTACCTCAACTGGGCCCCACATTTCCTGTGACCAGCAAAACTTCCCTGTTAATCAGTGGCTCGCCACCGATGCGCCGCCATATCAGCTCTCCTTTTCCACCAATCGCTGTACTTCTTCTTCCGCCGGTGCCGCCAATATAATGTAAGTTTCAGTGTTTTGGTGGCGCTGCCGA…
comp855_c0_seq1(isotig29653)	AGACCCTAAAATACAAATAGTTCATGCATAAATAGACTGTCCTGTTACTTCGCGGCGACTGCAACTCTATTTGCTCACAATATCGAACGATGGCGATCATTTCAGATTACGTCGAAGAAGAAGAAAAATCTACCCAAAAAGTGGAAGCAGAATCCTCACCAGCAAGTGGGCCTTATGATGATGTTCTGGAGAAACTTGTACAGCAGAAATCAGCTCTTGATTTCGTCGAAAATGTGATAGATTTCTTGCGAAGGAAGCATGATTTGTTCAAAGACGATGCAGCCGAGCAAAAAATTATAGAGATGGTTTCCCTGGCCAAGCGGAAGGATACTGAAGAAAAGAAGCGCAAATCAGACCGTCAAAAGGTTGAGAAGACTGAACAGAACAAACGCATGAAGG…
comp856_c0_seq1(isotig29080)	GATCGTCGAAATTGGGGATAGCCTCACTGTGGATGGAAGGGCATCATCCTCCAACTCGGCTCAATATTCATAGGTGCAATATTCCATTCCTTTCTCCACTTGCTTTCTCGCCTTTGCCATGGCGGCAGCAGCCCTTAACGCTCTCTCCGTCGCGCCCGCCCTCTCAAGCAATTGCATCTCTAATAATAACGCTGGGCTTCGGGCATTCAAATCAAACTGTTATTTATCAACAAACCGGCCGAGGCTAAGCGTTAAAGCCATGGCAGTAAGCAAGGTCGTCACGCAGGACGACCTGAAGAAACTGGCGGCTGACAAGGCCGTGGAATACGTGGAAAGCGGCATGGTGTTGGGTCTCGGCACAGGCTCCACTGCCGCCTTCGTGGTCGCCAAAATCGGCGA…
comp857_c0_seq1(isotig28799)	CTGCCTCGGATTGCCTGTTTGTGCTTAACAGGTCAGGTACTCATATTCACTCCGCCAGATTCCCGACTAAAGGAAAGATGGTGGATGTAGAGGCAATCAGAAAGGCGCAGAGGGCCGATGGTCCTGCCTGCGTCCTCGCCATCGGAACGGCTACTCCTCCCAACGCCATAGAACAGAGCGACTACCCGGACTACTACTTCCGCATCACTAACAGCGAACACAAGGTCGAGCTCAAGGAAAAGTTCAAGAGAATGTGCGAGAAGTCGATGATAAGGAAGAGGTACATGTATCTGACGGAGGAGATATTAAAGGAGAATCCCAACGTGTGCGCTTACATGGCCCCCTCG
comp858_c0_seq1(isotig38939)	AATTTCTCTTAAAGCGTTGCTCTAGTCTTTGACAGATGCTCTCCGCAATACCCAGGCATCGAAGGAGCCAAATAATAGTTGGTGTAGCCGGAGGTGCAGAGGAAAGACAGTTGAATTAGAAATTCAGATCCGGCAGTTGTAATGGCGGGAGGAAAGGTCCAGTTCAAGGTGACATTAACCTCGGATCCCAAACTCCCCTTTAAAGTATTCGGTGTACCAGAGGAGGCGCCTTTCACCGCTGTCCTCAAGTTTGCCGCTGAGGAGTTTAAAGTCCCCCCTCAAACCAGCGCTATCATAACCAATGATGGTGTGGGGATTAATCCTCAGCAAAGTGCAGGCAATGTTTTTCTCAAACATGGCTCTGAGCTACGTCTCATTCCTAGAGACCGAGTAGGATGT…
comp859_c0_seq1(isotig17851)	ACTACGAGATGCAGTGTTACTTGCGTTTGCAAACAAGCAGGATCTTCCAAATGCTATGAATGCTGCAGAGATCACTGACAAGCTTGGTTTGCACTCTCTACGTCAGCGCCATTGGTATATTCAGAGCACTTGTGCTACATCTGGTGAAGGCTTATATGAAGGCCTGGATTGGCTTTCAAACAACATTGCAAACAAGGCTTGAGGATGAAACACGAGTAAAGGGGTACATTTTTACAGGACCACATTGAAATTATGATAGCTGCAGTTATTCGCATTCTATTACACATTTTGTAGTGGGTCAAGCTACAATACATCTATGAATTCTTTTCTATTCTAATTTTTCTGTCCAACTTTGTTGGTCTACTGTGAAATTGGTTTATTTGCTTTGTGGAGTATTTT…
comp860_c0_seq1(isotig33613)	TCTCTACAAACTCATCTCTGCTATCCTCAAGACATCCGGCCGAGCAAAGTAATCCATTCCATTTTATCGTAGACTGAAACTCGCTGCTAAGAAGAAAAATAAAACAAGCATGGCGGCTATAACAAAATCTTCCCTCTTCCTCTCTTCAACTCCAACGTCATTTTCGAGAGCGCCTCCACCGCGCCTCTCCAGCGCCGTGACGCTGAAAACCCAAACCCACAGTATTTCCTTACAAGCCCCCACAAGGCGCAGTGTGGCCGTCAGAGCCACAGCTGCAAACCCCAAAGTAGAAAAAATAGGCACAGAACTGAAGCAGCTGACCCTGGAGGAGGCTCGATCCCTGGTCGACTGGTTGCAAGATGAGCTGGGCGTCTCAGCCGCCGCCTTCGCCCCGGCCGC…
comp861_c0_seq1(isotig23757)	GACTGACTGGTTAACTGTCTGTCATGTAAATGAGCACTAATAGTTCACTGGTGTTTCATAACTCTTCTAAGTAGCGTTCTTAAATAAGCATTTAGTGGTAGTTGTGTTCTTCCCAAAATGGTTATTATTGCGGAGCAGAGAGTCCCAAAAGCATGTAGTACAACTTCTGGTGCTTTTAAAGATTAGGGACTGGAACTGGGGCCTGCTTTAATATTTAGGGGCTGAACCTACTTCTTTCTAGCTGTATTCCTTCTACTGGAAATTCCGAGATGGGTAGCAGTAAATGGAAAACAGTTAGGGATTTGCTAGGAAAGCATCTCTGCATGGTGGTTAATCCAGAAAATGAAGATCCTTCGTATGAGATCGTGCCCTCGCGTTCTAGTGCTTTGAGCGTAGCGG…
comp862_c0_seq1(isotig26974)	GGCAAGAAAGATAGAAAGAGTGCCTGCCGGGCTGCTGCCCAAAACCAAGGCAGTAGTATGTCTTTCCTTATTAAAAATGATGTCTAGAGGTCGAAACCCGGGCGGGAATGGGGTTTTCGAAACGGGATTAATGGCTTAAAAGATTGGGTAAGAGTTTTGGAGTGGAGATTAATAATGGCAGAGAAAGCGCCCGTGGATCGGATAAAGGGGCCCTGGAGTCCCGAGGAGGACGCCCTATTGCAGTGCCTGGTGCAGAAGTATGGAGCCAGAAACTGGTCTCTTATTAGCAAAGGTATCACTGGGCGCTCCGGAAAATCATGCCGGCTGCGTTGGTGTAACCAGCTGAGCCCCCAGGTGGAGCACCGCCCTTTTACGCCCGCTGAAGACGCCGCCATTGTT…
comp863_c0_seq1(isotig14147)	GATTCTCAAAGAGCCTGCAGCCATGGAGCGCGCAAGGCGAATCCTGCGTCCCGCCACACTGCGGCGCATTCTGTTCGAGCGCAGGTCACGCGTTCCAGTCCCGCGCCCTCTCTTGGGAGGCTCCCCCGTGCTGCTCAACCCGGCCGGCCTCCCCGCCTTCTTCACGCGTGCACGTGCCATATCGGTAGAAGCGCTGCGGCCTTCGGACAACTTCCCGCAGCGCCACAACTCGCTGACCCCCTCCGAGCAGACCATCATGGCGCAGGAGTGTGGCTTCCCCTCTCTCGATGCCCTCATTGACGCCACCGTGCCGCGTGGGATTCGAACCCCGCCCCTGAAGCTCTCCAAGTTCGATTCTGCTCTCACTGAGTCCCAAATGATTGAGCACATGAAGCGCCT…
comp864_c0_seq1(isotig25885)	GAGCTCAAAGCTGTGGCTTCGAGTGAATTTCAGTCTGAAACACTGCATTGGTTTTTCTTTTAGTGTGGAGATGGATTTGTTTAGTGGGCTGGTGGCCCTGTTTGCGGTGGTAGTGGGCGGCATCTTGATATCTAAGCTTAGATCGAAGAAGCTGAAGCTGCCGCCTGGTCCGCTGGCGGTGCCCATTTTTGGCAATTGGCTCCAAGTTGGAGACGATTTAAACCACCGTAACCTCAGTGACCTCGCCAAGAAGTATGGCGAAATCTTTCTGCTAAAGATGGGGCAGAGGAATCTGGTAGTCGTTTCTTCGCCGGATTTGGCCAAGGAGGTTCTGCACACGCAGGGCGTTGAGTTTGGGTCTCGAACCCGCAATGTGGTGTTCGACATTTTTACCGGCAA…
comp865_c0_seq1(isotig13731)	GAACCTCAACTAGTCTGAGTGTTTAACGAGTACGTTCAAATTTAGCTAGAAGTTTGGGGTAAGATCTAGGTTTTTTAAGTTTTGGGAAGATGAGTAGCTTATTGAATAACATCTCTGTTCCAACAATTTCAACATGGCCATTGTCCTCTAAAAATGGGGATGCAGAGGAGTTTGAAATCGAAGGAGAAGTGGTGTTAATGAAAGCATATCTCGCGGATGTCACCGATTACTCTGCCACCCTGGCTGACACGGTCTCTGAGTTGCTCGGGCAGAAAGTGTTTCTTCAACTCGTCAGTAGTGACAAGATTGATCAAGATACGGGAATAGGAAAGAAAGGGGCGGAGAAATCAATAAGCTGGAGCCCGTTGGATGGTCCCGTCGCTGGCGACTCGCGATTCT…
comp866_c0_seq1(isotig10917)	AAGCCTCAGAGCGATGCAAAGAAGAACAAAGCAGAAGCTCCAAAAATTGAATATGTGTATGTGCCCCACAGCTACGACTCCAGAGCATATGAATACACTCATGTCAGCGAGGAGAATCCCAATGCTTGCGTTATATGTTGAACAAGTCTGCTGTGTGCTTTCGAACAGCCATCATTTGCAAGTTCAGGCAATTTGAGTGTCGGTCCCATCTCAAGAGCAGGGAAGGGCATGGAGTAGGGTTTCAGGTTTAGGGGAAACTCGGATTTGTACAGTAATACTAATGGGAGCATTTTATTTTCCTTTTTGTATGGGCTTATATTAAATTTATTGAAAGAGAGGGCAAAATTGGTGGTACAGATCTCTGTGACAAATGCCGAAGCCCGTTGAGGGCTGTGAGAA…
comp867_c0_seq1(isotig29469)	GTAAGCATATGTCTGGTCATAGAATGGCATTTTGAAGGGCAATTGCCTCTCGCTTCCCTTTTTCCCCCTTTGTAGGTATTCCTTGCCAGGAATGCGTCAAGTCCTCGTCTGCAGCTTTGTAGGCTTCTAGAAGGGTTTTCTTTTGTTGCTAAGATCGCGATTCATTCGTCTCTGATTTGGCTATATTTTTTGCAAGGTTTTCAGGGGTTTTTTAGTTTTTGTGTGAGGGAAAGGCCTTAGATCGAAGGGCACAATGGGGCAGCAGTCTTTGATATACAGCTTTGTGGCCAGAGGCACCGTTGTTCTCGCTGAGTTCACGGAATTCACAGGGAATTTTACCAGTATTGCCGCGCAGTGCCTGCAAAAGCTTCCTGCCAGTAACAATAAATTTACCTACAA…
comp868_c0_seq1(isotig26530)	CATACGTTTCGTTCACGGCGACCGATAAAAGATATATTCAATGTTTATATGGCCCTATCAATCAGATACCCGGTGTATATATGAGCCCAATTGCTCCTTATCGGGTCCCTCCATATTGGTGTGGTTCAGAGCTTCTTCGTCTTCAAACTGTGGATGGAAAACTGGCCTATAAAGCCGTTCGCAGGAAGGCTTGTGTCGTAGAGAGAATCAAAGAGACAGATCTGCGAGCTCGGAAAGATCGGGTGTCCTGGCGTTGGATAGTTTTGTCTGCGGGTTTTGAAATAAAAGGTGAGATTTTGGTACAGATTTCGCCCCGTTTTGTTGTTCTAGGGTTCGTCTGGAAGATTCTGGATCTTTTTTTGTGATCGTTTGAGAGTTTTCTGGGGGTTTCTGGTGCTC…
comp869_c0_seq1(isotig27537)	TCTCTACTCAAAGCAATCAAAATCTGAGGGGAAAGAAAGGTGGGAGGAATCTTACTGCGTCAAGATTGGGTGTGCAGTTGCTTTTCCACCAGAAATCTTAGTAGCTCAGTTCCATCACAAAACCTCCGACGGGCAAGCAAATGCCAGCTTATTTCTTGTGGGTGTTTGGTAATCTGTAGATTCAGGGGAACTCTCTTTTTCTATTGGCTTTAAGGGTTGCATGCTATTAAGAGTAAGGTAGTGCGATATCCTCGGAGGGAACAGATATAGTTTGTACTAATCCCACTGCCTGCTGTTGATTTGTGAGTGAAAGCAATGACTGACAGAGTGTATCCTGCAAGCAGACCAGGGGTAACGAACCTGAATGGCGCGTACACTAAGGGTCAGGCTTATGGAGCT…
comp870_c0_seq1(isotig14364)	GATTCATTGAAATTCAACAGATCTTATTCATTGAAAATTTCGCTGCTCTTTTACGATTCCTGTGAGTTGTTTAGGTAGGTGGATCTGGCTATTAAAGTCGTAGAGGGATGTTTGGTGAATTCAGGCAGGAGGCTTGAGAAAGTTTCAAATTTTGACAGGCGAGATGGCTCCTGGGTTGGTGTATCGAGGCCATGAAGCGCAGACTAGCAGCGATGAGTACTCGCCGAAGCCACAGAAGAGTTGGACGATTACTAGGCCAGTGAATTACTTGCTGAAAGAGCAGCGGCTTGTGTTTATTTTCATTGGAATTGCCTTGGCATCTGCGTTTTTCATTCTTCAGCCTGGATTTTTTGCGTCAAATGTTGCCCAGGAGACCAAATTTGTGGCTAACGAGCCGCG…
comp871_c0_seq1(isotig09177)	TCTCCCACAGTTGTCCGCACACTGTCGCTGTCCCGTAATAGCACAATTGGAGAAAACATTCCAGCAATGTTGTTCGACGGTATGAGAGTTCTGCGAGTTCTTGACTTGAGCCAGACAAATATCACCACATTGCCGGCTTCCGTTGGAAAGATGAAACTTCTTAGGGTGTTGAATTTGAGTTGGACAAATATTAAGGAGGTAACAGACTGTGTGAGATGTCTGAAGAGTCTCTCTTACCTTAATGTCTCTGGTGAAAGGGTATTAAAGGCACCCAAATGGATAAGTGAACTGAGGTGTCTTCAGCATTTGGAAGGCCCGTTTGAGCGAATGCCAAAGGGAATATCAAAGCTGGAGTCTCTGCGAACACTAAGAATAACATACCCTTTTTTCTTGTCCCTC…
comp872_c0_seq1(isotig10991)	GGTAACTTATCCACTTAGAATGAACGCCACTCCTTCCCCTCCACTCTCCTCCACCCAATCCTTATTCCCTCAGATACTCCCCACCACACTATTCCTCAACGCTCGCATATCTTCCCTGCATTTGGAGGCGTAGATTGTTAATTGCCTCACTCTTCACAATGGCTGCCCTCACCGCTGCAGTGTCTCTCACCACATCTGCGCATTCCTCTTCCCTTGCTCGGATTGGATCTTCTTCTTCTTCTGCAGATAGACTTTCTTTTCAAAAGGCATTCCAAGGCACTAGGCTGAGCAGCTGCGAAGGAAAAGCAGTTGTGGGATTGAGCACCGGCAGAGGCAGAATAGGCCTTCTTCTTGTGAATGCCCAAGCGACAAGTACAACAACAGAGGCCCCTGCAAAGG…
comp873_c0_seq1(isotig25336)	AACTCGTACCTTCCCTGCCTCATCCCTGAAGCGATCGCAGCCTGGTAATCCTTGTTGCAGAGATGGAGTCGGACAAGACGATGTTGTGGTCGATGATGGGTCTCATGTCGCTGCAAACGAAGACGCTGCCCGACCTCCTTCAACAACTTTACAGGCTGTGGAAGTCGTATCGGGACAATTCAAGTGCATATTCTGACATAGAAATCCCTGAATTCGAAGACTCCCACTTCGGCTCTACCAATGAAATATACCGTTCTGCGGGAATCTATCTGAGCAGCCTTGATGCCACAGCAAACGCCCCCAAAGTGTCCATCACGCGGCCCAGCCGAAACACCGAGCCGGTCTTTCACCTGCCCTCTCAACACACAATCACAGATGAGTTCCAGGGAGCCCAAATGT…
comp874_c0_seq1(isotig26538)	TCATTTATGTGGTTTTAAAAAAAAATCCCGATAAGAATGTGTTTTTAATATCAAACCCTACTAAAAATACCCCGGATCCACTTATTTATTGGTCCGGTTGATCGCCACACATATTTCCTACCAGATATTTTGACATATAAGCAGTGTGTATGCGTCTCTCGGCCATGTCGACTGAGGGTCAGGTCATTACGTGCAAAGCTGCTGTTGCTTGGGAGGCCAATAAACCTCTGGTAATTGAAGATGTTCAAGTTGCTCCACCTCAGGCTGGTGAGGTTCGCATAAAGATTGAGTTTGTGGCACTCTGCCACACAGATGCATACACTTGGAGTGGGAAAGATCCAGAGGGTCTTTTCCCCTGTATTCTTGGGCACGAGGCTGCTGGGGTTGTTGAAAGTGTAG…
comp875_c0_seq1(isotig49357)	GAACCATCCAAACACAAGCCTCACAGCACAGGCCTTCCGGAGCTTGCAGGGAAAAGAAAAAGAAAAAGAAAAAGAAATCCTCAATACGAATATGGCTTCTGTAGTATTGAGAATTCTCTGTGCAGCGAGCTTCCTGTTCATGGCCGTCCGGTCCGATGGGGTGTCTCTGGCCACGGGTCCGTCAGCGGCGCCTAAGGCCCCGGTGGCCGCGGCGCCCAGCCCCGGATCGCTGAACTTAACGGCCATTCTGGAAAAGGCCGGGCAGTTTAATACCTACATAAGCCTGCTGAAAACCACTCAAGTGGGCAGTCAGCTGCAAACTCAGCTCAACAGCTCGCAACAGGGGATCACCATCTTCGCCCCCTCGGATGCCGCTTTCGCTGCCCTGAAGCCCGGTAC…
comp876_c0_seq1(isotig35986)	GGCAACTGCAAGAGCAACAGCAACTGAGCTTCTTTTCTTTTGCTTCTAAGCACTCTTTCTCATCGAAATAAGCCAAGGAAGAGATGGAGATGCTGAAAAGTAGCAGAGTTGCATTACTGTGCTTAGTTGGAGCAGCAATGGTGATGATGATGATCCCCACCAATCTGGCAGAGACGGACGAGGGGAAGCAACAATGGGATTTTCTCTCACACCCAAATTCTTGGGCTGCTCTGGCCTCTATGGCACCACTATCCTCACCTTCTCCATCGTCACCGTCATTATCATCTCCATCACCACCATCATCTTCTGCCCCATCTCCATCCAACAACCTCCCAGCTTCAACAGGAACGCCCACAGCATCGCCTTCGTTTTCTCCATCGTCTCCTCCTGCAGAGAATG…
comp877_c0_seq1(isotig27425)	GGAAAATGATTCGCATGGATGGGCGTTCGTTATGCTAAAGCATACATATGTAAATAAAGGCAGAGTAAGGCAAGGCGTCCTGATTAGTAGAGGAGAATAAAAGAGTTATTGTATGGATCGATCGCCTGGGGCATGCCATTGCCAGGGATCGAACCGCAGATCTGCCGTTATGCCACACGCCTGCGCTTTACCATACACGTTTTCTTCGACGGATCAGTGATGAGATTGTTGCTTATGCGTCTTACGGCCAAAAATCCAGGACGATTTAACTTGTACGCCATCGTTGTAGCCGATAAGCAAGGTTTTTCTGCTTTAAGTTTACATCGGAAACAAACCTTTTGACTGGAGCTCTGAATTAGAGGCAGGGGAGGCTGGTTGTTGAAAATGAGCCGAAATCAG…
comp878_c0_seq1(isotig24014)	GCCGACCGTATGAGCAAGATGCTTGCTGTGCTGGAAACAAACATCCTGTGGGTCAATCCAGACTGTGGTTTGAAAACCAGGAAGTACGGTGAAGTTGTTCCAGCATTGACAAATATGATTGCAGCTGCAAAGTTGCTCCGTACTGAACTTGCCAGTGCAAAGTAAGCATGGAAGAGATTCAGTGCGATAGTTGTTCTTTGGATTGCAATAAAGAGCTGGAATAAATTGTAACTTCCCAAATAAGGAAGCCTTCTCATCAAGTATTGTAGCCCTGTTTTGTTCATTGGGCATCTGTGTTTCTTACAAATTGCTTTTGCAAAGTTATCAACTATATCACACGCGCCGTCATTTTATTTGTCCACAAGGATAAATCTACAAGCTAGTAGAAAAGCTTGTTCC…
comp879_c0_seq1(isotig31692)	GGTACAGACCTGGGTTTGGGGAGTTCCCGGGATCGAATTCACTCCCATCACGCGACAAACCCTGGTCTGTACAAATAAATTTCTCCCAAAGGAGACGATGATGACGAAGTACAACAAATTCCTGAATTTCTATGTGGTTATTTTGGCTTTCATTTCCCTTCTGTTTGATTCCGCTTCTTCTTTTTCGCCCGACAGAAACACAGATGGTTACACAGTTATTGGTAGAGTGAAAACAGAAGCCCTTGGAGGGAAAGGACATGGATTTCCCAGCAAAACTGCAAATATAAAGGTCATATTAAATGGAGGAGAGACTGTTTCTTTCATCAGACCAGATGGCTATTTCTCTTTCTATGGTGTGCCAGCTGGAACTCATCTGATCGAAGTGGTTGCATTGGGCTA…
comp880_c0_seq1(isotig04474)	TTGACCGTGTCCTCATCTTCAATTTAGAGGGCATTGTTTTGCCCTTGGAATTTTTCCCAAGCGCAGCGAGACCCATCCAACGGCAAGGTTGTTTCTGAGCAATCCTCAGGGCTTGAATGACAATGGTGGCGGCAGCAGCCGTTGGCACCGGGCCTCGTTATGCCCCTCATGATCCCACGCTTCCCCATCCCTGGAGAGCGCTGGTTGATGGCAATACTGGGTATTTGTACTATTGGAATCCCGAGACCAATGTTACCCAGTATGAAAAACCCCTTCCTCAATCTCAACCTCCTCCTCCGTTGCCACCTGGCCCACCACCCAGTGTGATCCCCTCGCACGCCACACCTGCGGAATCCCAATCCCAGCCACAGCCCCAGCCACACCACCACCATCAGCAGC…
comp881_c0_seq1(isotig28159)	GATTCGAAATTAGTTTAACTGCTTCTGGATTCGATTTTGTTGATTTATTGGGGAGTTATTTCTTTATTAAACTACCATTCAGTTGCAAACGATTGCCGGACTACCAGATTCACAAGTAGGCGGAGGGTACTGCTAATTTTACAGGCTTCCAGAGTTTTCCAGAGTGATTTGCCATTTCTCTCTGTCACCATGCTTCTCAGAGCCTCCTCAACTGTTTCTACTGCCACTGCTGCTGTTGGTTCACTGAAACAGCAGGATGGCCTTCACAGCAAATTTGCGGGAGAAAAGCTTAATGTAAGCCTGGCAGCCAAAAAGAATCAGGGTAGATGTGCAGTGCATCATTCTGCTTCTAATGTCAAAGCTACGGCTACTAAACTCAGCAACAGCTCGATGAATGGA…
comp882_c0_seq1(isotig29091)	AAAGAAATTCCAAGCCAGAGGTTTAGTGTGGATTTGATTTCTGCACATTAGAACCTCCCCGAAAGGGGCGGAGTTGACTGGTCGGTGCGTGGTCCCCTCCACTTACTCTCTAATCTTTCACCTTTTTCACGTTGTTTGGTCGTTTGACTGTGCTATCAAAAATCCTCTTACAGTAAGTTGCAGTCTATTTAAGTTGGTGGTATTCTGGAATCCTTACTTCACTCTCCTCTCCTCCATGGCTATGGCTGCAAGTTCTCTTACAGCAGTGAGAAGCAGCAACAGGGTTTCCAAATTGCTTTTCTCGGGCACTGGTGGCCTTTCTTCGTTCTCCCGACATGACAAGTCTATGGAAGTGAAGCGTGGGGTCTCCTTGGGGTTTTTAAAGTCTGAAAATTTGGG…
comp883_c0_seq1(isotig15867)	GGCAGCAACAGCAGCAGCAGCAGCACCCGCCTCGCCATCCTCATCCTCTGCAGCGAGGAGGAGGGGGTGGCGGTGGTGGTGGTCTGACGCTTTCGCTTCCCTTGCAGGCTTCGCCCTCGGGTACTAAGATTGCTGCGGCTTCGCCGCCTGGTGTTTCTGTTGCGCCACCTGCTAATGGTGGCGCCGCTCCTTCCACCGCCAACGGCGGCACAGGGACGGCGGAGCGTGGCCATGGGCACCGGGATGATTGCTGGAGCGAAGGTGCCACCAATACGCTGATCGAGGCATGGGGGGACCGGTACCTGGAGCTGAACCGAGGGAACCTGAAGCAGAAGCACTGGAAGGACGTGGCTGATGCTGTTAGTAACCGTGAGAGCGGGTCTAAGACCCCGAAGACCG…
comp884_c0_seq1(isotig12696)	ATTTTCTTCATCATCGCGACTTTGGATTACTACTGGACTCTGTTACTCCTATGAAAAGACCCCTCTCGACATTGTTCTTCCCATGCTTGTCACTCAAAATGAGTAGCACAATGTCCCTCGCCACGCTTCTGACATTATTCTTGTTCTTGCAATCCACTAGAGCAAATGGCAATGTAAGGAAACCTTACATAGTCCACATGATGAAGTCCATGAAGCCTGACCACTTCACTCTACATGAGCATTGGTATGGTTCAATTCTCAACCAGGCAACTTCGGCTGCCTCCACCTCTGATCCGAGCCTCTTATTGTATACGTATAATGTAGTCCTCCATGGTTTTGCGGCCAAGTTGACTAGTGCGGAGGCTGCAGCTTTAGAGAGCGTGGATGGCTGTCTGGCTG…
comp885_c0_seq1(isotig10705)	CCATGGTTTAAACTTTTCGATTTTTCTGTGAGAATCGATTTTGTCTTTTTCCCTTGTGTTTTACAGTCGGTGCTGTTTTGTGGGTTAAGATGTATGAAGTATGAGGATTGTGGTTGAGGGAATCGGTCAAAATTGATGTCTTTATGCAAGTCTTAAAATAATTTCAAGTCAATTACAGTAACAGTAAAGTCTTGTGAATTTTTGTGCGAGGGGATTGACCTGGGAGGTGCCGTGCTTAGTGGGAATACTGAATGCGGAAGGTTCGTGTTCCTCTCGGGAGTGGGATGACGTGTTCAATTCGGGTCGTGGCGGACTTTGAATCTTGACGAACGGTTTTTCGTGGTTACCTGGAATTTGGATTTGAGGCGTTCCCATATAGATCCCAGTTGGGTTGTTTCA…
comp886_c0_seq1(isotig06918)	ATATGCACAAAATGGATTTGTTGAGAAGGCTTTAGAAATTTCCAAGCAAATGCAATTGTCAGGTTTAAAGCCAAATTCTGCAACCTTTGCTAGCATCCTCATTGCACATACCAAAATGGGAGCTTTGGAACAGTATGTACATTATATTAGCAACTGCCCTAGTAGACATGCATGCAAAAAGTGGAAGCATTAACAAGGCACGTGAACTGTTTGACAAAATGCCTCAAAGAAATGTGGTCTCATGGAATGCCATGATTGCAGGATATGCACAAAAT
comp887_c0_seq1(isotig45025)	GATCACCAATCCCTTCAAGACAGGATAAGGAGAATCAATTTCAGCCAAGATGAGTGTGGTAATTCTGGACGGTTCGACGGTAAGGGAGTTTGTCGCAGACGATGCGGTCTTCAACAAGACCATCGACGAAAAGTTCAAAACGGCGGATGTGAACGACGATGGCGTTCTGTCCCGCTCCGAGCTGCGCAAGGCCTTCGAGAGCCTCCGCCTGCTCGAGTCCCACCTCGGTGTCGAAGTCAAGCAGAGTCCCGAACAACTCAACGCCCTTTACAACTCCGTTTTCGAGCGCTTCGACCAAGACCATGACAACTATGTCGATCTGACCGAGTTCCGCTCTGAGATGAAGAAGATAATGCTCGCCATTGCCGACGGCCTGGGCACCGCTCCCATTCAGCTTGT…
comp888_c0_seq1(isotig13549)	GGTCCTTTATCATGTGCGCCGCTGCTCCAACGGTTTACTTATCTGGTTAGATAGAGGATTAGGGTTTGAGCTTCTGGTGTGGACGATCAGTTCAGCGAAGGGCTGTGTCATACACGAGTTAGGTTGGACACAAAAGTTACTATGGAAGGACGTTATGGATCTGGTAAGAGGTCTCGCCCTCAGCAAGATTCTGATCCTGCCGACAGAAATGCTGACCGCAAGCGTCGCCATCCTGGGGGTGAAAGAGATGCAATGCCTGGTGTAGATGATACAGTGTATCGGATCTTGTGTCCTGGAAACAAAATTGGAAGTGTTATAGGAAAAGGTGGCAGTATTATCAAAACATTGAGGCATGATACACGTGCCAAGATAAAGGTGGCAGATGGTATTCCTGGTGTA…
comp889_c0_seq1(isotig18169)	GGGGGGTGTGGTTAGGGAGAGGCTGGTAGGAGAGGAAGTGGGTGGTACATCTTCATTGGAGTTTTATTTGATTTGTTTCGAGTTTGTTTGCAGAGGAGTAAGCAGCCATGGCCATGGCCTTCAGAATGGCAACTACTGGCATGAATGTGTCAGAGGACTGCAAAAGCATGTTTTTGGAGCTGAAGCGGAAGAAAGTGCACCGATACATTGTTTTCAAGATAGATGAAAAAACTAAACAAGTCTTGGTTGACAAAACTGGAGGTGCAGCAGAAAGCTATGACGATTTCATGGCATCCCTCCCAGAAAATGACTGCAGATATGCTGTCTTTGATTTCGATTTTGTAACTGTTGACAACTGCCAGAAGAGCAAGATATTCTTCATTGCCTGGTCTCCTGCTG…
comp890_c0_seq1(isotig37405)	GGCACCACCAAGCCTGAGTGTAGTTTATCCAGGCAAAATGACGACTGCAATGGAATGTGGAAGATGCATTGTGGTCATAATGTGCTTCGTCTGCGCAATCACAGGAGAAGCTAATTACTTGAATAATATGCGTTATGTTTATGGTCGTCGAGGCTCTTCCTTGTCTCATAACTACAGAGATGCTCTCACTAAATCCCTTCTTTTCTTCGAAGGTCAACGCTCTGGGAAGCTTCCCTCTGATCAGAGAATGAGATGGAGAGGGGATTCTGGCCTTTCTGACGGATCTGCTGAAAGGGTGGATTTGACTGGAGGATATTACGACGCAGGAGACAATGTGAAATTTGGTCTGCCAATGGCATTCACTACCACAATGCTGTCGTGGAGTGTTTTGGAATTTGG…
comp891_c0_seq1(isotig30802)	ACAATCATCCTTTTCATCCAGAGTGCTTGTTAATCCAAAAAGTCATTTGTTCCTGCTCTGCTCATAAGCATACAATAAGAAACACAGATGTCCATAATGAATACATACTTCATTTCCCACGGATCACCCACTTTAGCCATAGAAGACCTTCCTGCAAGGCGTTTTCTGCTGAATTGGGACAAAATTTTACAACATAAGCCTAAAGCTATATTGGTCATCTCTGGTCATTGGGAGACTACAGTTCCCACTGTCAACACTGTGAGCAGAAATAGCACAATCTATGATTTCTATGGCTTTCCTCAAGAAATGTATAAGCTTCAATACAATGCCCCTGGAGCTCCTGATCTGGCAAAAAGAGTGAAAGAGTTGCTGATTAATTCAGGATTCAAGACAGTTAAG…
comp892_c0_seq1(isotig30395)	CTTGTAATGCAGTTTGCCGCTTTGGTGGTCGAATAGCAGTAGAAGGGGTTTCTTTTCTCCTTCTTGTAGTCATTTTAGCCGTTGATACCACTGCATTCTGAGCGTCCGTTGACCGTTGGGCTACGCACTTTTTATTTGCACGGCGATAGAGAGAATGAGCTCGTCAGATCTGTTGGCGGAGGAGGCGAAGCAACATAATGGTTGCCGCCACGAACACGGTGGCTCGCCGGCGGCAGAGGCGACTCACCAGAAGGATTTCGCAGCGGCGATCAGGCGTTCGTCTTCTGTGGATTCGCTGACAGGCATGGCGGGCGTTAAAACGTGCGTGTGTGCCCCGACCACTCACGCTGGCTCCTTTCGCTGCCGTCTTCATCGGAATCCGTCGAGCGTTTCTCACGC…
comp893_c0_seq1(isotig53786)	AAACTAGAATTACACCTGGACCTCTTCTATATTTTTAGATTAGGGTTTCTTCATTATAATCTATCGAGCCAGAGAGACGGAGCAGCAGAGGCTGGAGAGCGCGGAGGAAGAACAAAAATGCCGTCCCACAAGACTTTCATCATCAAGAAGAAGCTAGCGAAGAAGATGAGGCAAAATAGGCCCATTCCTCATTGGATCAGGATGAGGACTGATAACACTATAAGGTACAATGCAAAGCGCAGGCACTGGCGAAGAACAAAGCTTGGTCTGTGATACATGTGCCATTATAGTGCCAAAGTAGTCATTATGGGGATTCTTATACCTTGGCTATATTTTGTTCATGTTACTGTTTAAGAGTTAAGTGAGATTTGGTTGATTCTATTTTTAGCTTCTCGAAAA…
comp894_c0_seq1(isotig14672)	AACACATTATATCTCAAATAGTGCATTACACTCCGCAATATATACCTGCAGATCTCTATATCGAGCAAACCCTAGAAATCAATACTATTTCGTTTAATTCACAAGAGGCGGAGGGGTTAGCATTGTTTGAGGGAAGCCATGGGTTCTTCGAAGGACGACGGATCACCTTCTTCTAATGGCGATTCTGCCGCAGACAACAATGGCGCCGCCATTGAAAATTCGCAAGAAGAAAACAACAATAACAAGAGTGAGAATAATGCTTCTTCCAGAGACAAAGACACTTCTAGTCCTGGAAAAATCTTCATTGGGGGTCTTTCAAGGGATACAACACCAGCTGCTTTCACCAAGCATTTTAGCAAGTACGGGGAGCTAACAGACTCGGTTATTATGAAGGACCGT…
comp895_c0_seq1(isotig28349)	TTATCAATTTAGATTTACCTTCGCCTCACTAGGGCTACCAGGCTTTACTTTCTAAGAGCGAACTTTATGTGCTTCAGTTTATTGCTGAATCTGCGAAGGCTGGCAAATTCATCTGATTAACATCTGCAGAGAGAAACCTCGGTTACAAGATGAAGCTTGACTTCAGTGGCCTTGAGCCTGCAACTCTACATCAACTCCCAAATGATAACATTTCTGACATTTTGTCTCAAACACCATCGTTCAGGTTACCAAATGATGCTGATTTTGATGGTTTCCAAAAAGCAGCAGTGCAAATGGTGAAACCAGCAAAAGGGACAACAACCCTGGCTTTTATATTCAAAGAGGGTATCATTGTTGCTGCTGATTCTCGTGCCAGCATGGGAGGATATATTTCATCAC…
comp896_c0_seq1(isotig16577)	GAGCATTGAACGGACTTCTTGCGCCATGCTGCTTTTCCTCCCCGCTGTTAAAAAACTGAAAAGTAGTGACTGTGAGCAATTCTGGGCGGGACTCACTTGGCTTTCCGAGCCCACCCTGCCTGTGACTTCCACGTTTTCGCCGCTGTTAAATACCCACGATCCGGTTCTTCATTGGGCAAAAGAAAAGCTTCGTGTTCTTTACAATGGAGAAGGTTTCTGTGCTCTGTTTGTTTTTCGCTCTCTCCATTTCGGTTGCTTCCGCCGGAGTAGAGAATGTTTTGTCTTTAAATGCAGACCCTCCTCTGGTGAATGGACTGTCATGGACGTTTTATAAGAGCACC
comp897_c0_seq1(isotig30778)	CATCACAAAGGTTTTTCTTCATAGACCAAGAACATCAATTAATTGGATTGGGACGACAGGAAGGAGGAAGGAGGAAAACAGAGTAGAAATGGCAGCCAAAGCAGGGAAGCCCCGATCGACGAGGAACAAAGAGTTGATAAGGGGTGTAGGCCGTTTTTCCAGATCGAAAATGTACCACAAGAGAGGTCTCTGGGCAATCAAGAAGCAGAATGGCGGCTCATTCCCACAACACGCCAAGCCCACGGCAGAGCTCGAAGCAGTCGATGAGAAGAAGAAGTCCCCTAAATTTTACCCAGCGGAGGACGTACCCAAGCCTCTTATCAACAAGAGGAAGCACAAGCCCACCAAGCTCAGGGCTAGCATCACCCCTGGGACTATTCTGATCATTTTGACCGGACA…
comp898_c0_seq1(isotig27859)	CCCCCCCTCGATCTGTCGATCCATCTGTCTTCTGACTGGGTCGACATTCTCCTCCTCTTCTGCTCCCGGTGCTCTTCTTCTCTTCTGTTCACCCTGCTCTGTAGAAGCAATGGCGGTTGATGAGAGACGCTCAGTAGATAAGAGGCCTCGATATGACTGCCTTCTCTTCGATCTTGATGACACATTGTACCCTTTAAGTTCAGGGCTTGCTGCAGCATGCACCAAGAATATTGGAGATTATGTGATTCAAAAGCTTGGAGTTGACGAGAACAAAGTCACAGATTTTTGCAGAGAAATGTACAAGAATTATGGCACAACTATGGCTGGACTCAGGGCTGTGGGGTATGAAATTGACTATGATGATTACCACAGTTTCGTCCATGGAAGATTACCATATGA…
comp899_c0_seq1(isotig32912)	AATATCCCACCTTGAAAAAGGTGAAACAGTAAATAGATAGAGGAAAAATATTGCGCTAGGGTTTGAAAAGAGAAACGAGGTTTGTTCCTCGCTAGGGTTTCCATGTTTTAAAACCCTTTTCAAAGTGAAGTTTTCTCCTTGCAGGTTTCACCAGCAACAGGAGGATTTTTGAGGCGTCTGTGGCTGGGTTTTTTCTTCCGTCGGCAAAATGGTGGTCACTAAGAAATCTAAAAAAGCCCATGAGAGCATCAACACCAGGTTGGCTCTTGTGATGAAAAGTGGAAAATTCACTTTAGGTTACAAAACTACCCTCAAGTCTATCAGGACCAACAAAGGAAAGCTTATTATAATTGCAAACAACTGTCCTCCTCTTCGTAGGTCAGAAATAGAGTACTATGC…
comp900_c0_seq1(isotig36400)	AGTAACTTCGGTTTCTGGCTCACAATAACCATCTCACATCTAGTTGTGTTTCTTTACGCCAGGAAGGGTTACAGACCGGAGAAGCAAATGGCTTCCGGAAAGGCAGTGGCAGTTGCCAATATTATGGCACTCTTGGGCATGCTAAGCGTTCTTGTGTTGGGTGAAGGAAGTGTGGAATGTGAAAAGCTGCCAGTAGAGATGTGTGCTTTCTCGGTGTCATCGTCAGGAGCTCGCTGTGTACTCGAGAAGAAGTACTCCTCTGCCGCCTCTACTCACGAAGCATCAGTGGAATACCAGTGCCAGTCGTCGGGC
comp901_c0_seq1(isotig39051)	AAATAAGTCCTAAGAGAAGCCTTATTCTATCTTAGCACAGTAGAGAGAAACAGGAAAATGCAGGCAACAATGGCGATGATCATGCCAGCCCCACCTCTCTCCCCAGTCATGCTGTCTAACAGTCCCCAAATAAGAGGAGCCCATCTCAAAAGCTCATCCTCCTTGACCACATCCAAGCAAAAACTTGTGTACAGGTGGCGAGCCATGGCTGCTGATCCTTATGTGGATTACGAGTCGCTTCCAAAATCGGTGTTTCCAGCAGAGGCATGTGATATAGTGGGAGGAGAATCCTGTGAAGGAAAAATTGGTAATGAAGTCAAGCTCCAGGTTGAGCCTTCTCCCACAGAGATATTTCCAAAAGCAGAGGGTATTGACAGGGAATATGTGGAATATAATTCT…
comp902_c0_seq1(isotig25508)	CACTTGACTCACTCACTGTCGGAGAAACCCAGAGGCTTATTTGCTGGCTTGTTTCGTCGTCCACCATATCCACAGGACAGAAGCCACACAAAAAAATATGGCGCCTGTGCAGCAGAGCAGCTATGGCTCCAATTTTAGAGAGCTGGAGTTCATCATGGACAACAATGTCCGCAGAGTCTTCTCTCCTACCCAACCTCAACGTCAACGCTTATGCAACCTTACTCCACCTGCACAGACAGAAAAAGAAACAGAAAGAGAAACAACCCCATTGATAGATGAGTTTTCCCAGCCCAAACCCCTTCCAAACCCCATTGCAAACGCGGCATCCATTTCCCTGGCCCTCGGATCGATGTTGAACTCCAGCGCTTTCTCTACCAAAGCTGGCAGCCATTCGCAGCT…
comp903_c0_seq1(isotig24982)	CATAAAATTTCTACATTTATCCACCTTTTAGTTCACATTGTGCTGCTGTTCATTATGTCTGCAAATATCAGGTGAGCCACTAAGTTCATATTAGTATTGTAGAACTAAAACAATGGTGACCGGCAATGCTGAGAAGATGGTGAATTCACATGAAGAAAAGGAAACAGATAAATTTGCATTAGATGGAAGTGTTGATCTTCATGGGAGGCCTGTTGTGAGAGCAAAGACTGGAGGAATAAAAGCTTGTTCTTTTATAGTGGGGTATGAGTTCTGTGAAAGGCTGGCTTTTGGTGGGGTATGGGCTAACCTGGTGATATATCTCACAAGCAAACTGCATGAAGGCACTGTTTCTGCCTCAAGAAATGTTACCAATTGGACTGGTACAATGTGGATTATACC…
comp904_c0_seq1(isotig30646)	AATTTTCTTCCACGATCCAGATGGGTATATGATAGAGATCTGCAACTGCAACAAACTGCCATTAATTCCCCTAACTGATGTGCAAGCTCCAGCTTCTGTCACTCGATCAAGATTCTCATGGCTTAAATCAACACCCAAAAAGGAGAGAAGAGATAGCTTCCCTGAAATCTCTTTGGTATCAGTAAATTCTGATCTTGACGAGAAAGAGCTTTCTGATTTCCAAAAAGGCGTGGTAGCAGCTGGAACAGAGCGTTGCTGCTCAGCAGTGGTAGCACCGAATGATCAGAATCCCATTTTGCTTGACATCATGAATTTCTACCTGTAAAACCATGGCAGACAGAACAACAAATTTAGTGGGCCGCTGGCATTCGATTCACCAAAATTCTAAATCCATTTTGA…
comp905_c0_seq1(isotig14740)	TGGAAGAGATGACCCTGACTTCACATGGGAAATTGTTAAGCCTCTCAAGGTAGAGAAGGTTGAAGGTTGAAGCGGTCTCCACTGACAATAAGTGCAGTGTTTTCTATTATGCCATATTTGATTTTGTTGCAAATTCTAGCTTTTGACTGATAATTTTGCGATTGTAGTTCTAATATTGTATTCCATGCCCCTATGGCGTTTAGGTTTCCACATAAACTACTGTTTTAGAATTCGTCCTCTTCATTGAGCAGCATGATTAGCTGCTTCTGGTTGTGGTTATCTGTGCTCTTGGTTATAATGACTAAGCTGATTATTTGATTATCTTTGATTGTAACTTCCAATTTCTTGTCAATGTACAAGGACAATTTATTTCGCAATGACATGGTATGTGGAAATCAA…
comp906_c0_seq1(isotig26081)	GTTCATTGTAGACGACTTGTAAAAATGCAGTGGAAGTTTCTAGATAGAGAACTTTTTATATTTAGTAGCCTACCATTTGCAGAACCCAATCTGTAATTATTAGTAGGGTAAGTGTCGGATTAAGATCTGTAGTAGTTGTTTTCAACCTTGATTATTATCAAAACACTTGGTGAGGGTTTCGAGCCGTGTTCAAAGCACTGCGTTTCGATCTTTGTCCGCATTACCTGAGAGTAAGGACGAGGGTTTAAATCTGTGAAAGTGAAGAGAAATGGCCGAAGATCTTGCGAAAAAGGCTAATGAGGCCTTTGTGGACGAGGATTTCGAGCAGGCCGTGGACCTTTACTCGCAGGCTATACGCCTTGACTCTTTCAACGCCATGTTTTTCGTCAATAGAGCGCA…
comp907_c0_seq1(isotig29031)	TTTTTCTTAAGAGAGACCAAAAATTTTCATGATCTGTATAGATCCGTTCTGAGTAGTTCGTTTCGGCAGTCGCGCTATTTATTTTGAGTTTTTTTCTTAGGTATGGGACTGGATTTGATTTTGGTGCTGATGGCTTAGTGCAAATCAGCATCTGGGTTTTGTTCCGCAGGGTGAAATATTAAGTGGGTCGTTGCCGTAAACATTGATTTCGACAGGATTTGCCATCTGGGTATGCCAGAGAATTTCGAGGTTTAGGGTTAGAAAATTTTAATATATTGGGATAATGTTTCTGTTCGATTGGTTTTATGGCATTCTGGCTTCCCTAGGACTCTGGCAGAAAGAGGCTAAGATTCTATTTCTGGGACTGGACAATGCCGGAAAGACTACTTTGTTGCACAT…
comp908_c0_seq1(isotig17985)	CTTTTTCTTCCATGATTCCGGCGCCACTGCAACAACAATCCCACGCCTTAAACGTTTGCTCCGACGGCCGGAATCGCCGGGAAGACTGCAGTGTATGAGGTAATTAGGACTAAATAAGGCTGGATCTGATATATACAGACAAGATATATTGCGCACGTATATGCAATAAGGCCGTCCCCGAGGCCCCGGTCGTATGGACGTAGATTTCACCGAGGGCCCTTCGCCGGCCATAGCGAGATGGAGCAGTAGTGTTTCACAAAGGTTTCAGTATTATCTTGATAAATCGACTCCTCATTACACGGGCAGATGGCTGGGGCTGCTTCTTCTGGTGGCCATCTATGTTGTGAGGGTGTATTCCTTGCAGGGGTTTTACATCGTTTCGTATGGCCTGGGGATTTA…
comp909_c0_seq1(isotig25385)	ATCTGGATATAAACACGGCCAAGGTGGTGTTTTGTTGTTGTTCTGAGATATTCTGCAGGGAGCAACAATGGCAGGCAGAGGTTTTTCTTCCGTCATACAGCGAGCAGTTCGCTCCGCAGCTGCCCGATCGTACTCTCTTTCTTCGTCAGTTATATCAAAAGAAGAATCCATGTGGAATAAAAGAATTCGAAGGTTTGGGACTGCTGCAAATGCTTTAGAAGAACATATCAAACCGCCAGTTGAATTGAAGTATACACAGCTTCTAATCAATGGCCAGTTTGTTGATGCAGCCTCTGGAAAAACATTTCCAACAATTGACCCTAGAACAGGGGATGCGATAACTCATGTTGCTGAAGGTGATAAGGAAGATGTGGACAGAGCTGTAAATGCTGCCAGAAA…
comp910_c0_seq1(isotig25181)	TGCTGTTTTGTCAACTGAACTCAAGAACAATGGAAATAAACTTGCAAAATGGACTGCTCAAGCCCTTCTTGGCAGTGCAGATGTTATGAAGCTAGGTTATGTGTCTAGGGTTCACCCACGGGATCACTTCAACCATGTAATTTTAAGTATTCAGGGATATAAACCCAGAGAATTTGCTATGCAAATCAATTTGAACACTTCTAATATGTGGGGTATTGTTAAATCAATTGTTGATCTCTGCCTAAAACTGAAGGAAGGAAAGTATGTGTTTGTCAAAGATCCTTCGAAGCCTCAGTTGCGTATATATGAGGTTCCTAATGATGCATTTGAGAATGACTATGTTGAAGAACCTCTTCCTGAGGAAGAACAGATGCCTCCTCCAGCAGAGGAAGAAACTGC…
comp911_c0_seq1(isotig28367)	AACTCGTTTCAGTGAAATATCAAAAGGCTTACCTTTCATTAATTCTTCCTGCTCTTTGGTTTATTCCAATATGGCCATACCTGTCATAGATATGGGAAACTTCAATGGAGAAGATAGAGAAGATATCATAGCTCAGATTGCAAATGCTTGTGAGACTCCTGGATTCTTCCAGCTTTTGAACCATGGCATAAGTCACAGTCTCATGGACCGTGTCAAGCAGTTATGCAAAGAGGACTACAAACTTAACAGGGAGGAAAGCTTCAACGAGTCTCCCATGGTGAAAAAGCTAAACAACCTGATACTGGACGAGCAGGAGGGAAAAATTCTCACGGAGTCTCAGAAGATTAAGGATGTTGATTGGGAAGACATTTTCATGATTAGCGACCTGCAAAAGACAAG…
comp912_c0_seq1(isotig32852)	CAAGAGCAGAAGATCCACATAACACAGAAATAAATTTCTTGTGCTACCATTCTGTGAAAGTGATCTGCATACATATCAAGAGCAGAAGATCCACATAACACAGAAATAAATTTCTTGTGCTACCATTCTGTGAAAGTGATCTGCATACATATTAAGAGCAGAAATGTCTTCAGAGAAGACTGCTATGGATGCTCCCATTACTCAGGAGATTGAGGACAGATTGAAGGATCTGGGTGTTGAGGATAAATCCCAAGAAACAACAAAAGAGAAGGCTGATGGTGCTCCTGCACACATGCAGGATGAGAAAAAAGAATCAGATTTGGAAGACAAATCTGAGGTTAAGACTGAGATTGACAAGGTAAAGGAGAAGAAAAGTATTGATGTGGATAAAGTTCTTAA…
comp913_c0_seq1(isotig33632)	CACTAGATCATGTTGTACCATCCACAAGCCCACCTAGTGGCTGAAAGTTTTCATCACAACCCATTTTGCGAACTTAGAAGCCATTTTCTCAAGTCTGAAGATTGTAAGAAACGTCTACAATGGCAGTGGCAATGGCAGGCACCTTGGCAACTACAAACGCTGCATCATCTCTCACTGTTAATCTTAATGCAGAGTGCATCAGACCTTCAATCAGAAGCCATTCTTCTTCCCTCCCTTTGTTACCCAAGTCAAGATTGGTTGTCAGAGCTCAATCCAACCCTAATGACAACAACAATGGAAGGAGAGCAGCAGTGGTGGGATTGGGTGCAGCTCTTTTCTCTGCCTTTGCCATCTCTGGGAATGCCAAAGCTGGCCTGATTGAAGATCTCTTGGCTAAAA…
comp914_c0_seq1(isotig27614)	ATACTCAAAACAGAAACTCCTGTGAATGTCCTATAGTTGTTTCTGGAAAGATAAGTCTATTTTCGTTCTGCACCTCTGCTTGTAGTACCTAGTCGAAGGGATTCTATCTTAAGATCTTCAAAAATGGCGAAAGACGGTCCCAGAATCGCCAAAGACGTGACTGAGTTGATCGGTAATACCCCACTGGTTTATCTTAACAATGTTGTGGATGGATGCGTCGCAAAAATTGCTGCAAAGCTCGAAATTATGGAGCCATGCTGCAGTGTGAAGGACAGGATCGGTTATAGTATGATTAGCGATGCAGAGGAAAAAGGATTGATTACTCCTGGACAGAGTGTTCTGGTAGAGCCTACGAGTGGCAATACAGGAATAGGGCTGGCATTTATAGCTGCTGCGAAG…
comp915_c0_seq1(isotig10311)	ATAGCAACAAGAGAGATTCTTTCTCATTCTTCAATTTGGGGAAATTTCGTTTACCTTGGGATTGTGTGCCATTTGTATCACATAGCAGCTATAAGCGCTCTAGCCTCTCCTCCGCTCTTCGCCTCTCTCGCTAATTTCGGGAAGTTAAAATCTATTTCCAGGTCCCGGGTGAGAAGATGGAGCAGCAAGCCCCAGGACAACAGCAGCCGGTCATGGGAGTTGTAAGTGGTGCACCTCAAATGCCATATGGCACATCCCCTTATCAAACAACTCAGATGGTTTCACCTGTTCCTCCAGGCTCTGTTGTTGGGACTGTTCAGTCTCCTGGCCAGCCTGCAACTGCATACCCTGCATCTGCTGCCCAGCTTGCGGCACAGCATCAATTGGCTTATCAACATC…
comp916_c0_seq1(isotig24385)	GCAAGGCTTCGTCGCTATAAAGCTCTTGAAAAATGGTTCGCAGACATACAACTCGAAACCAACAATCAGGCTCTGCTTCATTGTCAAACAGACATAACAAAGGACTCTTGTTTCTGGGCTTATGTAGAAGAAATTTCATGGACAATGAGTAATCCAAGGGAAAACCCAGATGATGTAAAGGCCAAGGTTAACAAATTCCAGAATGATGTGAAGCAAATGATGGACAGAAATGAGTTGTGTGTGGAGGAGGTTCTGACAGGAGAATCCAGTTTTGTGAAATGGTGGAAGAATCTGAGCCCACAAGACCAACAAGCCTCCCCCATCTCCTCTATCTTTTTGTCGGGCAGAAACTAGTTCATAATTATCAGATCTTGCATTGGTCCTCTTTAGAGATTGGAT…
comp917_c0_seq1(isotig28429)	ACCACATAAAATGATATACCACAACAAGAAGACAAAGATCAATTCTTTTGGGATATGACTTACGCTAGGATTTTCGCCTAATTTGTAGTTAAACGATGGTTGGGTTGCCCATAATACCCACGTTGCCTCTGTAAATTTAGCTATTTATACTGTTTTTCTATCTTCAGTTTTCCACCCAATCCAAGAATTGGCTGCCCATTTTTTTAATTTTTGGTCTTTGGATATTGCAGATATTCTCCAAAATCAGATGTAAAAGCGCCTTTCACTTGTTTAGTCACTTAACTTTAGTGGGTCTGTTAAACTAAACCTGTTTTGGCATTTGGGTTATCTGTTCTTTTAGGTCTCCTGACTCGGGTTTTCTTGAAATCTGAAAATTAGACTTTGTCTGCGATTGGGTTA…
comp918_c0_seq1(isotig33155)	ATCCTCACAACTCCCTCCTTATAAATAAAATGACAACTTCATTCATTACCATCTGAACAAAAATGGAGTCCGCCCGATACAGTTTTACGATAATGTTCCTTCTGAGTCCCCTCCTTATTTGCACTTCAGGTGCGATGAAACTGACGGTGGTGAACAACTGCTCCGTCAGAGTGTGGCCGGGCGTGCAGCCAAATGGCGGTCACGACGTTCTAATGGAAGGCGGGTTCGGGCTCAACCCGTCGGAACAGAGAAGCCTCGACGTGGGCACCAGTTACTGGACGGGTCGTGTGTGGGCCCGCACCGGTTGCGCTTTTGACCAGGCGACGGGCAGAGGCTCTTGCAAGACCGGCGACTGCGCGGGTCTGCTGGCCTGTAACGGTCTGGGCGGCGCTACGCCGG…
comp919_c0_seq1(isotig14145)	GGAACGCAACAGTGTTGTTAGGGTTTGTGTTGCCATTGAATTGTCGAGCGTGAAGCGTGGGAGGCCAGTAAGGAATGAAGGAGGAGGGGCTTTGCAGGTGGAAAGCTTTTTGTTTCATATGAGCCGTTGGCCCTGCAGGTTCTGAGTCTTGACCTTGCTTCTCTGTCTCCGCTCTTTTTTAAATCTAAAAGTTCGCCCTCCAATTTTGGTTGTGTTTGTGCGTTTTGAGGGCATCTTGGTGGAGTCTTGAAAAATTTGATCCTCCAATAAGTTGCTTTTAAACTTAATTATGAAGCAGTTGTAGGTTTGAAGACATTTTATATAACCTCTGACCCTCTGCTAAATTTGGCCTCGCGCTAAATTTAGCTCTGTATTAGGGTTCTGATAACAACGTAGTTC…
comp920_c0_seq1(isotig14866)	ATTTTTTTTGCTTTCGTCGTCGTAGCTGCAGCACAGTGGAAATAACAGGTTGCGAAGAAAAAAAAAATGGCAAGTCCCATAGAGGAGGAGGTTCAGGTTTCGAGCCCAGCAGCGGTGGCGTCTCCCGAGAAACCTATTGTTGAGCTCCCCGCTCCCGAAGGATGGAAGAAAAAGCTTATTCCAAAGAAGCGGAAGGATGAGATTGTTTACTATGCACCAACAGGGGATGAGATCAAGTCACGGGCACAGCTGGAGCGATATCTGAAATCACATCCTGGTGGTCCTGCCAGTTCTGAGTTCAGCTGGACAACAGGGACCACACCAAGGAGGTCTTCAAGGTTAAGTGACAAAATGCAGGCGGATTCTGAAACTCCAGAGAGTGAGTCCAAAAAGACACCA…
comp921_c0_seq1(isotig08885)	GAAAGAACTTCCAGAGGAAATAGGCCAACTAAAGAAATTAACTGAGTTAGATATGAGAGAGTGTTCTCGTTTGAAGAGGCTACCTAGGAGTGTTTGTGGACTAACTTCCCTGAAACATGTAATTTGTGATGAGAAGATTGGGAAACAATGGATGAAGGCCAAGGAAATTGCTATCCCAGAGCTTGTAGTTGATATTGTGGAAGTACAATTCAGTTTGGATTGGCTTGATGGTTGATTTGACATCCTGAACGAACGTTTTCTCCGTCCGGAGCCAGTTTGATTTTGTTTTAATTAATATAGCTTGTAAGGGTGCGCCGGTAATTATGTGGCAGTGGATTTCACCGGTTACTCGGACATCTAGACTGATTATATTTTTTTTGGAATTCTC
comp922_c0_seq1(isotig43302)	TCTTGTTAGGGAATCCACAACTTCCAACCCTGACAAGGCCCAGTTGCTGGAGTCCTTCACATCCAAAGGAGCAACTCTGCTCTATGGATCCATAGATGATTATGCAAGCCTTGTAGTGGCACTGAAGAAGGTGGATGTGGTCATCTCAACAGTGGGTGCACCACAGATAGCTGATCAGTTCAATCTAATCAAGGCTATCAAAGAAGTTGGAACAATCAAGAGGTTTTTCCCTTCAGAGTTTGGGAATGATGTTGATAAACACCATGCAGTGGAGCCCGTTAAGAGCATGTTTGACTTGAAAGCCAAGATCCGTCGAGCTACTGAGGAAGAAGGCGTTCCACATACATATGTTTCTTCCAACTGTTTTGCAGGTTATTTCCTTCCAGGCTTGGCCCAGCC…
comp923_c0_seq1(isotig31248)	CTTCCAAATTAGTCTTTGGTTAGGGCTCCGAGTTTTCGGTTCGGAGGAGGGGAGGCAGCAGAATCAGTAGCAGGAGCGGAGGGAGATTTGATCAAGCGCCATGGTGCTCAAAACAGAAGTTTGCCGCTTCAGCGGGTCAAGGATTTATCCTGGGAAAGGCATAAGATTTGTGCGTTCTGATTCACAGGTTTTTCTGTTCATGAATTCCAAGTGCAAACGATATTTCCACAACCGTTTGAAGCCATCCAAGTTAACTTGGACAGCAATGTACAGAAAGCAGCATAAGAAGGATACTCATGCCGAACTTGTCAAGAAGTCAAGACGCAAAAATAGCAAGCCCTATTCAAGGTCCATTGTGGGTGCTTCTTTAGAAGTTATCCAGAAGAAGAGGTCTGAGAA…
comp924_c0_seq1(isotig25774)	GGTTGTACCGCGTTTGTTTTTGCCTAGTGCGTTTTCAATTTGCAGCCTCTGCGGGGCAGTCTTCCTTGCCGGTTTCGACCATGGATCCCTACAAGTACCGGCCATCGAGTGCATTCAACGCAGCTTTCTGGACAACGAACACGGGTGCTCCAGTGTGGAACAACAATTCTTCCCTCACAATCGGTTCTAGAGGGCCAATACTGTTGGAGGACTATCATCTGGTGGAAAAGCTTGCCAATTTTGACCGCGAGCGCGTGCCAGAGAGAGTTGTGCATGCGAGGGGAGCGAGCGCAAAGGGCTTTTTTGAGGTGACGCACGACATATCTCACCTGACATGTGCTGACTTCCTGAGGGCACCCGGTGTGCAGACCCCCCTCATCTTACGCTTCTCCACTGTCA…
comp925_c0_seq1(isotig02790)	CTCTCCATGTGACCATACCTGTTGAATGCCCACAAATATTTTGTCAAACGGAATCCCGACTTCAGCCCTGGATAGAATTTTCAACAATCATCGAAGAGCTATGTTAATGAAAATATATACGCACATATATTTTCTGTTTCTGAGAGTAGAGTGTTAGAACTCGTAAGCTAGAAGCAAGTAGGTGGTTTGTCTAGATTGAAAAACTATCATGTTTAATTCAACCCTAGTATTTAATCCATTTGATGGAACTTCAGAAAGGTTTTCAGTTCCTATTGTTCAGGAATTGGCATCTCAGAACCTTCACAGCCTTCCTCAAAGATATATCAGATCAGAGAAAGAGCGCCCAAATACCTTTCCTCCTCCTCATTTGGACATCCCCGTAGTTGATATGGGCTTGCT…
comp926_c0_seq1(isotig15807)	TTACATACAGTGGCACAATTCCTGCTATAAGTAGGGATATAAGGTTATCACTGGATCTGTGTATTTTGCTGTATCCTCTTTGCAAGTGATACATTACAAGATCTATTCTTCCAAGGCCCTGATAGAGTGAAAGTCGAGTCTCAGAGAGTAGATATGGAAGGTATATTGCTGGGCATGGGCAACCCTCTGCTCGATATTTCTGCTGTTGTAGATGAAGAATTTCTCAAGAAGTATGACGTGACGCTCAACAATGCCATCTTAGCAGAGGAGAAGCACCTGCCAATGTATGAAGAGCTTTCCCAGAGAAAAAATGTTGCCTACATTGCAGGAGGGGCCACACAGAACTCTATCAGGGTCGCACAGTGGATGCTCCAAGTTCCTGGGGCCACGAGTTACATG…
comp927_c0_seq1(isotig21224)	GACAACAGCGGTGCTCACCAATTGTTCTTCTATTTCATTTTTCTGAGAAAGCAAGACAATGATGACGAAGAAAGCAGTAGCAGTGATGCTCATTGTTATGGTGGAGGTGGCAACCACAATGCCCGTGACAATGGCATGTGGAGCGTACAAATGTCCTCCCTCTCGGGGCACTCCAAAGCCCCCTTCCACTCCTCGTACTGGAAAGCCGCCTCCATCAAGCAGTCCTCCATCAAAGTGTTCACTGGATATTCTGAAGCTTGGAGCCTGTGTCGATTTACTCAGTGGGCTTGTACATGTGGGCATAGGAGATCCTGTTGTAAACAAGTGCTGCCCTCTGATTCAAGGAGTCGCGGCGTTAGAGGCAGCGCTGTGTTTGTGTACAACAATCAGGGTTAAGCT…
comp928_c0_seq1(isotig09457)	GAAAGAAGAATAGGAAATTTTAGCTAATGTTCTCAAGCATGAAGATGGGTTTGGTGGTGTTGTCTTTGTTGGTATTGAGCTCTGTGAGCTCTGTGATTTGTGAGAATGATGATGGGGTTGACAAGAAGTTTGATGAAAATTTTAATGTAATGTGGGCAGAGGACCATGTTAAGACCTCTGAAAATGGTCATGTGTGGCACCTCTCTCTTGACCGGATATCAGGATCTGGATTCCAGTCGAAACATAAGTACAGGTTTGGATGGTTCAGCATGAAGCTGAAGCTCGTACCAGGGGACTCTGCAGGCGTGGTCACTGCTTACTATATGTCTTCAAACAATGACATGAACAGAGACGAG
comp929_c0_seq1(isotig29778)	ACGGTATGATCATCAACATTGCGGTGACGGTTGCGGGAGCAGTGACGAATCCGTTCAAGTCAGGATACTTCCAAGGAGACGCCGCTGCTCCGCTGGAGGCAGTTTCAGCGTGTCCCGGAATTTATGGAAAGGGGGCTTATCCCGGTTACCCCGGGCAACTGTTGGTGGATGAGACGACAGGGGCCAGCTACAACGCCCATGGCGTCAACAGCCGCACGTTCCTTCTCCCAGCAA
comp930_c0_seq1(isotig23819)	AGCTTGAGCTTCAGAAAAGCTTTAAGAAAAAAGAAGAAACAGAGGACAAGATAAGATGTATTAGTTTATGAAGCTGAGAAGATGCCTGCAATGGCGATGAGTATAAGCATAGAGTGTATGTCAACGGGTTGACGAGTATAGGCACTGAGTGCTGGTTATGTGGTGAAGGGAGGCAGAGCAGAGAAGTCATGGAGAGGGTGAAGAGTAATGGAATAAGCGACGAGGCGCTGGAGTGCGTGATGGCGCACTTGGAGGAACCTCTGGATCGGCGCGCTGTTTCGCTGGTGTGTAAACAGTGGTACGAGGTGGACGCCAACACGCGCAAGCATGTGACCGTGGCCTTTTGCTACTCCATTAGCGCTGCGGATCTCGCACGCAGGTTCAAATTCATCGAGTCGC…
comp931_c0_seq1(isotig31317)	TTTTCATTTTCTGCTTGCAACCCTGCAAATTTAGCTGCCCACGACAGGAGTGCAACGGAACCGAGCGCCCGGTACGTTGTAGGGGAAAAGCTTGGGGGACCTAATTAGCCAGTAGAGTGACAGGATCGGCCGAAGGAAGGATGCTGCGAGGGGCAGGACGGAGGTTGATCTCGCACGGCCGCTTTACAGCGAAGTTGCCATGTTTATCAGCGGGCCTGCTGGGAAATGTTGATATCAGCTTAAAGGAGGAAATCAACACTCAGGGATTTAATGCCTCATGGAAATCTCGCTTTCTTTTTCACGATATGAAATGCAGGTTTCCAGTTTCAGTTGGGACTCCTATACGGGCATTTAGTTCTGACGTTAGTGCGTTTCCTCCAGTAACAGACCCTGATGTTA…
comp932_c0_seq1(isotig14566)	ACCATAAAAAAACGGAAAAAGAAAGTCCTAGAAGATTCGTCTGAGTTCCTTATATGATCAGTACCGCCACTCGGCTTTCTCGTTCGCCGGTAGTTTAAACGTTCTTTAGATCCCCTTTGAGAAATCCGGCAGTCGCGATACCTGTATTGCTATATCTATCTACTGAACTGGTGCAAGCAAAACTTCTTGCGAGATTTGTGTAGTTTACTTGCTCAGATTTTGGAAGGCAAAGGAAATTTTTTGAAATTTGATCAGGCATTGGAGAAGAGATTGTATTGTAGGAATTGGAGATTGCTTTGAATTAATTCAGTAACTGGCTCAACATGATGCTTGCAACCAACGTCCCAGGATTTCTGTTGTTCCGTTAAGTTTTCTGCTTTGATATCTGAATTTGGGCGT…
comp933_c0_seq1(isotig31890)	TTAACCGACTTAACCCGGCCGACATAAGAAACACTCCTAAACGACACGCCAAGGAAAAAGAAGAAGAATCTGGAGCTTATAAAAGTAAAGTATACTCAAATAAGATTAATCCGGTGGCTGTGAATAATAGCTTTTGCTCTCCTTTAAATCTCCGCTCGATTTAGAACTCAGTATAAATTATCGTTTTGGTGTGGTGGTGTTTCTCAGTCAGTTGCTTTGAAGCGATATTTTGTTTTGGCTTAGGTCCAAAGTTTTGGGTAGCGGTACAGTTCGTCTTCTTTACAGCAAGAGTTCTTAGGAGATTTATTTTATATATAGAAAGATCTGAAGTTGAGAAAAAATCCTCGAGTACTCTTATCTGTTCGTGTTTCACAACAAACAAGTTTCATGTCAGATCTA…
comp934_c0_seq1(isotig31387)	TATATTCTAGAAGCAGATAACAATGAGTTGCATCATATAGTGTCAAGTGACGATGGCTGTAATTTAAATCAAATTCAAATAACTCTTGTACCGGACGGTGTGCGTGCACTCCAAAACCTTTGTGAAACACCGTAGATTTCGTGTAGAGAACTGTTTATAAGATCTTTGCAATCTGGAAGTGTCCTCATAAGAATTATACTACCTAACGCTTCAAAGTTTGCACCCAAAATCATATTACAGTATTCTGTAGAATGGAGTCCAAGCCTCTTCCTCTCTCATCCAAGTCCCCGGAATTCCAGCTCCCAGAGCCGTTGACCGGTAAAGTCTGGAAGTTGGATGATTTTCAAGGCCATCCGGCACTGCTGGTTATGTTTATCTGTAACCACTGTCCTTTTGTCA…
comp935_c0_seq1(isotig83470)	CGTTCATGGCCGTTGATAAGATGCTTTCATGTCTTTAGTATGGTAGCTCCTTAAGACAGCTTTGAGCAGCAAGGTTCAAAAAACTAAAGGGCCTACGGTGGATACCTAGGCACCCAGAGACGAAGAAGGGCGTGATAAGCGACGAAATGCTTCGGGGAGTGGAAATTGAGCGTAGATCCGGAGATTCCCGAATAGGTTAACCTTTTTAACTATCTGTCGAATCCATAGGCAGACAAGGGACAACCTGGCGAACTGAAACATCTTAGTAGCCAGAGGAAGAGAAAGCAAAAGCGATTCCCGTAGTAGCGGCGAGCGAAATGGGATCAGCCTAAACCGTTAAAACGGGGTTGTGGGAGAGCAATCTAAGCGTCATGTTGCTAGGCGAAGCAGTGGGTGGAA…
comp936_c0_seq1(isotig08326)	TATCAACTCACTTGCTCTTTCTATCGGAGACGCAGCACTAGTGAAAAAGAAAAATGGAGTTTTCTAAACTGTTGGGCGCTGTGATTTTCATATGTTTTAGTATTCCCATGATGGTATCTTCTTCAGACAGACAGTTTAGTGCCGGTTCAACATTCAGAGTGAATTTGACGCGCAGATCAGAGGGAGAGTTTAGTTTTACTGAGCGATTGCGTGGGGCGGTGGATCGAAGTAACAGACGAGTGGATATGATAAAGGCGTTTGTGAAGCAGCAGATAGCTGGGCAATTAGACAGTGAAACGCCCGTTCACGTGGGACAGGGAGAATTTCTAATGAGCGTTGCAGTGGGAACGCCCTCGGTGAGTTTCGAAGCGATTGTGGACACGGGGAGTGATCTGATTT…
comp937_c0_seq1(isotig33219)	GCTCTCAAATTTGTAGTATATCAAAAAGGGAATTGCGTATCCGGCTTCACTATAAACCTGCAGCAGCAAGCCAGGCGAGCGAGCGAGTTGATTTGATTGAGAAGTGAACAGGAAGAAGGCATGGGATTTATAATGGAATTTGCAGAGCAGTTAATAAGGAACAGTATGGAAGATCCAAAGGAGAGGGAACGCAAACGCCGAGAACATCTGTACGCCGTAAAGCAGCGGTGTATACAAAGAATAGAAGAAACAAAGCTTCCACTGCGGCCGTACGGCTTCTGGACCATGGAGAAGCACACCCTCCGCCTTAACTGGGACAAGCAAATGTCCAACGTCCGTGGCCGCACCGATCCCTACGACAACATTTCCGCTGATCCCTTCGACTACCAAGATAAAAAA…
comp938_c0_seq1(isotig55435)	CTCTTCTTCTTTTCTTCTTTGGATTTCTTTTGATTACCCATGGCAGCACAAGCTCAAGCTCTTCTTCATCATGTGCTACTCCTCCTGTTTCTCTTCATGGTCTTCTGGCCATTGTCAGATTTCAGTATATGGTTTACTGCAGCACAAGACCAGCAGGGAATGCAAGTGAGGAACATAAGGGCTAACGAGAGTGATAGTATTGATAAGAGAAATGATGTGGAGCTGATCCCAGTTCCAGAAATAAAGTATATGCCTTGGGCATGGGAAAGTGATAACAAGAGAAGAAAATTGGCACCTTTTCAGTTATGTTCAGGGTGTACATGTTGTGCCAGTGAGAGCAATAAGAGCATATGCACTACATCTGCTTGCTGTTACTCCATAACCTGCGGCCTTCCTGAT…
comp939_c0_seq1(isotig29581)	AATCTTGAAAAAGCTGGATTGTGAATCATAAATGAAAGAGAATACCTGGAGATGATCACACCACTCTGAACATACTGTTACTTGTCAGAGCATTTGGAATACGGTATCTTGGAATGCCATGAATGTAAATCTCAATACCCCATTCCTTTAAAGCTCAACAGGCTGCTTATCTGCGCAGGTCGAGACTCTTCCAATTGGATTAAAAAGTATAAGATAGCCATGAACAGCTCTGAATCGCTGAACCATAGATGGTGGAAGGAGGACACAGTGGGAGTGGTAACAGGGGCCAGCAAGGGCATTGGGTACGCAATTGTTCGTCAGTTGGCAGAGCATGGGATCCATGTGATATTAACAGCAAGAGATGAAGAGAGAGGCAAGGCTGCAGCCAAAAGTCTCAAT…
comp940_c0_seq1(isotig30654)	TAAAGATCTGCGCCGTTGATCGATAATTTCAGCTTGCCTTAGGAAACGCCCTAGGCGTAACTAGGGTTTTAGAAGGTTGTGAAACTTCGTTGGACGCACGGAGTAGAGGAGAAAGGGAAGAAGAGGGACTGCAGGCTGTGAAGAAGACAAAGGAGGATATCAGATTGAGAAGGATGGTGAGCGGATCAGGAGTGTGCGCCAAAGCAGTCGTGGTGGACGCACGCCACCACATGCTCGGTCGCCTTGCCTCCATTCTGGCCAAGGAGCTCCTCAATGGCCAACGTATTGTGGTTGTGCGCTGTGAAGAAATTTGCCTGTCTGGTGGACTTGTACGCCAGAAAATGAAGTACCTGCGCTTCTTAAGAAAGCGGATGAACACCAAACCATCCCATGGTCCCA…
comp941_c0_seq1(isotig29354)	CAACCCTGCAAGGAGCTTTGGAGCAGCTGTCATCTATGGCCACCAACAGCCCTGGGATGACCAGTGGATCTTCTGGGTGGGTCCATTTTTGGGAGCAGCAGCAGCAGCAGCATACCATCAGTACATTTTGAGAGCAGCGGCCATCAAGGCCTTAGGATCCTTCCGTAGCAATCCACAAATCTAACTTTTGTTCCGGCCCTGTTATGATCTGTATTTGTGTTCCCATTTGTGCTAATAATGATGAGGATTGCTGGCTTCTGTCTGTAAGAACTGCTTTATTTTAATGGTGGGTGTATCAGTGAGAGCTTCGGGGTTATGGATGTAAATGCCGCTGAAGCAGCAGTTAAATTTGTGTAAATGATAGATTGTGGAAAGCTTTTGAAATTCTTTACGGTGTAA…
comp942_c0_seq1(isotig18327)	CTACCCGTTCTACTTGACAAAGGGAAGAAACCGTAGGCGATGGGTTCGCTTTTATGTGGGTGAAGAGACAGACATAAGAGGAGAAGAGACTAGTCAAGGCAGAAAAGCCAAAGCTTATCCTTTCTTTCGCCATGGCTGCAGCAGCAGTTGCAGACAACTGCAACACACAACACATGTCTTGTTCACTGGAGCCTGTTACTGCAACAGAAGGTGAAGGCGCTGGTAAGCCTGTTAATGGCGAGCACCAGAATGGCAAAGAGAACCAGGAGAAACTTGACGGTAAAGAAGACGGAGCAGCGCAAGGAAAAGAGGACGAGACTAACGTGGGAGCCGACGGTGAAAGCTTCGGCGCAGGCGGTGGAGACGAAGAGGAAGGGGAGGAAGAGGAGGATGATGACG…
comp943_c0_seq1(isotig35205)	TGCCTTTCTCCCAAAAAAGCTGAAGCCTAAGATTAAAAGCCAAAGTAAAGAAATTCTGATTGCTCAGAATAAAAGAGAATGGTTTCTTTGAAGCAAAGTGATTTAAATGATTGTTTTTTGTAGAGGTTAATGTAAGAATAAGTTAAATGGTATCCATTTTTTCAGCTGGGTATTTTTGCAGTTCAGTTGGGTATTTTATAAAGCCGGGTTGCTGATCTTATGTGAGGTGCAGCTGGAGTTAGGTAGATGTTTTGAGTACTTTCTTTGAATCCTTAGAAGTCTATCTCTTGGGATCTTTTTTTTTCCTTTTTTCTTGCTGTAGTTACATTTGTAGATTGGACAGTGAACTTGACAAGAGAAGAGGAGGAGGTCCAAGGCACAGAGAGGACAAAGGTGACT…
comp944_c0_seq1(isotig31012)	TTTGTGCACCACATAGAAAAATGTGTGGCAGGCGTTGAGGATTAGGATATGGTTGAGATGTACAGAAATGTATATACCCACTGAACATATTCAGCAGATGGCAGTAAAACCCCCCTCGTTAACCCTCTGCATTTCCTTCCGACAATCAAGCATTCAACAATGGCACTCATGGCTTCACCACTCACACCCACAGGCAAGATCCCTTTCAAAAACATACCCCAATCAAGCACCAAAGTGCCCACCTTAAAAAATAACGTTTGCTGCCAACAAAATCGCCTTTTAATCCAAGCCCAACAGAAGAAAATTACATCCAGCTCCTCATTTAACCTAAGAATCTCACCTGCTCTAAAAAATAGCTGCTTGATTGCCTTGAACAGCCTTCTAGCCTTGCCTGCCCTG…
comp945_c0_seq1(isotig24193)	ACTATTTCCTTCCAGATTTTGAAGTCGAAATATTGTGGAATCTGATTCAGTTCCAGAATCGCATCAAGAGCCAAATGGGGAATTGTGCGGGGGGCATGAAGGACTCACAGTCCACCAGACATAACGCGAATGGAAATCCTTATCATAATTATAATCAGAACAATCAGCAGAAAGAAGAGATGCCGCGCAATGGCCTGGCAATCAACGCGCACGCGCAGGCACACGCACAGTCAGGCACGGGCGTGGGCTCAGGCGGTGGCGTCCCGCCTTCGCCACTGCGGCAGCGTCCGGCCGTGAAACCCAAGCCCATGGGCAAAGTGCTGGGCCGCCCAATGGAGGACGTTCGCGAGACGTACACGATCGGGCGTGAGCTGGGACGCGGGCAGTTCGGTGTGACTT…
comp946_c0_seq1(isotig02601)	CCGATGGAGTTTGAGAAACTAGAGCATATCACCTGCTACTGGGGTCCATTCACGCAAGGAATGAGTTTTCACAAGCTTCCTCCAACACTGCGCTTCATGCGTATTACAAATGTAATTTCTTCTGATAGTGGAAGTGCATATTCTAATATTCCTTCCAAGGACACTCAAGGTTCTTCACTTGTAGAATTGAGCTTTTGGTCTATTCCAACTATGGAAAGATTACCCGATGGAATGGAAAAGCTAACAACATTAGAAAAATTAGTCGTATCGAAATGTCCTAAGTTGAGGGAACTTCCTTTTAATATTGGTAAACTGAGCAATTTGGAAGTACTAAATTTGATAGATTGTAGTGGCTTAGAAGAATGGCCATTAAGTTTTGGAGATCTTTCAAAGTTGAAG…
[truncated: 30,469 more rows]

## Sheet: Supp. data 3
Metasequoia PUTs ID	regulation in CK1vsTR1	log2fold_change	pvalue	go	kegg	annotation
[truncated: 35 more rows]

[truncated: 4 more sheets: Supp. data 4, Supp. data 5, Supp.data 6, Supp. data 7]
